# Supplementary material for: A flavin-dependent monooxgenase confers resistance to chlorantraniliprole in the diamondback moth, Plutella xylostella
Source: Insect Biochem Mol Biol. 2019 Dec;115:103247. doi: 10.1016/j.ibmb.2019.103247 (PMC6880784; doi:10.1016/j.ibmb.2019.103247)
Supplement: Table S1 — Sequences of primers used in this study. Primer sequences are listed along with the purpose for which they were used [file mmc1.xlsx]

## Sheet: Table S2 Roth v HAW annotated
ProbeName	PrimaryAccession	Corrected p-value	Regulation	Fold change	Log Fold change	Seq. Description	Hit desc.	Hit ACC	E-Value	Similarity	GOs	InterProScan	Seq. Length	Sequence_FINAL_Seqman_Reassembly_Plutella_Sanger+454+Illumina_ALL.fasta
CUST_866_PI425831965	Contig_3010	0.00010773	up	657.754	9.3614	60s ribosomal protein l23	gi|112984274|ref|NP_001037227.1|ribosomal protein L23 [Bombyx mori] >gi|15081322|gb|AAK83857.1|AF395586_1 ribosomal protein L17/23 [Spodoptera frugiperda] >gi|49532860|dbj|BAD26665.1| Ribosomal protein L17/23 [Plutella xylostella] >gi|54609237|gb|AAV34834.1| ribosomal protein L23 [Bombyx mori] >gi|268306378|gb|ACY95310.1| ribosomal protein L23 [Manduca sexta]	NP_001037227	6.44e-73	100	P:mitotic spindle elongation; F:structural constituent of ribosome; F:protein binding; C:cytosolic large ribosomal subunit; P:translation; P:ribosome biogenesis	no IPS match	762	TTTTGTACTTAAATTCAATTTGATTATTTTTAATAATGTAGAGCCTAGCAGCACATTTAACAATATTGTATTCAAAACTTCTGGTTCTATGTAATTTGTTTTTTCAGTAAGTGTATAGCCACTGTAATTCTTCTATTGCCTGAATTGATTTCCTCATTATAATGTAAATTCCGTGTAAGAGTACCTAACTGCCAGATATCGATAAATGGAGTAGGTATCTTTTACTAGCAGTTTTAATAGGTAGGTATTAAAAGTTACGCCAGTTGTCATACAACTATTTATTACTTCAAGCTATGGAGCTCGCGTTGGACGCGATACGGGGCCACAGGTCGGCGCACTCCTTGGCCACGGGGCCGGTGATGGCGGACCCCTTCATCTCGCCCTTGTTGTTCACTATGA…
CUST_6478_PI425831965	Contig_3067	5.17434e-05	up	523.739	9.0327	isoform a	gi|194764837|ref|XP_001964534.1|GF23000 [Drosophila ananassae] >gi|190614806|gb|EDV30330.1| GF23000 [Drosophila ananassae]	XP_001964534	3.76e-19	73	F:enoyl-CoA hydratase activity; P:isoleucine catabolic process; P:leucine catabolic process; P:lysine catabolic process; P:tryptophan metabolic process; P:valine catabolic process; P:fatty acid biosynthetic process; P:benzoate metabolic process; P:beta-alanine metabolic process; P:limonene catabolic process	no IPS match	1413	CATTTAACAATGTAATAATGTATTTTGTAAATGCAATTTTGTTTAATTCTAGGTTTACATTTTATGTAAGTATTATACATTTAAGTAGGCACAATTTTATTTATCTTCTAACAATGTGAGTTAGTAAACTTTTTATTTTAGKATAGACTACAATTAATTACAAAAGTAGCTGCTGAATATTTTTCACATTTTCATGATTACAGACTCCCATACTGAATTTCGACAGTTAATTATTTCGACACAGTCTCAACTTCGAAYAACAATAGTTCGAAAACTCACTGCTTCGACAGAACAAAAAGTACATAAATCATACCTCCTTATTAAAATACATAAAAAAACTGGAGGTATAAGTATCCCGGTCTTTGTATAAAATACCCTTAACTTATTCACAATCAGTTA…
CUST_23972_PI425831965	Contig_39969	8.00385e-06	up	450.447	8.81521	vesicular integral-membrane protein vip36	gi|118784375|ref|XP_313693.3|AGAP004407-PA [Anopheles gambiae str. PEST] >gi|116128476|gb|EAA09126.3| AGAP004407-PA [Anopheles gambiae str. PEST]	XP_313693	2.26e-10	75	C:membrane; F:sugar binding	no IPS match	939	AGCTTCCTTCGAGGCGCCGCGAGACCACGTGGACGACGCCAAGCCAGCCATGTCGGGCATCAAGACCTTCCTCTGGATGATGTTTGTGGCGATCGTACTNATNGTACTNGTTGTNCTCGGAATCATGTGGTACCAGAAACGGCAGGAGCAGTCGAGAAAACGATTATATTGAACGCAGCCGCAAACGGAAAAGTCGTGTTTGTTTTTTACGAACGCGACTTTTTCGCTTGTTTGGCGCGCTTTGATGTGACAGATGCGTTCAGAGTTTTTTGGTTTACTGAGTTATATTTGTTTCGACATTCCGGTTTTTGTATTCTGAACGCATTGTGATATTTAAAAATAATGTAGATCAAATTCTACGAATCTGTACACATCTAAAGACCTTAATTTTAGTGGGAT…
CUST_561_PI425831965	Contig_165	0.000145902	up	346.657	8.43737	intestinal mucin	gi|24637972|gb|AAN63949.1|peritrophic matrix insect intestinal mucin [Plutella xylostella]	AAN63949	8.81e-59	94	C:extracellular region; F:chitin binding; P:chitin metabolic process	IPR002557; PTHR11177 (PANTHER), PTHR11177:SF31 (PANTHER), SignalP (SIGNALP)	1049	GCTTGTGGCTGAAGTTAATTCTCCGGCTACTGAGCGTTGCGACTGGCCCGAATCCGCGGGCTGCGCCGGTCGAGACCAGCGAACACAACAAGAAGTGCTCCGAAGGTTGCAACGTGCTCCCYTGGGCCCACGAGACTGACTGTGACAAGTTCTACGCTTGTGACGGAGAAAAAGCCACCTTGATCGTCTGCGCTGAGGGTCTMCACTTCAACGCTAACACCAAGACCTGTGACTTCATTTGCAACGCTAACTGTGCCAGGGACAACGCCCAGGCTACTGCTGAGAATGATGGAGTCATGATCTTCCTTCCTTGGGACAAGATGGACAAAGACATGTTGAGGAAATATGGAAAGCAACATTGATTGTTGAACGTATTGTCTGATTTAATTTGGCTGTGTT…
CUST_3812_PI425831965	Contig_45886	0.000139795	up	300.518	8.23131	acyl-coenzyme a dehydrogenase	gi|112983006|ref|NP_001037672.1|acyl-coenzyme A dehydrogenase [Bombyx mori] >gi|103058047|gb|ABF71566.1| acyl-coenzyme A dehydrogenase [Bombyx mori]	NP_001037672	7.63e-84	95	F:FAD binding; P:oxidation reduction; F:acyl-CoA dehydrogenase activity; P:electron transport	IPR006089; IPR006090; IPR009075; PTHR10909 (PANTHER), PTHR10909:SF10 (PANTHER)	850	TGGTGCACTTCGACAATGTCAGGGTGCCCGAAGAGAACATCCTGGGAGAGTACGGGAAGGGTTACAAATACGCGGCCGGTTTCCTCAATGAGGGTCGCATCGGCATCGCGTCCCAGATGGTGGGGCTCTGCCAGGGCTGCATGGACGCCACTATCCCCTACACCCTGGACAGGAAGCAGTTTGGCAAGAGCATCTATGCTTTCCAGGGAGTAAGCTACACAGTGGCGCAGCTCCAGACTCAGCTGGAAGCCGCCCGCCTGCTCACCTACAACGCAGCCAGGCTCAAGGAGAACGGCATGGACTTTGTCAAGGAGGCCGCTATGGCCAAATACTTCGCTTCAGAAATCGCCCAAACCCTGACCTCCAAGTGCATCGACCTCATGGGCGGGGTCGGCTTCA…
CUST_14635_PI425831965	Contig_3496	5.55069e-05	up	298.509	8.22163	aldo-keto reductase	gi|260907827|gb|ACX53715.1|aldo-keto reductase [Heliothis virescens]	ACX53715	1.84e-79	72	F:oxidoreductase activity; P:oxidation reduction	IPR001395; IPR018170; IPR020471; IPR023210; PTHR11732:SF34 (PANTHER), SignalP (SIGNALP)	1168	GAGTGTTGTCTGGACGTGCGACCCGGCAACATGTTTGTTTTGACCACACTGTGTTTGGCTTTAGGGGTTCATGCAATCAGTGGAGCTGAAGCCCCCACGATACAGCTGAACGATGGCCACAAGATGCCCGTCGTCGCGCTCGGGACGGGCCGCGGGACCGCCCCGGGGTCAGAATCAGTAGAAGAGGTGCGCCGGGCAGTATTCGACGCCATCTCCGTCGGGTACCGGCACATCGACACTGCTGCCATCTACAACGACGAGGCGCAGGTCGGGGCCGGGGTGGCGGATGCCATCGCCAAGGGACTCGTGAAGAGAGAGGACCTGTTTATTACTACTAAGCTATGGAACGACAAGCACGCCAAGGAGGCGGTGGTGCCGGCCCTCAGGGAGTCTCTGCGC…
CUST_14176_PI425831965	Contig_40051	0.000150142	up	273.013	8.09282	carboxylesterase	gi|257480055|gb|ACV60241.1|antennal esterase CXE14 [Spodoptera littoralis]	ACV60241	7.12e-43	67	F:hydrolase activity	IPR002018; G3DSA:3.40.50.1820 (GENE3D), PTHR11559:SF21 (PANTHER), SSF53474 (SUPERFAMILY)	771	TCAAGAAGTTTTACTTTGGTAATGACGCCGTGAGCGAAACGACGGTGCAAAAATTTGTGGATTACTTCACAGATGTGATATTTGCATATCCGATACTGAGGTCTGTGAGACTGCAGGTTGAAGCTGGCAACACTGATGTATTCCTTTATGAGTTCTCATACGTAGAAGAAGCTTTCTACCAGATGACGCCTTTCAAGATCCGAGGGGCCAACCACTGCTCCCAGTCGGTGATGGTGCAAAGCGCAGACCTCCTCAACGTACTAACCCCCTCGGAGAACTTTGAAAAGATGCGAAAAGAAATGAGGGAGTTATGGATCAGATTTATTAAAACTGGAAAACCCGTGAAGGAAGCAACTCCCGACTTCCCTTCAGGCTGGCCGGCGGCTTCCGCTGAAGGCT…
CUST_10055_PI425831965	Contig_35495	0.00017504	up	259.848	8.02152	transmembrane protein 208	gi|114052268|ref|NP_001040235.1|hypothetical protein LOC692928 [Bombyx mori] >gi|87248467|gb|ABD36286.1| unknown [Bombyx mori]	NP_001040235	1.59e-63	80	-	IPR008506; tmhmm (TMHMM)	1245	TTTTTTTTTTTTTTTTAAAAATGCAAATTGTCTTTAATTTACTGACTTTTACATAAATTGACAAATAGTCTATTTTAAATTAAATAGTTTTAAAACACAACATAACTATTTATGTACAAAAACAATCCTTATTTTAACCAACCCCAATAAACCAATAAATATAATAATATTTTGTTTGCACACCAAGATAAATAATTAACTCATTTCACTTCGAAGATTCAAAGTAAAGCAGGAGCTGTAATAAATGGATTTGTACCACATTTGTAAACCTTTTGTCAAATAAAACCGAGTGTAATGCTTTCCAAAAGGAAAGACTTCAGTTCAACTTATACTATTACATAGGTACAAACAAATCAATTTAACTATCTAGTCTAGGAAAACAACTGCTATTAGTTTTTT…
CUST_20494_PI425831965	Contig_2993	0.00054721	up	246.098	7.94309	bicoid stability factor	gi|195388264|ref|XP_002052803.1|GJ19834 [Drosophila virilis] >gi|194149260|gb|EDW64958.1| GJ19834 [Drosophila virilis]	XP_002052803	1.27e-32	54	F:binding	no IPS match	1139	TTTTTTTTGGGGTTTCTTTTTTATTAATACATAATATTAATATTATACATTACGCTGGTTTTAATTAAATACGGGACATCGAACTGGACCGGGTATTTAACAAATAGTAGGTATATTAGCTGGCTATTAAATTGTACACCGATATCTGCTGCTCGCAATGTATCTTGTATAAATGGAAAACACTTACATATACCACAGTTGTAATCAAAATTATCATAATCTAGAACCTACACTACAAGTACTACATTAAAAGTTGGAAATCTAGCTGGATTCTGTCTTAATATTGTACTTGAACTCTTGTCCAATGGCTTCCTGTGCACTCTTTAATTTCTTCAATGTGGTAACGTTGATGTGGTCAATGTTGATGCCTTCTGACATCGCTTTTTGCAGTGATGCTTT…
CUST_21389_PI425831965	Contig_1973	0.000971144	up	235.697	7.88079	translocase of inner mitochondrial membrane 8 homolog b	gi|158635929|ref|NP_001040216.1|translocase of inner mitochondrial membrane 8 homolog b [Bombyx mori] >gi|87248417|gb|ABD36261.1| translocase of inner mitochondrial membrane 8 homolog b [Bombyx mori]	NP_001040216	3.21e-38	91	P:transmembrane transport; F:P-P-bond-hydrolysis-driven protein transmembrane transporter activity; C:mitochondrial inner membrane presequence translocase complex; F:metal ion binding; P:protein import into mitochondrial inner membrane; C:mitochondrial intermembrane space protein transporter complex; C:chloroplast envelope	SignalP (SIGNALP)	687	GACTTTTCGATTTTGACATTTCGTTCCACGGTTTCTCGTATTCCGCTTTCGCATCTGAAAATTAAATTAAATTAGTAAACATGTCTGATTTATCGGACTTCTCAAGCGCAAAGCCTGGAGATTCAGAGCTGCAGGACTTCCTTTTGGCTGAGAAGCAGAAGGCACAGTTTCATGCCCAGATCCATGAGTTCAATGACTTCTGTTGGGACAAGTGCGTGGACAAGCCTGGCTCCAAGCTGGACTCTCGCACCGAGACTTGCATCACCAACTGCGTGGAGCGGTTCATCGACACCTCCCTGCTCATCACCAACAGATTTGCGCAGATGCTCGAGAAAGGAGGCGGAATGCACTAATTGTTTATAGTTTATATTAAACTTGATTTTAAGATTGACTGCTAGT…
CUST_6456_PI425831965	Contig_39825	5.71995e-05	up	234.749	7.87498	carboxyl choline esterase cce016b	gi|109502352|gb|ABE01157.2|carboxylesterase [Spodoptera litura]	ABE01157	8.28e-64	61	F:hydrolase activity	IPR002018; G3DSA:3.40.50.1820 (GENE3D), PTHR11559:SF27 (PANTHER), SSF53474 (SUPERFAMILY)	1385	AGTCAGCAACGCCAGTTGGGCGACAGTACAGGAGCACAAGGAGAAGGCGAGGGCGCTGGCGCGACAGCTGGGGAAAGAAAATACGGACGATGATAGAGAACTTCTGGAGTTCTTTAAATCTCAACCGATCGATGTGCTTGTAAACACAAAGCCAAAAATAACATTTTTTGAAAATGAAAGTCCGTGGGTGCAGCTTCATTATTCTATTGTAAGTGAAACCCAATTTGGAGAAAACGAGACATTCTTCACTGGAAAAGGTACTGATGTACTTTCAAACGGCATACACGAAGGCGTAGAAATCATGATTGGCCACACGGCTGACGAAGCACTAATGTTCCTAAACTACAACTCGCCATTAGAAGAAATTGTAAACAAAGTAAATAACTATTTGGAATCTTT…
CUST_18012_PI425831965	Contig_2318	0.00154372	up	215.993	7.75484	protease s51 alpha-aspartyl dipeptidase	gi|195045823|ref|XP_001992041.1|GH24433 [Drosophila grimshawi] >gi|193892882|gb|EDV91748.1| GH24433 [Drosophila grimshawi]	XP_001992041	2.15e-66	71	C:cytoplasm; F:dipeptidase activity; P:proteolysis; F:dipeptidyl-peptidase activity; F:serine-type peptidase activity	IPR005320; G3DSA:3.40.50.880 (GENE3D), PTHR20842 (PANTHER), SSF52317 (SUPERFAMILY)	1302	TGTCTGTCGAAATAATGAGGTAGGTAAGCATAGAAAACCTGCGTTGGTGTACAGTGGCCTTTGTAAGCATATTACCTGCATGTTGCTATGAGACTGATAAAGCTTATCTTACTGATTTATTTGTTTAATTGCCGCAATGAAGTGTTGTCGTCAAGCCCTTTTGCTGTCATCTTCAAATTGTGATGGATATTCCATGCTAGAGTTTGCCAAAAATGAAATCTGCTCTGCCTTATCAAAGAACACAGCAAAGGAGCTAATTTTTGTGCCATACGCCCAAAAAGATTACAATGCATACACTAGCAAAATAAAAGCTGTTATAGAACCTTGGGGATTTGAAGTCAAAGGTCTCCATACATTCCCAGATCCTGTTAAAGCTATAAATGCCAGTAAAGCTATATT…
CUST_6115_PI425831965	Contig_51	7.72225e-05	up	213.383	7.7373	cg16799-like protein	gi|145286562|gb|ABP52098.1|lysozyme-like protein 1 [Antheraea mylitta]	ABP52098	7.34e-41	67	P:salivary gland cell autophagic cell death; F:lysozyme activity; P:antimicrobial humoral response; P:cell wall macromolecule catabolic process; P:carbohydrate metabolic process	IPR000974; IPR001916; IPR019799; G3DSA:1.10.530.10 (GENE3D), PTHR11407 (PANTHER), PTHR11407:SF2 (PANTHER), SignalP (SIGNALP), SSF53955 (SUPERFAMILY)	1120	TCGGACGTGTATTGTTATTCGTATTTGCATCAGTATTGTTTAGTCAAGTGAGTGCGAAGAAATTGGACTCTCGGTGTAAATTAGTGAGGGAACTTTTAAGGAACGGATTGCCCAGTGACATATTTCTTGGACAGTGGGTCTGCCTGGCAGAGAAGGTCAGTGACCGGGACACCGGCGCTCTGCACGTTACTCCCAGTGGMAAGAAGTACTATGGACTCTTCCAGATTCCGACCCCATGGTGTAAAGAGGGGAGGGTGGGAGGAGAGTGCAACGTTGCTTGTGAATCGTTGCTAGACGACGACATCCGAGACGACGTGAAGTGCGCAGTGAAGATCTTCCAGCGAGAGGGCTTCAAGTTCTGGACGCAGTGGACCGCGCGCTGCAAGAATGACAACTTCA…
CUST_30336_PI425831965	Contig_43006	0.000540789	up	199.299	7.63879	synaptic vesicle protein	gi|189234337|ref|XP_001814558.1|PREDICTED: similar to synaptic vesicle protein [Tribolium castaneum]	XP_001814558	1.64e-14	56	P:transport	IPR005988; IPR016196; IPR020846; G3DSA:1.20.1250.20 (GENE3D), PTHR11600 (PANTHER), SignalP (SIGNALP), tmhmm (TMHMM)	841	TTAGTGAACAAATGCGGCAAGAAGCTCGTAACCGCAGTCTGCTGCTGGGTGGCGGCCGCTCTCATCATGACGATGCCGGTGCTAGGCGCCGGGGCCTTCAGCGTGGTGGCGCTGGTCACCGCGGCACTCGCTTTCACGTCGCTAAGCAGTGCGGCGCTCTCGAGCATACCTGTGGATCTGTTCCCGACTGATCTTAGGGTGATGGCGCTGGCGATATACCTGATGACGGGGCGTATGGGGACCATCCTGGGGACGGTGGCGCTCCCCGCCCTCATGGACTTCGGCTGCTATCCTCCGTTCATCGCCATTTCTGGAGTCCTCATCGTGTGCGGTGCCGCTTGCCTCCTGCTGCCCAACACTACACTGAAGAGAATGGAATAAACGAGTCATGTAAATAAA…
CUST_4888_PI425831990	Contig_29663	1.65699e-05	up	198.304	7.63157	nitrilase-like protein 2	gi|307194748|gb|EFN76982.1|Nitrilase-like protein 2 [Harpegnathos saltator]	EFN76982	0.0156701	82	P:nitrogen compound metabolic process; F:hydrolase activity, acting on carbon-nitrogen (but not peptide) bonds	SignalP (SIGNALP)	405	TTGATTTGAACAAAGTGGAAGAAGTGAGAAACCAAATACCGATACGGTCGCAAAGACGGACTGACCTGTACGATACCATTACGAAGTAAGTTACAAATCCCTGGATATGGACGATTGAGTAAAGATCTTAATTCCAAAGCCACTGATATAGTCATACATAAGTACATATAATACTATAAGTTTTTATGTAGTAATAGGTATACTTGGGTTACTAGGTAGAATTAAACAAATTGGGTCCATATCTAATAAGCATTTTATATTTTATTAGAATAAGATTATTTTAATATCTAATATAATAATATGCGATAAATATATCTTTATACAAGCATTAAATGTAACTACTTTGTTAGAATTGGTTCTGGATATTAAAGTTTAGATATCACGGTAAAAAAAAAAAAA…
CUST_462_PI425831965	Contig_167	0.000217104	up	192.345	7.58755	intestinal mucin	gi|24637972|gb|AAN63949.1|peritrophic matrix insect intestinal mucin [Plutella xylostella]	AAN63949	3.28e-148	99	C:extracellular region; F:chitin binding; P:chitin metabolic process	IPR002557; PTHR23301 (PANTHER)	1172	GTTACTGCTACCGAAGAGGCTGTTGTAACTGTGACTGCTACTGCAGAGCCTATTGTGACTGTTACTGCTACTGAGGAGCCTGTTGTTACTGTGACTGCCACTCAAGAGCCTATTGTGACTGTGACTGCCACTGAAGAGCCTATTGTGACTGTGACCGCCACCGAAGAGCCTGTTGCAACTGTAACTGCCACCCAAGAGCCTATTGTGACTGTTACTGCTACCGAAGAGCCTGTCGTGACTGTGACAGCCACTCAAGAGCCTATTGTTACTGTAACTGCTACCGAAGAGCCTGTTGTGACTGTGACTGCCCCAACAGTCCTGCCCAATGGCTGCCCAGCTGACTCTAGCATCGAGCAGCTGTTGCCCCATGACTCTGAATGTGGCAAGTTCTACCAGTGC…
CUST_25455_PI425831965	Contig_3242	0.000462289	up	187.999	7.55458	nadh dehydrogenase	gi|170056522|ref|XP_001864067.1|conserved hypothetical protein [Culex quinquefasciatus] >gi|167876164|gb|EDS39547.1| conserved hypothetical protein [Culex quinquefasciatus]	XP_001864067	1.71e-25	62	P:mitochondrial electron transport, NADH to ubiquinone; F:NADH dehydrogenase (ubiquinone) activity; C:mitochondrial respiratory chain complex I; P:ubiquinone biosynthetic process; P:sodium ion transport; P:proton transport	no IPS match	670	CGGCCGGGGAATCACCTGTCAAAATATTTTGACATTCCACTCTTCGATTTTCATTGCTTATTTTGTTGATTTTCCTATTGAAACCCCAATAAAATAAGCCATGGGCGGGCACGGACACGGCCACGAGCCTCCGTACAGGATCCCCGACGCCAGCACCTTCCAGGTGAAGGGCATCCCCCAGCTGGAGGCGCTGGAGGAGGCTCTCGCTCAGAAAGGACTCAAGGACCCATGGATTCGCAATGAGGCTTGGCGGTACAACCCAGGTTTTGGCTCCCGCTGGGAGAGGTCTCGCCTCTTTTTCTTCCGTGGGTTGCCCCTCGGCCTGGCTCTGACTGTGATCGTGGTGGGCGCGGGCAAGGTGCTCGGCGGCGGGGACAGCCACGGACACGGACATGAGGG…
CUST_26995_PI425831965	Contig_763	0.000287542	up	187.045	7.54724	acyl- delta-9 desaturase	gi|73587488|emb|CAJ27975.1|acyl-CoA delta-9 desaturase [Manduca sexta]	CAJ27975	6.89e-10	93	P:fatty acid biosynthetic process; F:stearoyl-CoA 9-desaturase activity; F:iron ion binding; P:oxidation reduction; C:integral to membrane; C:endoplasmic reticulum	no IPS match	1695	AACCGCACGGGCGACGGGTCTCACCACCTGTGGGGCTGGGGCGACAAGGACCACGACCGCACGGAGGCCGACGCCGCCATCCGCATCAACCCCAAAGACGAGTGAACGCGAGGTAACCTCAGTCAAGTAGTTAATGGAATTGGCCGGTTCCTTAGTTACATTTAGCTTCCTAAGTGTAATCAGTTCTTGTGGATTATTGATGGTATGCTTGCGCATTATAGTTCTTAAAGAAATATTTGCTGCAATTATTAGGTATGTGTTGCAGTTCGATCCGGAACTGTGTATTTGTAAGTTTGATTGTTGTAGGTATGTTTCTTAGCGCTCAATACCTAACTTAATTACGGTGTTACATTTTCCATTGAAAGTTATATTCTTACGCTAAAACATTTAGTTTTCTTA…
CUST_18324_PI425831965	Contig_1572	0.000441819	up	182.488	7.51166	24-dehydrocholesterol reductase	gi|198436362|ref|XP_002130771.1|PREDICTED: similar to 24-dehydrocholesterol reductase [Ciona intestinalis]	XP_002130771	3.05e-125	73	P:Ras protein signal transduction; P:negative regulation of caspase activity; C:Golgi membrane; P:plasminogen activation; P:cellular membrane organization; F:delta24-sterol reductase activity; C:integral to membrane; C:endoplasmic reticulum membrane; P:neuroprotection; F:FAD binding; P:negative regulation of cell proliferation; P:anti-apoptosis; P:cell cycle arrest; P:cholesterol biosynthetic pro…	no IPS match	1186	CCGAGCTGGAGCAGCTGACGGTGGGCGGGCTGGTGATGGGCACCGGCGTGGAGACCAGCTCGCACCGCCGCGGCCTGTTCCAGCACGTCTGCACGCAGTACGAGCTGCTGCTGCCCGATAATAGCGTCGTCACTTGCAGTGAGACAGAGAACCCAGACCTGTTCTACGCAGTGCCATGGTCCTACGGAACCCTCGGCTTCCTGCTCTCCGCCACCATCAAAGTGATTCCAGCTAAGAAATACGTCCGCCTAGAATACCACCCGTACACGAGCCTCCCGGAGCTGTCCACGCGGTTCACCCACGAGGCGTCTCGTCCTGACTCGCACATGTTCGTGGAGGCGCTTCTGTACAGCCGACATGAGGGCGTGCTCATGACCGGAGACATGGTGGATGATATAG…
CUST_11354_PI425831965	Contig_33479	0.00053711	up	169.949	7.40896	isoform g	gi|270006956|gb|EFA03404.1|hypothetical protein TcasGA2_TC013391 [Tribolium castaneum]	EFA03404	1.02e-40	85	-	IPR021999; PTHR13167 (PANTHER), PTHR13167:SF6 (PANTHER), tmhmm (TMHMM)	1741	TTTTTTTTTTTTTTTTTCTAACATTTCAAAACTTGTTTTTATTATCACAAATTGACAACATTAAATGCAGCTTACTTAACACAACAATCACAATACAAAAATGTAGAGTAAACTTCTTACATACTTTTGTTAATTTATAAATATCTATAAAATGCAATGAAAAAGATTTGAGGTAAATTCATAACATTACTTAGTGGAAGTGCTTGATTAAAAACTAGATAAACTGACTGGCTATCATAGAATNAATTTTAATCTGNCTATCCACCTAGTTCTTGGATGTGGCGCTCGGATTGTAGAGGTGAGGCAACGCTATAACTTACAACTAAAAAAATTATTTAAAAATAACATGGTCTTATTCGTAAAATACCTCATCCACACCTGCCTCAATGTCACAACAAA…
CUST_14107_PI425831965	Contig_43370	4.09989e-06	up	163.497	7.35312	peptidylprolyl isomerase	gi|270016257|gb|EFA12703.1|hypothetical protein TcasGA2_TC002337 [Tribolium castaneum]	EFA12703	9.87e-94	73	P:protein folding; F:receptor activity; F:isomerase activity; F:binding; P:signal transduction	tmhmm (TMHMM)	1368	CGGCCGGGGGTTTGACATTGGCGTATCTGAATAAAATGTAATTTTTCTTTCATTTTCATTTCATTTCAGTTTCATTTCTTGTTTACACCTACATTTTCTTTAAAATTATAAAATGAACGGCCAAAGTAAAGCTCCGATTGTCAAAAAAATTATTCATACGGGAAAGAAATATATACCGATCGCTAAAGAGAGTAAGGCACACTTTCACTTTCAAACCTATAAAGTAGGAAAAGAAAGAGTCCTTATTGATGACAGCCGAAAAATCGGTAAAAAGGAGCCCATGGTCCTTGTGATTGGCCATAAATTCAAACTTGAGGTCTGGGAGACTATTGTGAAGATGATGGCAGTCGGTGAAGTTGCTAGTTTTCAAGTAAAAAAAGAGCTAGTGTTCAGCTACCC…
CUST_20721_PI425831965	Contig_35931	0.000737444	up	162.107	7.3408	luciferin 4-monooxygenase	gi|91086285|ref|XP_967226.1|PREDICTED: similar to CG6178 CG6178-PA isoform 1 [Tribolium castaneum] >gi|270010269|gb|EFA06717.1| hypothetical protein TcasGA2_TC009648 [Tribolium castaneum]	XP_967226	1.8e-23	80	F:ligase activity; P:metabolic process; F:monooxygenase activity	no IPS match	628	CACCCAGCCATCCGGGACGCGGGCGTCATCGGCGTCCCGGACAGGGCGTCCGGGGAGCTGCCGCTCGCCTTCGTAGTGACGCAGCCCGGCGCCGCCGTCACCGAGCGGGAGATACAGAGCTATGTCGCGGAGAAGCTATCGAACCCGAAACAACTCAGAGGGGGAGTGAGGTTTGTCAACGAAATACCGAAGAATCCAAGCGGAAAGATCCTGCGGCGCATTCTCAGGGATATGCTGAAATCAGGAAAAAGCAAGCTCTAAATACGGAAAAAACATTTACATAAAGCCCAAGAGATGGCGCTGAAAGCAAGAAGTGAAAGTAAAATAGTAACCCCATCTAGCGGATGGTGATTATAATAAATTTATGGTTTGAGGTGTATTTTTTGTAAACGGATGTAC…
CUST_28273_PI425831965	Contig_30063	0.000238527	up	158.1	7.30469	cg1749-pa	gi|223890180|ref|NP_001138805.1|ubiquitin-like modifier-activating enzyme 5 [Bombyx mori] >gi|290463325|sp|B9VJ80.1|UBA5_BOMMO RecName: Full=Ubiquitin-like modifier-activating enzyme 5; Short=Ubiquitin-activating enzyme 5 >gi|221148496|gb|ACL99855.1| ubiquitin-activating enzyme E1-like protein [Bombyx mori]	NP_001138805	1.92e-52	85	F:metal ion binding; P:Mo-molybdopterin cofactor biosynthetic process; F:ATP binding; F:oxidoreductase activity, acting on the CH-OH group of donors, NAD or NADP as acceptor; F:cofactor binding	PTHR10953 (PANTHER), PTHR10953:SF9 (PANTHER)	827	CCTTATAAATATTAAAATATAAATCGTAGATGTTACATTGGAATGCATTCAATATTTTTCACAAAAGCACTTTTTTTAACCTAAAATTAACCTTCGCGATTTTTTATTGTTTTAAATAATTTTTGTGCTAATTAATCCATATGGCTTTTCAGATTTTTATGTGCTCCAAATAAATAACAACATTATGCTCAATCGAGAACACACACGTATAAAATATAAAAAAAATAATTAAATACACCATCGATACTTACAACACTTACATATAAGCTTCACATCGCAACAATCAAAAGTTCATTACATCTCACTAGATGTCACGACAATCAGCCAATCACACGCCCTCATTCAACACACTCACGCCTGATTGGTTGGATAGCAGCGCCATCTAGTGGTCTTTATGGC…
CUST_8750_PI425831965	Contig_1766	0.000139153	up	157.851	7.30242	24-dehydrocholesterol reductase	gi|189233852|ref|XP_001810773.1|PREDICTED: similar to 24-dehydrocholesterol reductase [Tribolium castaneum]	XP_001810773	3.07e-85	75	P:Ras protein signal transduction; P:negative regulation of caspase activity; C:Golgi membrane; P:plasminogen activation; P:cellular membrane organization; F:delta24-sterol reductase activity; C:integral to membrane; C:endoplasmic reticulum membrane; P:neuroprotection; F:FAD binding; P:negative regulation of cell proliferation; P:anti-apoptosis; P:cell cycle arrest; P:cholesterol biosynthetic pro…	PTHR10801 (PANTHER)	973	GAAATACGTCCGCCTAGAGTACCACCCTTACACGAGCCTCCCCGAGCTGCCCACGCGGTTCACCCACGAAGCTTCTCGCCCTGACTCACACATGTTCGTGGAGGCGCTGTGGTACAGCCGACAGGAGGGCGTGCTCATGACTGGGGANATGGTGGATGATATAGGGAAGCTGATGGNAAGTACAACCCCATAGGCAAGTGGTACTCCGAGTGGTTCTTCACTCAAGTGGAGAAACATCTCAAGCGGTTCCAGAAGCGAGACAAGAAGATTGCAGTAGAATACATACCGCTGCGGGACTACTACCACAGACACACGAGGAGCCTGTTCTGGGAACTACAGGACATAATCCCGTTCGGCAACCACCCGCTCTTCCGCCTCACCTTCGGCTGGCTGATGCCC…
CUST_14794_PI425831965	Contig_44106	0.000394159	up	154.425	7.27076	6-phosphogluconolactonase	gi|148298750|ref|NP_001091839.1|6-phosphogluconolactonase [Bombyx mori] >gi|124108018|gb|ABM90638.1| 6-phosphogluconolactonase [Bombyx mori]	NP_001091839	1.58e-10	80	C:cytoplasm; F:monosaccharide binding; P:pentose-phosphate shunt, oxidative branch; F:6-phosphogluconolactonase activity	no IPS match	462	CGGTGCAAGGAACTGTATATTTTCTATTACTGGTGCAGGGAAGGCTGATATGGTTAAGCGCATTCTCAAAGACCAGGAAGACTTGCCGTCGACGCGTGTGAAGCCAGCAGGCTCTCTCTACTGGATCGTCGATAGTGCCGCGGCCGCACATTTATAGACCAAACTGTTGATAACTACTGGGATTGGGGCTGCTACACGGGTTCATTATCGATGTAGATAAACTACGTGCGGCCAATGACAGTTCCCGATATACTGACGTTTATCAGCTGCGCTTATGAACACTTTACAATACGGTTTGGACTGTACCTATGTGATTTTTATAATATTCAAATTGTTTTATACATAGAGTGCATAGTTTATGCCTCAGACATTCCTGCTGCATTTAATGATTTACAAAAT…
CUST_11806_PI425831965	Contig_42423	2.00276e-05	up	148.978	7.21895	juvenile hormone-inducible	gi|156544582|ref|XP_001603376.1|PREDICTED: similar to Juvenile hormone-inducible protein, putative [Nasonia vitripennis]	XP_001603376	3.42e-41	48	-	IPR004119; IPR011009; IPR015897; G3DSA:3.90.1200.10 (GENE3D), PTHR11012 (PANTHER), SignalP (SIGNALP)	1709	AAAGCAGTACCTAATTGGATATTAGTTATCATGGTTGGGGCACCGCAGCTCACTGATATTTCCAAGTATTTGACGGCAGAGGTGCTCGCCAGGGCGTTCAGAGTGAAGACTGCTAGTGATGACAGTGTGAGGTCTGTGGAGGTGACCAGGGCGGCCGCGGCAGGCGAGGGTCTCATCAGCGCGGTCTGGCGGATCCACGTCCAGGGAGACTCCCACAAAGCAACGTTCGTAGTCAAAGCCCTCATCTCTAATCTCCTACTAAGAAAAAGCCTCGATTGCCACAAGTATTTCCAACAAGAAGCCCTATTCTTCTGTGAAATCCTCCCAGTACTTATTGCTCTCCAGAAGTCTTTGGGCGCTAAAGAAAAACTGCAAGAAAACTTTCCGATGTGCTACAGC…
CUST_21470_PI425831965	Contig_39892	0.000392819	up	148.143	7.21085	isoform h	gi|307210403|gb|EFN86968.1|Filamin-C [Harpegnathos saltator]	EFN86968	8.69e-69	87	P:female germline ring canal formation, actin assembly; P:determination of adult lifespan; C:female germline ring canal inner rim; C:female germline ring canal outer rim; F:actin binding; P:germarium-derived female germ-line cyst encapsulation; P:olfactory learning; P:negative regulation of lamellocyte differentiation; F:sugar binding; P:protein localization	IPR001298; IPR013783; IPR014756; IPR017868; PTHR11915 (PANTHER), PTHR11915:SF24 (PANTHER)	1398	AGGGGTACAAGGTCCGCTACACCCCGCTGGCCCCTGGCTTCTACTACATGAGTGTGAAGTACAACGGCGCCCACATCGTCGGCTCTCCGTTCAAGATTGAGGCTACTGGTGGAAACCTAGCCGAGGTAGGCGCTCAGGAAACCTCGTCAGTGACGGTGGAAACCGTCCAGAAGGTTTCCAAGGCTGGTGCCAAGCAGGGTCCGGTGCTGCCGCACTTCAAGTCCGATGCCACGAAGGTCACCAGCAAGGGCATGGGGCTGAAGAAGGCCTATCTCAACAAGCACAACCAGTTCTCTGTCCATTGCGGTGATGCTGGTACCAACATCCTGTTCGTGGGTATCTACGGACCTAAAGGCCCTTGCGATGAGGTCCAAGTGAAGCACAAGGGTCGCCACAACT…
CUST_16825_PI425831965	Contig_43003	5.32372e-06	up	146.762	7.19734	activating signal cointegrator 1 complex subunit 3	gi|170042848|ref|XP_001849123.1|activating signal cointegrator 1 complex subunit 3 [Culex quinquefasciatus] >gi|167866280|gb|EDS29663.1| activating signal cointegrator 1 complex subunit 3 [Culex quinquefasciatus]	XP_001849123	8.11e-11	73	P:auxin biosynthetic process; F:ATP-dependent helicase activity; F:nucleic acid binding; F:ATP binding	IPR004179; G3DSA:2.60.40.150 (GENE3D), PTHR11752 (PANTHER), PTHR11752:SF8 (PANTHER)	718	TTTTTTTTTTTTTAACAGAAAATAAATATTTTTTATTGTTTAGGCTACTATTTAAAATAGATACACAAGCGTACAAAACATTCCTTATCATTATCACCATCATAAGGCATATAAAACAAAACTTGATTTACAATACCTTAGTAATGTTATATGTAAAAACATCAGTATCACTTGGCTAATAATAAAAGACATCACAGTCAAAAATAAGTTCCGATTTTAGGACAAGGCAATCAATCTTCCTAGTTATATTACGTAGTTACATGAAACTCTATACATAGTTGCTAGTTTTATAACCAGTCTAATCCAGAATCCAGTCACAATCAAGTCAGTTTAAGAAACAGAATTAAAATGGCGGCCGTTTCATAACATGGAGTAGAAAGGAGCATTGACAGGCCTACA…
CUST_11727_PI425831965	Contig_1593	0.000477512	up	144.252	7.17244	cg16799-like protein	gi|145286562|gb|ABP52098.1|lysozyme-like protein 1 [Antheraea mylitta]	ABP52098	2.09e-41	66	P:salivary gland cell autophagic cell death; F:lysozyme activity; P:antimicrobial humoral response; P:cell wall macromolecule catabolic process; P:carbohydrate metabolic process	IPR000974; IPR001916; IPR019799; G3DSA:1.10.530.10 (GENE3D), PTHR11407 (PANTHER), PTHR11407:SF2 (PANTHER), SignalP (SIGNALP), tmhmm (TMHMM), SSF53955 (SUPERFAMILY)	994	CGGCCGGGGCCGAGTACATCGGAGAACATAGTCGTGCGAATGTCACGCGTCGCCCGTCATTTGTCGTCTACTGTGTACTCGGCTTTACACTCAGGGTCAATCTTTATCTATTGTATTATTGAGTCGGTTGTCACCATCATGTATTTCGGACGTGTATTGTTATTCGTATTTGCATCAGTATTGTTTAGTCAAGTGAGTGCGAAGAAATTGGACTCTCGGTGTAAATTAGTGAGGGAACTTTTAAGGAACGGATTGCCCAGTGACATATTTCTTGGACAGTGGGTCTGCCTGGCAGAGAAGGTCAGTGACCGGGACACCGGCGCTCTGCACGTTACTCCCAGTGGCGAGAAGTACTATGGACTCTTCCAGATTCCGACCCCATGGTGTAAAGAGGGGAGG…
CUST_9548_PI425831965	Contig_748	0.00062947	up	144.032	7.17025	3-hydroxyacyl- dehydrogenase type-2	gi|114051676|ref|NP_001040424.1|3-hydroxyacyl-CoA dehydrogenase [Bombyx mori] >gi|95102842|gb|ABF51362.1| 3-hydroxyacyl-CoA dehydrogenase [Bombyx mori]	NP_001040424	3.66e-113	90	F:3-hydroxyacyl-CoA dehydrogenase activity; F:testosterone 17-beta-dehydrogenase activity; F:acetoacetyl-CoA reductase activity; P:acyl-CoA metabolic process; F:binding; F:estradiol 17-beta-dehydrogenase activity; C:lipid particle; F:3-alpha(17-beta)-hydroxysteroid dehydrogenase (NAD+) activity; F:7-beta-hydroxysteroid dehydrogenase (NADP+) activity; P:oxidation reduction; P:androgen metabolic pr…	no IPS match	1222	CGGCCGGGGGAAAAAGTTAATTTATTTACCTACTACTTTGTTTATTTAAATAAAATGTATATTAGATAAGTTTATACACGGTTATGTAAATCTTATCTATTACCACGTAAATCATTCTTCCAGTTCATTGGAGTCATACACACCCTATTTGCATTGAAATAATTGAATAACCTCAAAATGTTTAAGGGCCTAGTAGGTTTGGTAACGGGGGGTGCATCCGGCCTCGGTAGGGCCACCGTGGAGCAGCTACTGAAGCAAGGAGGCCGGGTGGTGGTCTGTGATCTGCCCTCCAGTGGGGGCCAGGAACTTGTCAAGCAGTTGGGTCAGGACGCTGCATTTGTTCCCGTTGATGTGTCATCTGAGCAAGATGTGAAAAATGCCTTGCAAGTGACAAGGGAT…
CUST_30474_PI425831965	Contig_40438	0.000202512	up	143.854	7.16846	organic cation transporter	gi|307206532|gb|EFN84558.1|Organic cation transporter protein [Harpegnathos saltator]	EFN84558	2.42e-09	76	F:organic anion transmembrane transporter activity; C:integral to membrane; P:organic anion transport; C:apical plasma membrane; F:toxin transporter activity; P:transmembrane transport	SignalP (SIGNALP)	559	TGTGCTCTATGTCTATGAGGATAGGGTCGATGATCGCCGTTTGTGGCGAATGTTTCGTATTCGTTGCCGTGGATGCCGACTGTCATTTTCGGTGTGGCGCCACTAGTCGCGGCCGCCATTTGCATGTTGTTGCCAGAAACGAAAAATAGAAAGTTGCCAGATAGTGTAGATGATGTTGAAAATTTTGTGTAATTTATTTATAATTTAATTTAATTGTAGACAAACGAATTTATAATAATATTATGTTGTTTAAGTGTGATATTAAAATAAGATTTATGTAATTACGACTGAAAATGCGTGTGATATTGTAAAAATGCATGCACCTAACTACCGACTAGATTTAATACAATTAAATGCTACTTAACTTTGTTAAATATGACGATTGATTGGCAGATCTTT…
CUST_21468_PI425831965	Contig_39895	0.000715442	up	142.698	7.15682	glycoside hydrolases	gi|91086765|ref|XP_972437.1|PREDICTED: similar to beta-glucosidase [Tribolium castaneum] >gi|270009720|gb|EFA06168.1| hypothetical protein TcasGA2_TC009015 [Tribolium castaneum]	XP_972437	4.62e-126	64	P:carbohydrate metabolic process; F:cation binding; F:beta-glucosidase activity	IPR001360; IPR013781; IPR017853; IPR018120; SignalP (SIGNALP)	1740	TTTACAAAAGTTCAGCTGTGGGATACTTGTGTTGAGTGTGTTGTCGTCAGCATGCGGCGAGCTGGCGTTCCCCCCCGGGTTCAGGTGGGGCGCCGCCACCGCCGCCTACCAGGTCGAAGGCGCATGGAACGTCAGCGACAAAACCCCGAGCATATGGGACACTTTCACCCACAAGTACCCTGAAAGAATTGAGGACGGCAGCAGCGGCGACGTGGCCTGCGACTCCTACCGCCTCTGGGAGCGGGACATAGAGATGGCCAAGGAGTTGGGACTAGACTACTACAGATTCTCCATCTTCTGGCCTCGCCTGGTCCCCAACGGATTCGCGGATCAGGTCAGCGAGGACGGCAAGAATTACTACAACAAGCTGATCGACGGGCTCCTGGCCAACGGCATCGA…
CUST_32737_PI425831965	Contig_38037	3.4869e-05	up	136.599	7.0938	calcium activated nucleotidase 1	gi|147899336|ref|NP_001079373.1|calcium activated nucleotidase 1 [Xenopus laevis] >gi|27370858|gb|AAH41215.1| MGC52693 protein [Xenopus laevis] >gi|57282934|emb|CAG15247.1| apyrase [Xenopus laevis]	NP_001079373	0.000487	75	F:pyrophosphatase activity; F:calcium ion binding	no IPS match	302	AAGACTGCGACCTACATCACAGTGTTCAAAACTGACGGGACCGTCTTGTTACAAGATACGTTTGTGGAGAATATCAAGTATGAAGGCATTGAGTTTATTTGATAGTCAGGTTTTTAGATGAAAATATGTGTGGGACAAGTCTAAGATAGTGTTAGTTTTCTTTGTGTGAATCGAAAATTTATAAAAAGAAGATTCAGCTTTGAGTCATGACCTCGGAAAATTGGGGCATGGATTTTTATCAGTGCTAGCCCCAGGACAGATTCTTATGTGTGTAGGTATGTGAAGGCACATTGGCCAGTCTT
CUST_13873_PI425831965	Contig_2909	8.71897e-05	up	132.321	7.04789	low density lipoprotein	gi|91080871|ref|XP_972325.1|PREDICTED: similar to nidogen [Tribolium castaneum] >gi|270005920|gb|EFA02368.1| hypothetical protein TcasGA2_TC008043 [Tribolium castaneum]	XP_972325	8.39e-134	62	P:protein-chromophore linkage; C:membrane; C:basement membrane; P:cell-matrix adhesion; F:calcium ion binding; P:bioluminescence	IPR000033; IPR000742; IPR006210; IPR011042; IPR013032; G3DSA:2.10.25.10 (GENE3D), PTHR10529 (PANTHER), SSF57196 (SUPERFAMILY), SSF63825 (SUPERFAMILY)	1827	TGCCAGTGCAACATGGGCTACCACGGCGACGGGTACGTCTGTCAGCCGAATTTCGGCTGCACCAACAACTCTGACTGCGAGTTGAACGCCGAGTGCCGCCCCGACGCGCTCAACAACGAATATGTGTGCCAATGCGTCGAGGGATACACCAAGGATCAGAACGACGCGTGTATCCTGGATGGCTTGTCCTGTGATGGGGCCATTTGCGCCCGACACGCTTCCTGTCTGTTCGACGACACTATCGGCATCCACTACTGCCACTGTGACCAGGGATACGAGGGAGAGGGCATCATAAGCTGCACCCAACTAGAGCATACCTGCGCCATCGATAACGACTGCAGCGTCGACGGAATTTGCACAAAGAATGAGTATGGCTACGAATGCGTCTGCAGGGAAGGG…
CUST_32620_PI425831965	Contig_29864	7.05049e-05	up	129.956	7.02187	huntingtin interacting protein k	gi|307182332|gb|EFN69614.1|Huntingtin-interacting protein K [Camponotus floridanus]	EFN69614	7.08e-11	78	P:biological_process; C:cellular_component	no IPS match	446	ATTAAGGAGGCTGCAGAGCGTTTAGAAAAAGAGAAGGAACTTCAAAAAGTTTCTGTAAAGAAAGATGACATAGAACTTATTAAATGGAGATCTCTAAGAGTGACAGCTGARCRGACACTGAGGGAACACCGTGGTGATGTAGTGGCCGCACTCATTACACTTACTAATTAATTCCACTATCTTTATGAAGATATTTATTTTAAACCAACAACTACTTACAATTTTGTCACACATACAGGCCTACCACAGGCTGTATCAAAAGATGTGTGCCTGTGTAGTACTTTGGGATACTACAACAACAAGAATTTGTAGTTTATAAGATTTGAGACATTTATCTCAAACAATCTATGTTCAATTTCGCCTTGCTTTTTGTTAGTAAGTAATCAAAAGTAACATGAA…
CUST_973_PI425832076	EU770376.1	0.000525184	up	129.762	7.01973	beta-1,3-glucanase mRNA, complete cds	0	0	0	0	0	0	0	0
CUST_23_PI425831965	Contig_3398	1.946e-05	up	129.692	7.01894	dead (asp-glu-ala-asp) box polypeptide 10	gi|156554090|ref|XP_001600475.1|PREDICTED: hypothetical protein [Nasonia vitripennis]	XP_001600475	0	73	P:auxin biosynthetic process; F:RNA helicase activity; F:ATP-dependent helicase activity; F:nucleic acid binding; F:ATP binding	IPR000629; IPR001650; IPR011545; IPR014001; IPR014014; IPR014021; G3DSA:3.40.50.300 (GENE3D), PTHR10967 (PANTHER), PTHR10967:SF24 (PANTHER), SSF52540 (SUPERFAMILY)	2691	AGTTGTCAAATTTTACAACACCAACACTACACATGGGTAAAAAGGTTATGATTTGGTAATTTTATTGAACTAAAAGTCGTTCAATATGAAACAAGATAATAAAAATAAACAGAARGGTGGCCGCCAAAAGAAAGTTCAGTTATTTAAGCCACGGAAGAAAAAGACTCCCGAAGAAGACGCAGCAATACAATACCTACAAGCGAGATACGATAAGATTGTACCCGATGAAATTAAAACATTTAAAGATTYGCCACTCTCTCAGAAAACCCTAAAAGGTTTGAAWGATAATAACTTTCATACACCAACYGAAATTCAGAGACAGGCGATAGGATTCGCGCTGCAGGGCAAGGACATCCTGGGAGCCGCCAAGACCGGCTCCGGGAAGACACTAGCATTCCT…
CUST_7110_PI425831965	Contig_2451	5.95465e-06	up	127.94	6.99933	flavin reductase	gi|91087179|ref|XP_975411.1|PREDICTED: similar to CG9471 CG9471-PB [Tribolium castaneum] >gi|270010563|gb|EFA07011.1| hypothetical protein TcasGA2_TC009981 [Tribolium castaneum]	XP_975411	2.15e-62	78	F:biliverdin reductase activity; F:coenzyme binding; P:chlorophyll metabolic process	IPR008030; IPR016040; PTHR15020 (PANTHER), PTHR15020:SF8 (PANTHER), SSF51735 (SUPERFAMILY)	2194	ATCACGTTTGCAAGATTATTGATATCCGGTGAGTGTGTTAACATTAAAAGACACACTTCTTCCCATACCACTNAACGNGAGTTAAAGTTCAAGCTGTTGCAACGGTTCCGACAGCAATGAAGAAGGTCGTGATTTTCGGTTCCACGGGCATGACGGGGGTGTGCGCGCTCGACGCGGCCGTCAAAAAAGGTTTAGAAGTGCGAGCATTCGTGCGAGACCCAGCAAAGGTGCCAGAGCACTTGAAGGACAAAGTAGAGATCTTCCAGGGCAATGTCCTGGAACCTGACTCCGTCATGGAGGCAGTGGAGGGGGTAGATGGAGTAGTCATTCTCCTCGGAACAAGGAACTCCCTGGAGCCTACGTCAGACATGTCCGAGGGTACGAAGAACATCATTGAGG…
CUST_34517_PI425831965	Contig_2775	0.000623048	up	127.295	6.99203	serine protease inhibitor 12	gi|112983872|ref|NP_001036857.1|serine protease inhibitor 12 [Bombyx mori] >gi|13359088|dbj|BAB33293.1| Serpin-like protein (SEP-LP) [Bombyx mori]	NP_001036857	9.68e-05	87	F:serine-type endopeptidase inhibitor activity	IPR000215; IPR015553; G3DSA:2.30.39.10 (GENE3D)	250	ATGACACGATATACTTCAAGGCTGATCGACCGTTCTTAGCTATTCTATGGGATAGCCAACAAGCCGTCCCGCTGTTTATGACAAAGATTGAAGATCCATCGTAAAGTATCCAGTAGGTTTAGCTTCATATCACAAGATACCTATGGACGCAACTACAATATAAATTTGACTAAGTTTAGTAAGGATATTTTTTAAGTGTTGAATTGATAGTAATTCTTAGAAGTGATATTAAAATACTCAAAAAGGTCCA
CUST_1244_PI425831965	Contig_35646	0.000187768	up	121.893	6.92948	protein ltv1-like protein	gi|66553144|ref|XP_393157.2|PREDICTED: similar to CG7686-PA [Apis mellifera]	XP_393157	1.1e-24	80	P:biological_process; C:cellular_component	PTHR21531 (PANTHER)	500	TTGACCATGAAGTCCCTCGCCAAGTTCAACGCGATGCAGCTAGATGGCGCCAGTAGCGACGACGATGCGCAAACGCACGCAGAGTCGGTGTTGTCCACTTTGAGCGTACTGTCTTTGAGGCCCAAAGACGAAACCCCAGAAGAGAAAAAGGAACGCAAACGTCTCCTCAAAGAGTACAGAAAAGAGAGACGCATCGAGAAGAGAGCCAACAAGGACGCCTTCAAAGAAGAGAAGAAGAGACAAGAGAAGATCATGTTGAACAACAGAGCCAATGTTCAGGGGAACAGAATACTTTGAATGTGTCAGAGCTGGGAGCTGATGTATGTTGTAAAGTTGTAATAAATAGGTTTATTTAAGGAAAAAAAAAAAAAAAAAACAAAGGACCGGGGAATGTGCCAG…
CUST_22220_PI425831965	Contig_42173	5.84578e-05	up	121.051	6.91947	vanin-like protein 2	gi|242014999|ref|XP_002428166.1|conserved hypothetical protein [Pediculus humanus corporis] >gi|212512709|gb|EEB15428.1| conserved hypothetical protein [Pediculus humanus corporis]	XP_002428166	9.51e-07	51	P:nitrogen compound metabolic process; F:hydrolase activity, acting on carbon-nitrogen (but not peptide) bonds, in linear amides; F:hydrolase activity, acting on carbon-nitrogen (but not peptide) bonds	no IPS match	1161	GCAGACCTGCGCAATGCTGGCGTGTAGCAGCCGCAACTGTGTTGTTGAGCCAAATACTTCCACCTCAAGTGTAATCTTCGAAGAGATCCACGTCTCTGGAAACTTCTCAAAACAAAACACGATCCAGCTACCAACGTCCTTAGCCTCAACCATATTGCCACTTCCACAGGATTCTTACACTTTCGAGAGCAAAACTGTCGACCAAACCAACACTATCACAATGAATCTTGAAAAACCCAGCCAAATAGTCACTTTCGGTATCTTTGGAAGAGATTTTTCTAATGATGTCAGCATTGTCTCATCAACACATTACTCCGATAATGAAAGCGATGGCATATTCAATGAAGATCTCATCGATTACGTTTGGATCAGGTTGCGAGTACTAATTTTCATCGTCTC…
CUST_20243_PI425831965	Contig_39992	0.000411259	up	121.013	6.91901	elmo domain-containing protein 2	gi|156554550|ref|XP_001605547.1|PREDICTED: similar to engulfment and cell motility protein [Nasonia vitripennis]	XP_001605547	1.52e-111	76	P:cytokinesis; C:cytoskeleton; P:phagocytosis	IPR006816; PTHR12771 (PANTHER), PTHR12771:SF1 (PANTHER), SignalP (SIGNALP), tmhmm (TMHMM)	1806	TTTGTGCGCTGCGCTTTTCCAGCGGAATCCAGCGTAGCCGTAGCGTTTTCTTTCTTTTGCCATGACAACCAAATCGAAACAAAATGAAATTTTGACGAAACGAAAAGAATAGACCAATACTGGTTTACCAATATGATATTCTTCAACTTTTGGGCATTAGTGCAATGGTATCTGAGACCATTCGTTAAATGGTTCCTTCGGAAAACGACTTGTTTATGTGAGTTACAAAGGATCTGCTATGGCGAAAAAGCAGGGGCCCCGAGAACTTGTAAAGTTGAGAAATCTTTAACCCTATCAAGGACTCGGGAAGTCAAAGAGGTGGTTTCCTACTTCGACTCATTGGTAATAGAGCGAAGGTTCCTTCTAGCGGGAGTCCAAGATGTGGTCGACCCAGCACTT…
CUST_22946_PI425831965	Contig_35500	0.00074396	up	119.174	6.89693	probable nucleolar gtp-binding protein 1	gi|156551926|ref|XP_001607452.1|PREDICTED: similar to BcDNA.LD23830 [Nasonia vitripennis]	XP_001607452	2.16e-55	78	C:nucleus; F:GTP binding	PTHR11702 (PANTHER), PTHR11702:SF4 (PANTHER)	1062	AGAGTTGGACGAGACCATGAAGGAGATACGAGAGCTCGCCAGGCAGATACGCAACAAGAAGGCGGTGCTCAAGGACGAGTCGCGCCTCACCAAGCAGTCCACCAAGCCGGTGATGCCGCGCAACACGCGCGCGCGCGGCCGTGAGCGGTCTACGACTAGGTTGCGGGATGAGATGGAGAAATTGGGCGTGGACATGTCAGAGACCAAAGACGCCCACTTCACCCGGCGGCGCGCGCGGTCTCGCTCGGCCTCCGGAGTCGCCAACAAGCGAGCCAATATGGACGACGGCCGAGCCCGGTCTGTGAGTCGCCCCGCCAGGGACGAGCAAGGGGTTAAGGATACTACTATGGCGCGGCGAGCTAAGAACATGGCGCACGTGGCGATCGCGAAGAAGACCAA…
CUST_13108_PI425831965	Contig_3044	0.000455191	up	116.153	6.85988	muscle-specific protein isoform g	gi|270014225|gb|EFA10673.1|muscle-specific protein 300 [Tribolium castaneum]	EFA10673	8.56e-80	45	C:actin cytoskeleton; P:establishment of nucleus localization; P:cytoplasmic transport, nurse cell to oocyte; F:actin binding; C:integrin complex; C:nuclear envelope; P:actin filament organization; P:skeletal muscle tissue development; P:female germline ring canal stabilization; C:Z disc; P:cell migration	no IPS match	4407	CTGCAGCAGGCCAGGGACGGGGTTAGGAGCATACAGGATGCCAAACAACATATGGCACAACAACAAAAAGAAATTGAGGAACAAAAGGAGAAACTCAACAAGCTAGATGAATGGCTCGAATCAATAGACAGGGAGCTGAAACTGACAACAACGCAAACTGATGTCCTCACCGAAGAGGATATTATTAAATATATAGAAATCTATGAAAGATATATAAGAGAATATGAAGAGTACGAAATGATTCTCCAATCTATAACTGTGATAAGTGAAGATAAGTCTAGTCAGTCTTTAAAAGAGAAGTTAGGTAAGATGCAGAAATCATTGATTGAAACAAGGAATCTAGTCATTGTAGAAATAGAAAGGTTAAGACAGGTCCTGCTTCAGATTAAGTTTGTACCT…
CUST_35553_PI425831965	Contig_1601	0.000230756	up	115.472	6.8514	molybdopterin synthase small subunit mocs2a	gi|291233479|ref|XP_002736681.1|PREDICTED: predicted protein-like [Saccoglossus kowalevskii]	XP_002736681	0.00445975	68	C:cytoplasm; F:Mo-molybdopterin synthase activity; F:transferase activity; C:cytosol; C:molybdopterin synthase complex; P:Mo-molybdopterin cofactor biosynthetic process; F:identical protein binding	no IPS match	923	GGCCATCTGGAAGAAGGAGGTCTACTCCGACCAGCCGGCCGTGTGGAAGGAGAACAAGGAATGTGCGTGGGCCAGTTCTAATGTTAAGAGTAATGGCTGCTAGTCTATGCTTGGTTGTTGGGAGTTTGAGGTAATACCCTGATTACAACTACCGAGTTAGAGTGGCGAGATAGTATTGGTTGGTACAATCAGGGTAAGTATTAGACTGATCCGCTTTTTCGGGGAGGTTGTTTGGACGCATTCTTTTAAAGAATTATCTAGTTATCTGTCCTATATGCAAATCTCGAGCACATCTCGTACGTATAATGAAATAATCTGTAAAATCATGCTATCTCGCTCCTACTTAGTTTCATTTTGTTATAGACGCCATTTTAATATTGTTTCTTTATACGTATCGTT…
CUST_7059_PI425831965	Contig_42182	0.00010687	up	114.759	6.84246	2-oxoisovalerate dehydrogenase subunit mitochondrial	gi|170058287|ref|XP_001864856.1|2-oxoisovalerate dehydrogenase subunit beta, mitochondrial [Culex quinquefasciatus] >gi|167877436|gb|EDS40819.1| 2-oxoisovalerate dehydrogenase subunit beta, mitochondrial [Culex quinquefasciatus]	XP_001864856	1.33e-141	79	F:alpha-ketoacid dehydrogenase activity; F:pyruvate dehydrogenase (acetyl-transferring) activity; C:mitochondrial inner membrane; F:3-methyl-2-oxobutanoate dehydrogenase (2-methylpropanoyl-transferring) activity; P:oxidation reduction; P:response to nutrient; F:protein complex binding; P:response to glucocorticoid stimulus; C:mitochondrial alpha-ketoglutarate dehydrogenase complex; P:response to …	IPR005475; G3DSA:3.40.50.970 (GENE3D), PTHR11624 (PANTHER), PTHR11624:SF21 (PANTHER), SSF52518 (SUPERFAMILY)	1445	CTACCTAATTACAATTTTAGATAGCAACATGAATTATTTAACTTGTTATTCAAATACTGTTCGGACGTCGTACCCTACGGTTTCTTCGTTTAAAAATGAGTGGTTTAGTGACAAATGGGAGTGTTCTGCTCACAAGATTCGTGAGCCGCTTCAATGGATGTACAAAAAGACTTTCTTCACATTTTACTTACTTTCCTGATAATGGGAAACCAGTTGAAGGTGAAACCACCAAGATGAATATGATGCAAGCCATCAACAATGCTCTGGACATCACATTAAAGACTGATGACTCGGCTGTGTTGTTCGGGGAAGATGTTGCCTTTGGTGGAGTCTTCAGATGTGCTTTAGGATTACAGGATAAATATGGCAAAGAAAGAGTGTTCAACACTCCACTTTGTG…
CUST_15829_PI425831965	Contig_31970	5.37647e-05	up	113.725	6.82941	vacuolar protein sorting-associated protein 35	gi|156545687|ref|XP_001604419.1|PREDICTED: hypothetical protein [Nasonia vitripennis]	XP_001604419	2.39e-23	71	C:endosome; P:vacuolar protein processing; F:protein binding; C:integral to membrane; C:cytosol; P:protein transport	IPR005378	519	GGCCGCTGAACGACGCGAATCGAGCGCTCGACTGCTTGAAGAAAGGCGCTAGGGTGGCGCAGCAATGCATGGACGGAGCTGTGCAGGCACAGCTACTAGCAGAGCTGCTGGGTCGCTACGCGCTGCTGCGAGAGAGGGGCAACCAGGCCGTCAACGTGCCCATCATCAATGCCGTAATCCTAAAGATACGCGAAGAGCTGGCCAACCTAGAAGACAAGTCAGAAGAAGTGGAACAAATCACCAAACATTTCCACAACACACTACAGCATCTCAAGAACCGGATCGAGTTCCTGACGCGGACTCGCTGGGTTACGAGGGGCTCGTGTTGAGCTAGANCCGATTCGCTATGTAAGCACTCTTAGGCGTAAGGACTGATTTGTATTGGGATTGCAAATGGTT…
CUST_2368_PI425831965	Contig_30900	5.71688e-05	up	113.492	6.82645	adam 17-like protease	gi|91077314|ref|XP_974673.1|PREDICTED: similar to adam [Tribolium castaneum] >gi|270002088|gb|EEZ98535.1| hypothetical protein TcasGA2_TC001039 [Tribolium castaneum]	XP_974673	9.01e-33	82	F:metalloendopeptidase activity; P:proteolysis; F:zinc ion binding	PTHR11905 (PANTHER), PTHR11905:SF3 (PANTHER), tmhmm (TMHMM)	553	ATTCTGTAATAAGGGTGTATGCGAGAAGACGATACAAGACGTAGTTGAACGATTCTGGGACATCATAGAGGACATCAACATCAACAACGTGCTCGGCTTCCTGCGAGACAATATTGTAGGCGTGGTGGTGTTGGCTCTGGCCATTGTGTGGATACCGGCTAGTTGTGTGATAAGCTACGTGGACCGGCGGCGTCAGAAGCAGCAAGAGAAATATTACCACTGGGAGAACCAACAGGATTTAGTGCATCCATCATCTCCGCGGAAGATACTGCATACCAGGTTGCCAAAGCTGAAACCCGGTATGAAACAAGTCATTCAAGGGACAAGTCAGCTCTAGTTTTGTAAGAAATAATTATTAAACAGTAACTAATTAAGAATAGTGCAGAATAAGTTAAAGGG…
CUST_14617_PI425831965	Contig_3326	0.00129376	up	113.336	6.82447	pyroglutamyl-peptidase 1	gi|158341676|ref|NP_001103453.1|pyroglutamyl-peptidase 1 [Bos taurus] >gi|296486081|gb|DAA28194.1| pyroglutamyl-peptidase 1 [Bos taurus]	NP_001103453	6.28e-33	58	C:cytosol; P:proteolysis; F:peptidase activity, acting on L-amino acid peptides	IPR000816; IPR016125; PTHR23402:SF1 (PANTHER)	1429	ACTTCTGTCAAAGATTTCGCTCAAATACAGCTTCTKGTCTTGTCTGGGATTTAGTAAACAAAGTTTATTTGATCAACTGGAACAGTGCCTCCTGAAATATTCCAATACATATTATCACAGTCAAGATGAGTAACGACTTGGACTACATGTTCAGGCCGATAGTTCTGGTGACGGGGTTCGGTCCGTTCGCGAACCACCCGGTGAACGCGAGCTGGGAGGCGGTGCGCGGATGGACAAGGATGAGATCGAGAGGAAACATAACGTGGAATTTGTTCCCATGGAAATATCCGTCACTTACGACAATGTGGACGAGTACGTGCCAGCGCTGTGGGAGACCTATGAACCACAGCTCATGATCCACGTCGGAGTATCGAGTGTGGCCACATGCATAACCCTCGA…
CUST_32295_PI425831965	Contig_42670	7.83517e-05	up	112.819	6.81787	glucose dehydrogenase	gi|156550261|ref|XP_001602542.1|PREDICTED: similar to ENSANGP00000029545 [Nasonia vitripennis]	XP_001602542	0.0194738	88	P:alcohol metabolic process; F:oxidoreductase activity, acting on CH-OH group of donors; F:FAD binding	SignalP (SIGNALP), tmhmm (TMHMM)	1454	TCGTGAGGGGAAACACCAACGCGCCAGTGATCATGATCGCGGAGAGAGGGGCGGATCTCGTGAAAAAACATTGGGGGAAACTTGAGCGTGTAAATCATTCTGAGTTGTAGATGTACAAATGTAACTAAGTGAAGTAGGTTTTAAGGGTATATAAGTTGTCGTATTTCAGTTGTTTTTGTTATACTGAATGTGTATTTTATTTTAATTTTGCATTTTACAAAGGTTGCTGCGAAGGTGAACTTACACAAAAATAATAATAGTAAAAACTGTTTTAATTAGTCACATGACCAACAACTTATTAGGTATATATAGAGTATTATTTCACGAATTTCTAAAAAATGTAGAGCAAAAGTGGTTCAGGGTGACTATTTCTGAATCACTTTTGAGTTATCCACTATC…
CUST_25377_PI425831965	Contig_35290	0.0003011	up	111.847	6.80539	brain protein 44	gi|310794140|gb|EFQ29601.1|hypothetical protein GLRG_04745 [Glomerella graminicola M1.001]	EFQ29601	2.8e-18	66	C:mitochondrion	no IPS match	1570	ACTTACAATGTAAAAAATATTATGATATTCTTAACTATTAAAGTTTTTTTTATATACTTGGTGGTTTTGTTTTGAAATTCTATCCGAAGGAATGAGTAACTTTAGAAAAATAGCAGATAATTCATGTGTCTTATAGCTATAAATAATAGTTTTGAATTGGGTTTCATTTAATGTACTGTAATTAATGTAGGAGAAATCAATAAATACAAAATATATCATAATTAAACGTTTTAATAAATCAGATGATATAATATGGCAAGTTTAGCTTATGATTAAAAAACTTTGGTAAATAAATGAACTTATCTTAAGAATATTGTACTTAAGAACATAACATGTTTGACTATAAATCATTTGGCACAGAAATTAAAACAACAAAAACATAGCAACACTAAAAATATA…
CUST_25293_PI425831965	Contig_45876	0.000379461	up	111.254	6.79772	probable nadh dehydrogenase 1 alpha subcomplex subunit 12	gi|118785572|ref|XP_314752.3|AGAP008653-PA [Anopheles gambiae str. PEST] >gi|116127798|gb|EAA10156.3| AGAP008653-PA [Anopheles gambiae str. PEST]	XP_314752	1.14e-13	83	C:membrane; P:mitochondrial electron transport, NADH to ubiquinone; F:electron carrier activity; F:NADH dehydrogenase (ubiquinone) activity; P:electron transport; P:ubiquinone biosynthetic process; P:sodium ion transport; P:proton transport	IPR007763	281	GCACACGGCGATTGCGAATCTATTTGTAGTTGATCTGAGCTATGTAACATTTTATGACATTTAATTTGTCAACATTTTCGTAAAATCCAAAAATTTATAAAGTTTTCCAAAATGTCCAATATTGCTAAGTTTTTAGCACTAGATAAAGTGGTAAATTTGTTCAATATTATTCGCCAAAATGGCGGAGTCAGAGGCTCGTTGTGGAAACTATACAGGCAAGACGAGCTGAAGGATGGGGTCCTAGTCGGTGAAGACAAGCATGGCAACAAATACTATGAGAA
CUST_26129_PI425831965	Contig_170	0.000215195	up	109.96	6.78083	glucose-6-phosphate 1-dehydrogenase	gi|229576953|ref|NP_001153409.1|glucose-6-phosphate dehydrogenase [Tribolium castaneum]	NP_001153409	0	84	F:binding; F:glucose-6-phosphate dehydrogenase activity; P:oxidation reduction; P:pentose-phosphate shunt; P:glutathione metabolic process	SignalP (SIGNALP)	2970	AGTGACCTTATCCTCATTCCGATAATAATCTTATAAAATTTGAAAACTATTTTATTTAGGTATTACCTTTTCATACCGAAACAGTACAAGCACTATAGTGATTGATTGAATGTGCAAAGTTCAATTAGAAAGTTTTCATTAGTTAAATCAATCTACGACCATCCTTCGAACTTAAAGAGGTTATCTACAAAATGGAAAACAAAGCCGACTTTGATTATCCTCACACTTTTATTCTTTTGGGAGCCTCTGGTGATTTGGCCAAGAAGAAAATATATCCGACCATTTGGTATTTGTACCGTGATAACGTACTTCCGAAGAACACAAAGTTTGTTGGTTATGCTCGCACCAGCCAGACTGTCAGTGAGGTGAGGGAGAAATGTAAAAAGTACATCAAAGTTC…
CUST_2595_PI425831965	Contig_34345	4.52983e-05	up	108.327	6.75925	coatomer subunit beta	gi|289629218|ref|NP_001166193.1|coatomer protein complex subunit beta [Bombyx mori] >gi|284027822|gb|ADB66735.1| coatomer protein complex subunit beta [Bombyx mori]	NP_001166193	1.93e-89	95	C:COPI vesicle coat; C:cytosol; P:retrograde vesicle-mediated transport, Golgi to ER; P:intra-Golgi vesicle-mediated transport; F:protein binding; P:COPI coating of Golgi vesicle; P:intracellular protein transport; F:structural molecule activity	IPR011710; PTHR10635 (PANTHER)	959	TGGTGTTAGCCCCGCGAGACTACGCCACCATAAAGGCACACGTCAAGGTCGCGTCCACAGAGAATGGGATCATATTTGGGAATATTGTGTACGAAGTGACGGGCGCATCCATGGACCGCGGAGTGGTGGTGCTGAACGACATCCACATCGACATCGTGGACTACATCCAGCCGGCCGCGTGCAGCGACGCCGACTTCCGCTCAATGTGGGCCGAGTTCGAGTGGGAGAACAAGGTTTCCGTGAACACAAACATCACAGACCTGAAGGAATACCTGCAGCACCTCCTCGCTTCTACCAACATGAAGTGTCTCACGCCAGAAAAGGCGCTCTCCGGTCAATGCGGCTTCATGGCTGCGAACATGTACGCTAGATCCATCTTCGGCGAAGACGCTTTAGCCA…
CUST_16899_PI425831965	Contig_38448	1.41244e-05	up	106.181	6.73038	probable atp-dependent rna helicase ddx10	gi|156554090|ref|XP_001600475.1|PREDICTED: hypothetical protein [Nasonia vitripennis]	XP_001600475	8.9e-15	57	P:auxin biosynthetic process; F:ATP-dependent helicase activity; F:nucleic acid binding; F:ATP binding	no IPS match	517	AATAAGAAAAAAGAAGAGGAAGGAGAGAAAGATGACTTTGGGTCAGAATCAGAATCTGATGGACCTGACCTCTCATGGCTGCCAGATCCTGATAAAATATATGGGGAAAAGAATGCTAGTGATGATGAAGACAATGATGATAAAGAGTCTAGTATAGGAGGCAGTGATAGGTTAGAATCAGCTGATGATGATGGCAGTGATCAATCAGAAGAAAAAATGTATCACAGGCCCTCAAAGCGAAGCCTCGTGACAAGCAAGGGCATCCCCCAGGAGAGTGTGGCGCCGCGGAAGAAGAAGAAACTCGCAGAGATATCCTCAAAACTCTCGGTTCAAGAAGCAGAAGCGCTGGCTATGCAGCTACTTATGAATAAGTAGTTAGCAGAATACAAATAAAGCCTC…
CUST_25236_PI425831965	Contig_43569	0.000260618	up	103.916	6.69927	thioredoxin peroxidase	gi|114052210|ref|NP_001040464.1|thioredoxin peroxidase [Bombyx mori] >gi|95102998|gb|ABF51440.1| thioredoxin peroxidase [Bombyx mori]	NP_001040464	6.65e-52	92	P:cell redox homeostasis; F:peroxidase activity; P:peroxidase reaction; P:response to oxidative stress	IPR000866; IPR012335; IPR012336; IPR019479; G3DSA:3.30.1020.10 (GENE3D), PTHR10681 (PANTHER), PTHR10681:SF8 (PANTHER)	510	GCCTGGACTAACACTCCTAGGAAGGATGGTGGTTTGGGCAAAATTGACATTCCCCTGATAGCTGACTACAAGAAGACCATCTCACAAGACTATGACGTCCTTCTAGAAGGAGGATTCGCTCTCAGAGGACTGTTCCTAATCGACCGGCAGGGCATCCTGCGGCACATGTCGGTGAACGACCTGCCCGTGGGCCGCTCCGTGGACGAGACACTGCGGCTGGTGCGCGCGTTCCAGTTCGCAGACAAACATGGAGAAGTATGCCCCGCCAATTGGAACCCAGAATCAAACTCAGCCACCATCAAACCAAACCCTAAGGACAGCAAGGCGTACTTCGAGAAGCAAAACTAAGATAGGTATCCAATAATTTTGTATAAGCGAACACAATCTAATAATAAATAG…
CUST_59_PI425831965	Contig_3503	0.00265878	up	102.689	6.68213	serine protease inhibitor	gi|112982980|ref|NP_001037090.1|serine protease inhibitor 4 [Bombyx mori] >gi|45594228|gb|AAS68505.1| serpin-4A [Bombyx mori]	NP_001037090	5.64e-130	73	F:serine-type endopeptidase inhibitor activity	IPR000215; G3DSA:2.30.39.10 (GENE3D), G3DSA:3.30.497.10 (GENE3D), PTHR11461:SF23 (PANTHER), SignalP (SIGNALP)	2285	TCCGTTYTTTTTTTTTTTTCTTTAAAACCTTTATTAGAATCTCGTCTTCAATAATCAATAAAAATATATAATTAACTTAACAGCTATTATTTCTCAGACATACACAATATACTCGTACCTAATATTGGTTAAATCTATTCATCACAACATAATGCTAATAATGATAATCTTCTCAAAAAATATTCAAATTTTATAGAAGTTATTGAACCGGTTGAAACCGGTAAGAACCGACACAATTAAAAATGTATTGTGTCTACCGACGGAATTGACTCAGGGCACTACTTATTATTCTGTGCTCTGGGTTCAAAAAGACTACTTATTGCTATACATATCAACCAGAAATAATGCATTTGTTATTGATAATATTTATTGGCCTATTATGTCATGGACATCAAACTA…
CUST_6346_PI425831965	Contig_345	6.62786e-05	up	99.6438	6.63871	trifunctional purine biosynthetic protein adenosine-3	gi|157126853|ref|XP_001660978.1|phosphoribosylamine-glycine ligase [Aedes aegypti] >gi|108873132|gb|EAT37357.1| phosphoribosylamine-glycine ligase [Aedes aegypti]	XP_001660978	1.37e-10	77	P:response to inorganic substance; F:metal ion binding; F:ATP binding; F:phosphoribosylamine-glycine ligase activity; F:protein binding; P:organ development; F:phosphoribosylformylglycinamidine cyclo-ligase activity; C:cytoplasm; F:phosphoribosylglycinamide formyltransferase activity; P:purine base biosynthetic process; P:'de novo' IMP biosynthetic process; P:response to organic substance; P:10-f…	IPR002376; PTHR10520 (PANTHER), PTHR10520:SF9 (PANTHER)	957	CGCAATAATCCTGCAAGAGCGAGTCCCAGTGCATAGACACGACACGGTGGAAACACTCACCCAGCGCATCCACCAATCAGAGCATAGGGCCTTCCCTAGAGCCCTGAGACTCCTCACCACTGGCCGCGTCCGGCTATCCAGCCAAGGCACCATCATGTGGTATTCGTAAACGACAACTGATAACGCAAAGTGACACCATTGTAGCACGGCCCGCGGAGAATGGAAATCAAAATGGCGTCCAGTGCTTATTATTAAAGCTTTGTTAAGCAGAGTACACAATGTTTTTTTATACTCAGTTTTAAAGGTAATTTAATAGTTTTTTACCTATTGTTAAGGGATGCTTCCATTCTTTGTGGACAACTGTTCTACTAATTGTTGATGTTATATTAATTGATATAA…
CUST_8693_PI425831965	Contig_3182	0.000117191	up	99.1164	6.63105	dc2 protein	gi|189237956|ref|XP_001811714.1|PREDICTED: similar to DC2 protein [Tribolium castaneum]	XP_001811714	1.98e-23	92	C:integral to membrane	no IPS match	1188	TTTTTTGTTTTTTTTTYTTTAAATTATACAAAAAATATTTATTCAAATCATTACACGTAAATAGAGTAAAATTTTGTGAACCGTTTCTTACATGATAMTTAAACCTAACTTATGCTATTTTTTAATATCTCTATAATTCAGAGCTCATGGAAGCTTACATTCACCTTTAACCATCCGGTAATGATGGAAGGGAATGGTAATCAGAAATGTACAGGATCCTACAATCCAAGACTTAATTTTGGAGGTACCCAGGCAGCTTCATCCTCATAAAGATCCAAGTTGTGAAGAACGACACAAGGATACACAGAAAAGCCACGGAGATGAGCAAAATTCTGTTCAGTTTTGGTGTAGTGGGGTTATGTGTGCGGTCCAGTATGATGAAGCCGAGGCCTCCGAGGG…
CUST_11306_PI425831965	Contig_40029	7.24561e-05	up	99.0568	6.63018	ornithine aminotransferase	gi|157109474|ref|XP_001650687.1|ornithine aminotransferase [Aedes aegypti] >gi|108879017|gb|EAT43242.1| ornithine aminotransferase [Aedes aegypti]	XP_001650687	5.44e-125	83	P:ornithine metabolic process; F:pyridoxal phosphate binding; C:mitochondrial matrix; F:ornithine-oxo-acid transaminase activity; P:arginine metabolic process; P:proline metabolic process	IPR005814; IPR010164; IPR015421; IPR015422; IPR015424	1484	GAGAAGTTCCTGACGGGGGTGTTCGGCTTCGACCGGCTGCTGCCCATGAACACGGGCGTGGAGGGCGGCGAGAGCGCCTGCAAGATCGCGCGCCGCTGGGCCTACGAGGTCAAGAAGGTGCCCAAGGATCAGGCCAAGATAATCTTCGCGGAGAACAACTTCTGGGGCCGCACGCCGTCGGCGTGCTCGTCCTCCTCCGACCCCACCTGCTACCAGGGCTACGGGCCCTTCATGCCCGGCTTCAAGCTCATACCCTACGATGACATTCCTGCGCTTGAGGCGGAACTCCAAGACCCGACGGTGGCGGCCTTCATGGTGGAGCCCATCCAAGGCGAGGCGGGCGTGGTGGTNCCCGCGCCCGGGTACCTGCGGAGAGTGAGGGAACTGTGCACCAAGTAC…
CUST_2835_PI425831965	Contig_2099	0.0020904	up	98.8994	6.62789	uridine 5 -monophosphate synthase	gi|261335924|emb|CBH09304.1|putative uridine 5'-monophosphate synthase [Heliconius melpomene]	CBH09304	0	85	F:orotidine-5'-phosphate decarboxylase activity; F:orotate phosphoribosyltransferase activity; P:nucleoside metabolic process; P:pyrimidine nucleotide biosynthetic process; P:'de novo' pyrimidine base biosynthetic process	IPR001754; IPR011060; IPR013785; IPR014732; IPR018089	1765	TGTTTACAAAATATAATTAGTTAATAGGAATGTAAGATGTTAACAAAATATAATTCAAGCTTATCTCTATGAATATAATTCACGGAAGCACTAACAAAGTTTTATGCCATGTAGCAAGCATCTCTTAGATTATTCATGCTAATATAATATTTTATCACAACTTAAAATTATAAAGAGTAGCACCCCGGAATACATAACAATATCACAAGGGTTTGGTCCCACTTTGTATTAAGTTTAAGACTAGTACATACATAATGTATGACACATTTTCATTTCTGTACAGCTATGTCAAGATTATTGTTCTGTTAATTATTGCCAAGTTAATGCCCCATTGTATTGGTCTTGATTTATCTGGTGGTGTTACTTTGCACCAACTCTTTCAACGTAAGCTTTCCATAA…
CUST_2940_PI425831990	Contig_42731	6.78252e-05	up	96.665	6.59492	flap endonuclease 1	gi|195335051|ref|XP_002034189.1|GM20026 [Drosophila sechellia] >gi|194126159|gb|EDW48202.1| GM20026 [Drosophila sechellia]	XP_002034189	0.000495	89	P:DNA repair; F:DNA binding; F:nuclease activity	no IPS match	393	CCAACCCCAAACGCAAGGCTGATGATGATAAGAAAAATGCAGCCAATAAGAAAGCGAAATCAGGCGGTGGAGGCAGAGGAAGGAAACCCAAATGAATCTCGTCTTTATAGATATCACATTAAGGTCCATAATTATAAGTTTATATTAAGTTTGATCTAAACAACTATACAGGGTGTTATAATAATGGTCAAACTAGCCATTCTGTACATCTTTTTGTTTTTTCGTACTGTAAATTTTTCAAAGGTCCTGTATTTCTGTTCATCGCAACTCATTTAGCAGCTGGCCTGTTATAATTATGTAAGTTAACAATATTGTTCTGTAAGTACTTATTGCATGTTGCATGCTTAAAAATAGATTGTGGAATAATTTTTTAAGTATGGACGAAATAAACAA
CUST_20675_PI425831965	Contig_40035	0.000255816	up	95.9351	6.58399	amp dependent coa ligase	gi|170035152|ref|XP_001845435.1|luciferin 4-monooxygenase [Culex quinquefasciatus] >gi|167876987|gb|EDS40370.1| luciferin 4-monooxygenase [Culex quinquefasciatus]	XP_001845435	1.81e-63	76	F:ligase activity; P:metabolic process; F:monooxygenase activity	IPR000873; G3DSA:2.30.38.10 (GENE3D), G3DSA:3.30.300.30 (GENE3D), PTHR11968 (PANTHER), PTHR11968:SF43 (PANTHER), SSF56801 (SUPERFAMILY)	1131	GCGTGATGCAGGGCTACGGCATGACAGAGTCGACCCTGGCTCTGTGCAAGGACAACCTGTTCCAGCCCTACAAGGCCGGTAGTGTCGGCACTGCCACGCCCAGCACTGTGCTCAAGGTGGTAGACCTGAAGACCCGTGAGCCACTCGGCCCCAACCAGCCGGGAGAGATCTGCGCCAAAGGAGCCCTAATCATGAAGGGCTACATCGGCCGCCCCCGCTCGGAGGACTTCGATGATGAAGGGTTCTACCGCTCCGGAGACATCGGGTATTACGACGAGGATGGTTACTTCTTCATTGTGGATCGATTGAAGGAGCTGATCAAGTATAAAGGGTTCCAGGTCCCTCCAGCAGAGATCGAAGCGGAACTCCTCAAACACCCGGCCATCCGGGACGCGGGAG…
CUST_36444_PI425831965	Contig_827	0.000683014	up	94.3726	6.5603	unknown [Picea sitchensis]	gi|116786203|gb|ABK24019.1|unknown [Picea sitchensis]	ABK24019	9.46e-12	66	-	no IPS match	1136	TGGTTTAATAACATATTGAGTTGTTTTATTTGCTTTTTTTGATTACGCCTAAGTCGGTAGGTACTTATACATAATATTTACATTTAATCTGAAATTCCCATTCTAATACATTGTTTGCGGGCACTTTCTACTCATCGAAATTATAATAATTATAATACCTACATGTAGGTACCACTTAGAGTCCGCTTGAAAGGCACAATCATTTTATTTTGTATCTATTGTTTAGTGCTAGCTCCCTATTGTTGCCGGTATCTACGAATAACTTTGGAAATATATTAGAGAGCGTTTCACGAATGCCTTTAAAACAAGCAAAAACTAACCTTATTTAAATGGCTTTGATCTATGGAGTTCTACGTTACACGTTCTATATGTTTACAATTAACAATGACTATCAATCAC…
CUST_14881_PI425831965	Contig_38726	2.72291e-05	up	93.8815	6.55277	tp53-regulating kinase	gi|270004028|gb|EFA00476.1|hypothetical protein TcasGA2_TC003335 [Tribolium castaneum]	EFA00476	3.64e-66	74	P:protein amino acid phosphorylation; P:lipopolysaccharide biosynthetic process; F:protein tyrosine kinase activity; F:ATP binding; C:membrane	IPR000719; IPR008266; IPR011009; IPR017442; IPR022495; G3DSA:1.10.510.10 (GENE3D), PTHR12209 (PANTHER)	914	CGGCCGGGGGCTGTCAAAAGTCTCAACCTAACCTATCAAAATAAACAAATAGTTCCAGCTTTGTTTGTTAAATATAATTTAAAATATAACGTAGGCAGTATAAGTTTGGCAATAATAGTAGCAAGTAAAACAGAAGAAATTTAATCGGGCACCATGGAGAAAGACCTGAAAATATTAAAGCAAGGTGCTGAAGCCAAGCTTTACATTTGTGAATACCTAGGCCAGCCCACATTAATCAAAGAAAGATTTGTGAAGAACTACAGACATCCCGATTTGGACACTGCTATCACCAAAGAAAGAATCAAAAGCGAAGCAAGAGCCATTGTTCGATGCAAAGCGGCTAATGTTAAGACACCTACCCTATACCTGGTGGATTTTGAGAGCAGACGCATTTACATG…
CUST_21554_PI425831965	Contig_45829	0.000250419	up	93.5122	6.54708	isoform b	gi|158297628|ref|XP_317830.4|AGAP011476-PA [Anopheles gambiae str. PEST] >gi|157014667|gb|EAA13062.4| AGAP011476-PA [Anopheles gambiae str. PEST]	XP_317830	6.85e-35	59	F:zinc ion binding; C:intracellular	no IPS match	1429	ATGCAGAGACTAGCTCTTGTGGCTGATATACGAGAAGCTTTGAATACAGAGGAGGAGGAGAACGAGATCACGAACGTGGGAGGCAACTCCAGCGTGCTGCTGTTCCTGCTGAACTCCGGGAACCTGCAGAACAACGACCAGGTGCTGGAGCAGGCCCGGAAACTCAACGAGACTGTTCCCGATTTGCGAGTGCTGTTTGCGACTCCCACCAATCAGCTGGACGTGTTGTGGAACCTGGTCCGCGACATGCACAACGACGTGCAGACCGTACAGCTGCAGTCCAACGGCATGAATGTGGAGACTTCACTAGCAAGAGTTATGGACAGGATCAATACAGCGGGAAGGCGCATAGTGAACCCGGCATGCGGCTCGCAGTGGACCGAGACGGGCCTGTCGGGC…
CUST_26740_PI425831965	Contig_3363	0.000310727	up	93.2169	6.54252	cg14407 cg14407-pa	gi|118782693|ref|XP_312440.3|AGAP002500-PA [Anopheles gambiae str. PEST] >gi|116129689|gb|EAA07977.3| AGAP002500-PA [Anopheles gambiae str. PEST]	XP_312440	8.58e-48	82	P:cell redox homeostasis; F:electron carrier activity; F:protein disulfide oxidoreductase activity; P:electron transport	SignalP (SIGNALP), tmhmm (TMHMM)	981	GTACATTTTTGTTTATTTTGTGATTTTCCGTAAAAAGTTACAAAAATTCGCTAAAACTACACAATTATCATCCCCGGAGATATAATTCAACTTGAAATAGATAGAAGTATCGTATTAAAGCATTCACTATGAACACCCTACTTCGGAGGAATCTTTTCTCAGTCTACAACAACACTTTGAGGCTATCCGCTCGAACCTTCGCTGCTGAAGCTAACGTGAACGAGAAGATTGATAAATTAGTAAAGAACAACAAAGTGGTAGTGTTCATGAAAGGTGTCCCGGACGCGCCGCGATGTGGGTTCAGTAACGCGGTGGTGCAGATCATGAGAATGCACGCAGTTCCTTACGAGAGCCACGACGTTCTCTCTGACGAGGCCATTCGGCAAGGAATCAAAGACT…
CUST_15662_PI425831965	Contig_2152	0.000204097	up	92.3974	6.52978	nf-kappa-b-repressing factor	gi|170039540|ref|XP_001847589.1|conserved hypothetical protein [Culex quinquefasciatus] >gi|167863107|gb|EDS26490.1| conserved hypothetical protein [Culex quinquefasciatus]	XP_001847589	6.13e-26	76	C:intracellular; F:double-stranded RNA binding	IPR021859; PTHR16148 (PANTHER)	900	AAGCGAAGCGAGTGAAAGCAAATCTATGTTTTTGTTTTGAGACAATTTTTATTGAAATTTACAATAGAACTACAAGTTATTGCTAAAGACTGATTTTTCTCATATAGTTACGACGCCAATAATTTAATTTGTGTTACAAGCATGAAGCCGGAGCTGGACATAGACTCTCTCCGCACGGAGCACGAGTCGGACGAGCAGTGGGCCGTGCGCCGCAGCTTCATGGAGGAGCACAAGGACAAGTTCTCCGAGGCCGAGCTGGTCACCCTCGCGCAGCTGTTTACTAATATAGAGTTCCTTGGATGCAGATACCCGCCCGAGACCATGGCCCGGGTGTCTCAACTAGCGGCGCGCGTGTCCTCCCGCTACCGGGACAGTCGTAAGAACAAGCTGAAGAGAACC…
CUST_34536_PI425831965	Contig_42751	0.000468295	up	88.7648	6.47192	isoform b	gi|157119951|ref|XP_001653457.1|acyl-CoA oxidase [Aedes aegypti] >gi|108875121|gb|EAT39346.1| acyl-CoA oxidase [Aedes aegypti]	XP_001653457	5.8e-05	78	C:peroxisome; P:oxidation reduction; P:fatty acid beta-oxidation; F:acyl-CoA dehydrogenase activity; F:FAD binding; F:acyl-CoA oxidase activity; P:electron transport; P:acyl-CoA metabolic process	no IPS match	445	ATGCCGAGGCCTACAAGCACATTCAGAACAGTTTCCTGACGTACCCGGGCGCGCTCAGCCGCCCCAAGTGGTGGCGAGACGTCGTCTACTGGAAGAGCTATGTACCGGCCAAGTTGTAATGTCGATTTTAGACACACAATGAATGTAAAGGTACCCTGTATCGCTTTTGACTGGGTTATACTTAGGCGTACGAACTTATGAATTAAGATATACTTTCATACTTAGGCGTACGAACAAACTACATATATCAGACTTCTCTATCATGTATCTCTTTTGGCTGAGTTATACTTGTACGAATTTATGTATTTAGATATTATATACCTTTTACGTTACTGATTCAGTGCCTTATAATATAATGCATTTATTTTATTACTTATACCTACTGGTCTTTGATAGACT…
CUST_1394_PI425832076	AB112959.2	0.000294161	up	88.0694	6.46057	CYP9G2 gene for cytochrome P450, complete cds	0	0	0	0	0	0	0	0
CUST_6499_PI425831965	Contig_34890	0.000504153	up	87.4495	6.45038	sugar transporter	gi|157116848|ref|XP_001652873.1|sugar transporter [Aedes aegypti] >gi|108883401|gb|EAT47626.1| sugar transporter [Aedes aegypti]	XP_001652873	1.75e-42	50	P:transport	IPR005828; IPR016196; IPR020846; G3DSA:1.20.1250.20 (GENE3D), PTHR11600 (PANTHER), PTHR11600:SF13 (PANTHER), SignalP (SIGNALP), tmhmm (TMHMM)	1652	AATTTTAATACTTATCAATTTAATTTTATGCTATAATACAATTCTAACTTAGGTAAGCTACTACACTAATCTATAATTCTAAAATAGGTTTTGCATTTGTAAATGTCTTTGACTCGTTTTGTAATTGTAAATTTTCTATGTTACTAGTAATAATCATTTGGTATGAAGCAGGAAATAATTTGCATATTTTCTTAATTCTAAAATATCAATACATAAAAATCATTTTTACATGCACTTTACACACTACTATGTTTCACAATAATACATAGTTTTGATGATCCGTGGCACTACCAACCTTCTGTAGTCTGTATGTTTGTCTATCAGTTTACCTTGTAGAGTTTCAGCTCTTTGGGCTTCAAACCTAGGAGATCTCTGTTAACCCGGTTTTTTATATTTACA…
CUST_21428_PI425831965	Contig_1026	5.20995e-05	up	87.2318	6.44678	ubiquitin fusion degradaton protein	gi|270008879|gb|EFA05327.1|hypothetical protein TcasGA2_TC015491 [Tribolium castaneum]	EFA05327	1.31e-38	88	C:proteasome complex; P:ubiquitin-dependent protein catabolic process	IPR004854; SignalP (SIGNALP)	591	GAAGAAGGGGTCTTCTTATTCAAATAGAGAGTGTATCACTGCCRGTMGCCACCTTCTCCAAGTTYCAGCCYCTGTCTGAGGARTTCTTAGACAYATCCAACCCAAAAGCAGTTCTGGAGAATTGCCTGAGKAACTTCTCTTGCCTGACGACGGGWGATGTGGTCGCCATCAAYTACRACTCGAAGGCCTATGAGCTCTGCGTCCTGGAGACCAAGCCAGGGAATGCTGTCATCATCATAGAATGTGACATGAATGTGGAGTTCGCGCCTCCAGTCGGCTACAAAGAGGAGGAGCACATCCCTCGCGAGCGCGCCTCAGGGCAGGAGGGCATGGACGTTCGGCTTAAATTTGTGATTGGCAATGGACAAATTAGTGATTGCAGAATGTTTTTAAAAAAAC…
CUST_740_PI425831965	Contig_1588	0.000516538	up	86.2075	6.42974	trypsin iii precursor	gi|51094376|gb|AAT95356.1|trypsin III precursor [Sesamia nonagrioides]	AAT95356	1.13e-58	61	C:extracellular region; P:proteolysis; F:serine-type endopeptidase activity	IPR001254; IPR001314; IPR009003; G3DSA:2.40.10.10 (GENE3D), PTHR19355 (PANTHER), PTHR19355:SF91 (PANTHER), SignalP (SIGNALP)	860	GAGTGTTTAATAATAACTGCTGCAGAACAATGCGTTATTTTGTCTTTCTCGCCTTATTCGGGGCCGCTCTTGCGGTCCCCAAGTCTCACCAGCGCATCGCCGGTGGAGAGACGGCTTCCATCCAGGACTACAAGTTCTTCGCTGACATGCAGTACTCCTGGGCTGGAGTCGTCTGGGGCAGCGGCTGTGGGGGCGCCCTGCTCACCACCCGCTCCGTCCTGTCGGCCGCTAACTGCTTCCTAGGCGACAAGAAGGAGCAATGGCAGGTCCGCGTCGGCAGCTCCTACACCGGCACCGGAGGCAGCAAGCACCCCGTCCGCAGGATCATCCTGCACCCCGAATACGACAACTTCCACAACGACGTGGCCATCGTCAAGTTAGAGGAAGTCGTGGTGTTGT…
CUST_2077_PI425831965	Contig_40010	5.86652e-05	up	85.4606	6.41719	tiny tim 50	gi|170034755|ref|XP_001845238.1|conserved hypothetical protein [Culex quinquefasciatus] >gi|167876368|gb|EDS39751.1| conserved hypothetical protein [Culex quinquefasciatus]	XP_001845238	7.38e-102	71	P:mitochondrion organization; C:mitochondrion	tmhmm (TMHMM)	1640	TACTCCAAAAACTGGAACATAAGAAAGATTCTTAGAAAATTGCAATTTGTGCATAATTTTTCGTACAAAAATGATTTTATTTTACTACGTAAGCTATAGCGGGGTTAATGGAGTGCACATTCAGTGACATTTTAATCCCAAACTAATTCAGTAAGTACCAACTTCGCTTCAGTTTTGAAATTTCAGTTTTCTTTAGCTTTAACTTTTCCAACCAGGACAACAGAGTATTGCACATACATACGCGATTCAAACTACCCGCATTACACTACAAGAGCCAATCTTTCCCATACGCCTTTAAAACTGCACAATCTAACATGCGATTCCAAAACATATGGGGTCAACGGCCACCCAAGCCGCCATATTGGATGATTCAAGATGGCGGCAACTAAGTAGAGGGCG…
CUST_1044_PI425832076	AB458853.1	0.000261895	up	84.9064	6.4078	CYP9G2 gene for cytocrome p 450, complete cds	0	0	0	0	0	0	0	0
CUST_686_PI425831965	Contig_1019	0.000161938	up	84.8108	6.40618	glutathione s-transferase	gi|112982796|ref|NP_001037546.1|glutathione S-transferase delta 3 [Bombyx mori] >gi|85740625|gb|ABC79690.1| glutathione S-transferase 3 [Bombyx mori]	NP_001037546	2.74e-82	81	C:cytoplasm; F:glutathione transferase activity; P:aromatic amino acid family metabolic process; P:glutathione metabolic process; P:glutathione conjugation reaction	IPR004045; IPR004046; IPR010987; IPR012335; IPR012336; IPR017933; PTHR11260 (PANTHER), PTHR11260:SF8 (PANTHER), SignalP (SIGNALP)	908	CAATAAGCTTGCTTGTTTATTTGAGACGACACATTTATTAACAGTAGATAATCCAACCTGTAAAAACCTACAGTAACTTTCCAAATCTTTCTTCACTGTTACACCTAAGGTGTACAAAACTCTAGGTCACAAATGGTAAAAAATATATTTACAACTCAGTTTTAGCCTTCAACTGTGCAACTAATTCTTTAAATGCTTTGATACCTTTTCCGTTCGCGTTTTCATAATCAGGTGCAGTAGATTTGACCAACTCGAACCACCTGTGAATATTAGGAAAATCATCCAAGCTGATGCCGGCAGCGTCAATGGTGGACACTGTGGCTACGAGGCTGAGGTCAGCTATGGTGAGGTCAGAGCCAGCGGCATACTTCTCATCTCCGAGAAATATGTCGAGGAATC…
CUST_1046_PI425831965	Contig_42897	0.00103452	up	84.4688	6.40035	brain chitinase and chia	gi|157132639|ref|XP_001662588.1|brain chitinase and chia [Aedes aegypti] >gi|108871133|gb|EAT35358.1| brain chitinase and chia [Aedes aegypti]	XP_001662588	2.29e-13	57	F:chitinase activity; P:cuticle chitin catabolic process; F:binding; P:cell wall macromolecule catabolic process	IPR001223; IPR013781; IPR017853; G3DSA:3.10.50.10 (GENE3D), PTHR11177 (PANTHER), PTHR11177:SF38 (PANTHER)	636	GAGACGGGCACGCTGGCGTACTATGAGATCTGCCTGGCTCAGCAGCAGAGCAGCTGGAACGTGACGGTGGTGAAGGACAACTACGCGTTCGCGAGCTCCGGCCTCCAGTGGGTGGGCTACGACGACCCCTCCATCACCTTCGCTAAGGGTCGTTTCGCCAAGCAGAACAAGCTGGCCGGTGTGATGTACTGGGCCACAGACCTGGACGACTTCGCCGGCTATTGCTCCCGCGTCACCTACCCCATCATCAAGGCTGGCATCAAGGGGTTCAACTCTCTCTAGATCATCAGTTGAGTTAGAGGTTTACAATTAACGGAACCAGCTGAACCCAAAATAACACTGTCTTGTCAGTTGCAATGTTTATTGACCAATCTTGTGAAACATCCTATTGGGATCCAC…
CUST_1182_PI425831965	Contig_1198	2.33774e-05	up	83.8999	6.3906	cytochrome p450	gi|25396555|dbj|BAC24792.1|cytochrome P450 [Plutella xylostella] >gi|32170727|dbj|BAC78392.1| cytochrome P450 [Plutella xylostella] >gi|205361527|dbj|BAG71413.1| cytocrome p 450 [Plutella xylostella]	BAC24792	1.18e-74	89	F:heme binding; P:oxidation reduction; F:monooxygenase activity; F:electron carrier activity; P:electron transport	IPR001128; PTHR19383:SF175 (PANTHER), tmhmm (TMHMM)	545	AACATCGTGCAGTACTTGAGAGAAACGGAAGGACAAAACATAGACGCAACATTCCTCATTCACTGCTACACCAATGACGTAATCGCCTCAACAATATTCGGAGTCCAAGTGAACACACTGAAAGATCCCAGTAACTACTTCTACAAAGCTGGACAAAAACTAGTGGCTAGTTCCTTCTCGAAAAAACTTTCATTTTTCCTTGTATTGACCTTCCCTTTTTTGGCAAAGTATTTTCCGTTCTTCCCGAAAGAGGCAACGGATTACTTCAAGGACTTGGTGCTGAAGACCATGGAACATCGCGAGAAAAACAACATTCAACGACCAGATATGATCCAAATGTTGATGGAGGCTGCTAAAGGGACATTGAAAGATCAACCTCAGGACAAACTAGATGATGTT…
CUST_5018_PI425831965	Contig_33611	2.46277e-05	up	83.2523	6.37942	isoform a	gi|91080263|ref|XP_973490.1|PREDICTED: similar to AGAP001827-PA [Tribolium castaneum] >gi|270005695|gb|EFA02143.1| hypothetical protein TcasGA2_TC007793 [Tribolium castaneum]	XP_973490	4.7e-128	67	F:ATP binding; P:auxin biosynthetic process; C:lipid particle	IPR001023; G3DSA:1.20.1270.10 (GENE3D), G3DSA:2.60.34.10 (GENE3D), PTHR19375:SF7 (PANTHER), SSF100934 (SUPERFAMILY)	2599	GCTAGCGACCGGCTACAAGGTGGCTCCGCTCAACGTGAAGGACGCAGTGGTTTTACCCGTCCAGGTCACATTCACCAGACACGTCGACGGAGCTGACAAGCTGATCAAGCGAACCCTCTTCGGGCCCATGAACCCCTACCCGCAGAAAAAGGTAATCACGTTTAACAAACACACCGACGATTTCCATTTCAACGTCAACTACGCCGAGTTAGACCACATCCCTTCCAATGAGCTGGCTTACATCGGCAGCACTAACCTATCTCAGGTGGTCTTATCTGGCGTAGGCTCAGCATTAGCTAAGCACCAGGGAGAAAATGTTGAACATAAAGGGATCAAAGCCCATTTCAACATGGATGACTCTGGTATACTCAATTTGGTGAATGTTGAGTTTGTAGCCGA…
CUST_7374_PI425831965	Contig_32160	0.000203365	up	83.1805	6.37817	cg11859 cg11859-pa	gi|91079302|ref|XP_966978.1|PREDICTED: similar to CG11859 CG11859-PA [Tribolium castaneum] >gi|270004321|gb|EFA00769.1| hypothetical protein TcasGA2_TC003655 [Tribolium castaneum]	XP_966978	6.92e-11	82	P:protein amino acid phosphorylation; F:ATP binding; F:protein serine/threonine kinase activity; P:serine family amino acid metabolic process	no IPS match	460	AAGGAACAGGTAAAGAAGAACCTGGAGTCCCGCCAGAAGCGCATGGAGCGCAAGAAGGCGGTGGCGAAGGGCGAGGCCAGCGCCGCCACGCGCTCCAGACGCGACAACAAGGAGACCATCCGGGAGAGCCACGGACTGTGGGGCTGGGACGAGTGAAGATACTGGAATTACTGATGTTATTAATAAAGATAATTCTCTGCCACATACCGACGACTTACTTATTTTAGAGTAAGGTTTAGTTAGTAATTGGTTAGTAACCTTAACTGTATCTGTATTGACGTGGGTATGTGGTTGGGAATTAAAAATAAATTATCACTATCTTCTTCTTCATGTGGGGAAATATTGAGCAAAATAACTGTGTCGTGAATGCCTTGATTTTCTATACGTACCCTAATGTAT…
CUST_22233_PI425831965	Contig_33527	0.00160032	up	82.4297	6.36509	isoform a	gi|158290846|ref|XP_312398.4|AGAP002541-PA [Anopheles gambiae str. PEST] >gi|157018094|gb|EAA44919.4| AGAP002541-PA [Anopheles gambiae str. PEST]	XP_312398	1.64e-68	67	F:molecular_function; P:biological_process	IPR019154; G3DSA:3.40.50.1820 (GENE3D), PTHR21357 (PANTHER), SSF53474 (SUPERFAMILY)	1247	TTTTTGTTTTGACTTATGTTTTTTTTTTTACACCGTTTTTATTGGTTTTTATCTTGTTGTGAATAAATTTTCTCTAGTGAACTTGTGTATAATAAATTGCATTTAATTATAATATTAGCTACATATAGCTTTATAACTAGTGATAAGTAATAAATTGCAGAGGGCAAAACATTATCCATGTAATTTTGTATCGGGCAAATGAAACGTTTCCGTACATTAATATTTAAGTTTAACTTCGAATCATTAAGTTCGCAATTTTCATTCACAAACTTCTGCAGGAGGCAGCACAGCAGAGTAATGACTTCAACGAAGAGTATCAGTGACATGGGATATGCCTTCAACACAGGTGGCCAATTAAGAAAGTTGGAAGCAAATGGTGAACCTGGCGACTCCCCATTC…
CUST_541_PI425831965	Contig_1027	0.00103466	up	82.1938	6.36096	trypsin-like protease	gi|15072548|gb|AAK81696.1|trypsin-like protein [Galleria mellonella]	AAK81696	1.32e-76	68	C:extracellular space; P:proteolysis; F:serine-type endopeptidase activity	IPR001254; IPR001314; IPR009003; IPR018114; G3DSA:2.40.10.10 (GENE3D), PTHR19355 (PANTHER), PTHR19355:SF91 (PANTHER), SignalP (SIGNALP), tmhmm (TMHMM)	1074	GGAAGGTATTTTTCTTCAGAAATGCGTGTGCTTTATGCGTTTGTGTTGTGTGTGGCGGCTGCGGCTGCGGTCCCAGCGCCGTCACCACCTCAGTCCCGCATCGTGGGCGGGTCTACCACCACCATCTCGCGGTACCCGTATGGAGCGGCCACCTTGTACTCGTGGGACGGCTCCAGCTACTGGCAGGGCTGCGGGGGCGCCGTGCTCACCCCCACCGCCGTGCTGTCCGCCGCGCATTGCTACTACTTCCTGCCTGGAAACGGCGTCATAACCCCCTCAAGATGGCGTGTGAGGGTCGGCTCCACCTACGCCAACAGTGGCGGCTCAGTCTTCACCCTTCGCTCCATCATCATGCACCCCAACTATGACAGCTATAGCAACGACTTCGACTTCGCAATC…
CUST_22215_PI425831965	Contig_39782	0.000150534	up	81.8729	6.35531	sterol desaturase	gi|270001810|gb|EEZ98257.1|hypothetical protein TcasGA2_TC000699 [Tribolium castaneum]	EEZ98257	7.08e-96	83	P:fatty acid biosynthetic process; F:oxidoreductase activity; F:iron ion binding; P:oxidation reduction; C:endoplasmic reticulum	tmhmm (TMHMM)	2059	TTTTTTTCGCATTTCATTAATTATTTATTATATGCATAATGTTACGGAAAATGTATGAATTCTAGGAATTGTAAAGAACTATTAAGTAGTGTACAAAATATTGATTCAGAGATTACTTATTTATTTTAATATGCACATATCGATCTATTAAAATGTATATATTTCAGAGGAATTTCATAGAATTCCAATATCATATCAGGAAATGTTTGAAAGCTATGTATGCAGCGCTTTATATTTTTTATAGATATTTAGGTAGGTAGGTATAATATTTTTATGTGTAAAAATAATACAAAATCCCTTATGATTAAAATAAGCTATTTATTATCCTTAGCTAAAATAAATGAGTTGTTTTAAAATAACAGCATTCATCACTAATAATTTTTTAACAACAATCTCTAA…
CUST_8704_PI425831965	Contig_43110	0.000230529	up	79.5248	6.31333	ceramidase	gi|156545830|ref|XP_001606211.1|PREDICTED: similar to ceramidase [Nasonia vitripennis]	XP_001606211	1.43e-40	68	P:hatching behavior; P:photoreceptor cell maintenance; F:ceramidase activity; P:synaptic vesicle fusion to presynaptic membrane; C:extracellular region; C:cytoplasm; P:ceramide catabolic process; P:glycosphingolipid metabolic process; P:nitrogen compound metabolic process	IPR006823; PF04734 (PFAM)	1032	ACGCATTGATAACGGGCAAGACTCCCGACGCAATAGTCCAGCCTCCAGACTTCGGCGGCAACCTCATAACCCTGGTGCCCCCCGTGCTGTGGGACGCGGCGCCGTGGGGCAAGGAGTTCGGGGACTGTCTGGAGCAGCCACAGAAGGAGTATAGCCATGGCGACCTGGTGGTGGCCAAATTTGTGTCAGGCCACCCCCGAAACAACCTGCGGCACGGGCGGTTCTACGCCACCATCGAGAAGCAACAGTCGGAGGCCGACGACGCCTGGTCCATCTACGCCACTGATGCTGACTGGGATACCAAGTTCATCTGGCGCCGCGAATCCAAGATCCTGGGCACCAGCACAGCCGAGATCACCTGGTCCATCCCCGCCGACACCCCCTCGGGCACCTACAGGG…
CUST_7358_PI425831965	Contig_1362	7.78569e-05	up	79.3054	6.30935	pyrroline 5-carboyxlate reductase	gi|195389140|ref|XP_002053235.1|GJ23775 [Drosophila virilis] >gi|194151321|gb|EDW66755.1| GJ23775 [Drosophila virilis]	XP_002053235	9.93e-70	69	F:binding; F:pyrroline-5-carboxylate reductase activity; P:oxidation reduction; P:proline biosynthetic process; P:arginine metabolic process	IPR000304; IPR004455; IPR008927; IPR016040; SSF51735 (SUPERFAMILY)	1360	GTAATTTAATCACATAGCAGGTACGCTACTGTATACGCTACATAAGATTATTCTTATTTCAATATCGACCACATTTTGAAAATAATAGACATACTTAAGTGTTCAAAATGAACTTAGTTACATAAGTATTTTTTTAAATCTGAAATAATGCAAAAGCATAATATATAATACCTAAAAGCGTATTAGTGTATGCAAGCCTAAAAATAACTTCCAACTAATAATATCGATGATTGAGCTTATTTTTTAAACGTACTCAGGTACTTTCCTAGTCAGCTATGCCAACCTTTTACATAAATACAAAAGTTACGCACTGCAATGTACTTAATAATTAAGTAAACAACAATATTTCTAGCACGATAAATAATCATTAATACAAGAGAGAATTCAACAGAGGTAGGT…
CUST_22069_PI425831965	Contig_29674	0.000398133	up	76.4423	6.2563	phytanoyl- dioxygenase family protein	gi|156546367|ref|XP_001606773.1|PREDICTED: hypothetical protein [Nasonia vitripennis]	XP_001606773	1.6e-07	60	F:oxidoreductase activity, acting on single donors with incorporation of molecular oxygen, incorporation of two atoms of oxygen	IPR008775; G3DSA:2.60.120.620 (GENE3D), PTHR20883 (PANTHER), SSF51197 (SUPERFAMILY)	412	GAATTCGGCACGAGGAGTGCGCGGGGCGGGCGCGTGTAAACCATCCCTGGGCGAGTGTGAGCCCGCCCTCGTGTAAGATATACGGTCAGTTTGTTTTGCTAGAGAGACCTAAACAGGGAGTGTCTTCCAGTGCCCGTATAGTTCTGTAACTGGTTCCCGTGTCACATTCTGGTAGCAAGTGCAGTGTGATTCGCCCCGCACCATGGTTCCGCTGACCGAGGAACAGCTGCGGTTCTACCGTGACAACGGCTACCTGGTCCTGCCCGGGCTGCTGCCGGCGGACCTACTGGACGAGCTCAGCGAGGAGTATGACCGGCTGTTCCAGCGCAAGAACCAGGACAAGATGGAGAGCTCGTGGGTCGGGCGCGACGAAGATGATCGGAAAAGTGACAGTCAATA…
CUST_3529_PI425831965	Contig_33502	0.000165527	up	75.3641	6.2358	aldehyde oxidase	gi|160333247|ref|NP_001103811.1|aldehyde oxidase 2 [Bombyx mori] >gi|158524804|gb|ABW71272.1| aldehyde oxidase 2 [Bombyx mori]	NP_001103811	8.06e-81	68	F:FAD binding; P:oxidation reduction; F:oxidoreductase activity; F:iron ion binding; F:electron carrier activity; F:2 iron, 2 sulfur cluster binding; P:electron transport	IPR008274; PTHR11908 (PANTHER), PTHR11908:SF5 (PANTHER), tmhmm (TMHMM)	1461	CAAATAGATGGATGAAAAAGGCTATTAACATCAATGTTGTGTCTTTCCCCGTGGTTTACTATGGCAATTATGGCGCCTATGTATCGATATATCAAGGTGATGGTAGCGTCTCAATCTCATGTGGGGGCATTGAAATGGGCCAAGGTATTAATACCAAAGCTGCACAAGTTTGTGCTTACACTTTAGGCATACCATTAGATTCTTGGTTCAATATTCTGCCAAGTTATTCATTTGTGAATCCAAACAACGTGTTTTCCGGCTCTAGCATCACGAGTGAAAGTGTATCTTACTCCATAATCAAATCTTGCAATATTCTCAAAGAGAGACTAGAACCCATCAAGCAGGAGATGGGTGGCAACCCTTCTTGGTTAGAGCTTATAAAGAAAGCGGGTACTAAAC…
CUST_519_PI425831965	Contig_3423	0.000462257	up	75.2891	6.23437	trypsin-like protease	gi|15072548|gb|AAK81696.1|trypsin-like protein [Galleria mellonella]	AAK81696	3.03e-76	67	C:extracellular space; P:proteolysis; F:serine-type endopeptidase activity	IPR001254; IPR001314; IPR009003; IPR018114; G3DSA:2.40.10.10 (GENE3D), PTHR19355 (PANTHER), PTHR19355:SF91 (PANTHER), SignalP (SIGNALP)	1092	GGGTTGTAAACATCCGGGGATAGTTGGAGGTATTTTTCTTCAGCAATGCGTGTGCTTTATGCGTTTGTGTTGTGTGTGGCGGCTGCGGCTGCGGTCCCAGCGCCGTCACCGCCTCAATCGCGCATCGTGGGCGGGTCTACCACCACCATCTCGCGGTACCCGTACGGGGCGGCCACTCTATACTCGTGGGACGGCAACAGCTACTGGCAGGGCTGCGGGGGCGCCGTGCTCACCCCCACCGCCGTGTTGTCCGCCGCGCATTGCTACTACTTCCTGCCTGGAAACGGCGTCATAACCCCCTCAAGATGGCGTGTCAGGGTCGGCTCCACCTACGCCAACAGTGGCGGCTCAGTCTTCACTCTCCGCTCCATCATCATGCACCCCAACTATGACAGCTAC…
CUST_28787_PI425831965	Contig_45951	0.000197981	up	74.7775	6.22453	secreted peptide 30	gi|56462320|gb|AAV91443.1|putative secreted peptide 30 [Lonomia obliqua]	AAV91443	1.9e-08	72	-	no IPS match	455	CGGCCACCTGGCTCGCCAAGCTGCCGGCGAAACCTGCTGAATTTGCTCACGTGCCTGGGTGTTACGTGAAGGAGATAAACGACGTGATTCCATTCAACACAGAAGTCACTCCTCTGGGAAGATCCGAGAGGATAGGCTGTGGCAGAAAGTACATCAACTATGCTTCATGCGGTAAAGTAGAGGTGGACGCTCCGTGCTACCTCGGCCCAGAAAACCTGAACCTTGCCTACCCGCACTGCTGTCCCACCATCAAGTGCGAGCATGACAACTTCATAAGCGGGAGCTTAATCATTTAGATTGAATTTTCAAAAGCGCCTGGATTAATTTATTGAGCAATGTTGCCGAGNATGAATGATAGAATTTTTTGGATTGAAGCCGCATGGTTTGTAGTTTGTAGGC…
CUST_15655_PI425831965	Contig_2156	0.000146341	up	73.7032	6.20366	ribitol kinase	gi|91090686|ref|XP_974615.1|PREDICTED: similar to ribitol kinase [Tribolium castaneum] >gi|270013302|gb|EFA09750.1| hypothetical protein TcasGA2_TC011889 [Tribolium castaneum]	XP_974615	1.04e-38	80	F:kinase activity; F:phosphotransferase activity, alcohol group as acceptor; P:carbohydrate metabolic process	no IPS match	885	TTGTATAAAATATAGTTTTCTGCATACTAGTTATGCTTTTAGCATATTGGGTTTATTAAGATCTTCCAGTAATTGCCTTAATTTATACAAATGCATCAGATGCATCATATAAGAGCACTTAAAATAGTCTTCCTAGTCTAGGATGTAGACACTTTAGAGTCAATATTTTTTTTTACTGCACATGAATTTATAATAAAGCACTAAAGTAAAGATTAGGTATATACATTTGTAATTTTCTCCTTGTTATAGTTCTGTTTGTAATTTTTTGCACTTTCCCCTTTTCTTGTATAGTTTCTCTCCTCCGAGAGGTAGTCTGGAAGAAATTACTCTTAGTAATAAGGCCGCCATTTGTACCGTCTATATTGTACATTTCCTTGTGTAATTTATGTTTGTGTGTGC…
CUST_649_PI425831965	Contig_43521	0.000915213	up	72.995	6.18973	trypsin-like serine protease	gi|301153729|gb|ADK66277.1|trypsin-like serine proteinase 1 [Plutella xylostella]	ADK66277	1.72e-58	63	F:serine-type endopeptidase activity; P:proteolysis	SignalP (SIGNALP)	942	CGGATAGGATGGTGTCAATAACTTGGGCAGTAGTCCTTTTTACTGCCACAGCGGCAGTGGCGACCCCAAGCTCCAGAATCATCGGGGGCCAAGAGGTGCCCATAGAGCAGTACCCCAGCATCGTTCAGATAGAGTATCTGATCCCGGTAGTGTCGATCTGGCGTTACAGCTGCGGCGCTACCATCGTGTCTAACAGCTGGCTCGTGTCTTCAGCACAGTGCTTCAGTGGACGATCCTTCCTAGGTTTGAGTTCGCGTCGCATGCGGGCTGGTACAAGCGTGCCTGGCGAGGGTGGCTTCATCGTCCGCTTCAGCTCCTACCTCAACCATCCTGACTTCAACAAGAAGGCCCTATATGACTCTGATATAACCCTGCTGCGACTTGTGAGGCCACTGACCT…
CUST_18801_PI425831965	Contig_34440	0.000414773	up	71.7822	6.16556	uncharacterized protein c20orf72-like	gi|193643397|ref|XP_001946771.1|PREDICTED: hypothetical protein [Acyrthosiphon pisum]	XP_001946771	2.02e-42	61	C:mitochondrion	no IPS match	1856	CTTTTGATTATAGGGTTCAAAATTGACAGCCAACTCTACAAGACTCAACAATCATCAGGGCAAGTCTTCAGTGATTGAGCTAGACAATTTTGAACCTTATAATCACCATACTTACATAATCCTTATAGTTGTAGCAGTCTTACCAAAAGTGATTTAACATTTTACAAGTATTCTATAGCCAATTTATTAAAGTTTTTTTAGTCTTTTGGTTTTTCTTTGTTTTGAACATGTTCTTGTCAATTTAAATAAGAAAATGTATAGCGTTTCGTTCCTTTGGGACGACGAGTCGCACCGCACCAATGGGGCCCCACCATAAAACACTTTAAGTAAAGAGTTTTGTAAATAACTACAGCTTTATATGGCTACAGTTTACATAAACCTTTTAGACTAATTTATATT…
CUST_18128_PI425831965	Contig_45430	0.000699184	up	71.269	6.1552	mitochondrial sideroflexin tricarboxylate transporter	gi|195020669|ref|XP_001985244.1|GH14609 [Drosophila grimshawi] >gi|193898726|gb|EDV97592.1| GH14609 [Drosophila grimshawi]	XP_001985244	8.22e-15	76	F:DNA binding; F:cation transmembrane transporter activity; P:transmembrane transport; P:cation transport; C:membrane; P:DNA repair	SignalP (SIGNALP), tmhmm (TMHMM)	1267	GTATTGAGATTTACACTGTCATATTTCTTGCCCTAAATAACATGCAAGTTAACAAAAAAATACATAAATTAAGTTAAAAGACGAGACAAGATTTAATTTGTCGCTTTAGATTCGTTTTTTAGGCTACACTGAACCATAGAGAAAGCCCCATTTTGAAACAATTTGTTGCGCTTTTTTCATTCTCTGACGACTAGAATTTACTTATGGCGTGGAATATAAATATCCACCAAACATAAATCATATATTTATTGTGATACATCAATATTAATAAAATTAATGGCAGGGAAATATGTTAGAAATGCAAGTAACAGAATAAAAAAATAAATTGACTTGATTTTAAGATACTTTATGGAATGTATTTCCGTTTTAATAAAATACAGGTTTTAAAAACAGTACGAG…
CUST_17697_PI425832017	Contig_3734	1.85826e-05	up	70.7393	6.14444	cyclic nucleotide gated channel-like	gi|302913178|ref|XP_003050861.1|predicted protein [Nectria haematococca mpVI 77-13-4] >gi|256731799|gb|EEU45148.1| predicted protein [Nectria haematococca mpVI 77-13-4]	XP_003050861	0.000371	53	C:viral capsid; F:metal ion binding; F:zinc ion binding; F:protein binding	SignalP (SIGNALP), tmhmm (TMHMM)	1233	TCCTTTTTTTTTTTTTTTTTTACATAAAACATRTTTTATTCTTAGTTATTATTATCTAACACATCACGCAAACATAATTCTATATTATCACATGAGTATAAAACGGAGCCATAACAATAATAATGAGAACGAAGATATTTAAAGCCGGAAACCTTAAATGAAATACTTTTCAATATTGTTACACTTTCGTAAAATTTACAAAATAAAGGTGTCATGAGGACAGTCTTTTTATGCATTTAAACAGTTTTCTTACTAAACTTAAAAATAAATGACACTTACAAACATACATTTAAGGTATAGTTACATAAGGTACAATGCTGTGATGGAATGCAATGCGAATTAAGCAAATTTACCAGCACTAATCTGCGCATTTTTATGATAATGTATTGTTTAACTATG…
CUST_21835_PI425831965	Contig_41858	0.000206077	up	70.0596	6.13051	5 -nucleotidase domain protein	gi|5733713|gb|AAD49730.1|AF169229_1chrysoptin precursor [Chrysops sp.]	AAD49730	5.66e-08	71	F:hydrolase activity, acting on ester bonds; P:response to copper ion; F:metal ion binding; P:nucleotide catabolic process; F:nucleotide binding	IPR006179; IPR008334; PTHR11575:SF7 (PANTHER)	675	CTGCCAGAGAAGTGGTACTCTATGGTCACGACAGAGTTTATGGCGAGTGGAGGCGACGGCTTTAGTATGATATCTGAAAACAAGAGGAACGTGCAAGTGATAGGAGTGGACTACGCGATCCTCGTCGACTATATAGAGAAGAACAGCCCCCTGGTCAACGCTGTTGATGGAAGAATACAGATCTCAAACGCCTGTGTTTAGTTATTAGGAAAAACATATAGTTCAACAAACACATAAACTATGTACACTCACGGGCAATGAAAAGGTTCCACCGAAAAAAACACCAAATTACTTCTAAACGGAAAAAGCTAGCTTAATTACAACTTCTGCAACATTGAAGTACATTTAACAGAGCATTAGGATATTACCAACTAAAAACAATAATATTTTATTCCAATT…
CUST_5013_PI425831965	Contig_25748	8.60293e-05	up	69.8092	6.12534	dimethylaniline monooxygenase	gi|297139712|ref|NP_001171912.1|flavin-dependent monooxygenase FMO2 [Bombyx mori] >gi|296427833|gb|ADH16748.1| flavin-dependent monooxygenase FMO2A [Bombyx mori]	NP_001171912	1.37e-22	79	F:flavin-containing monooxygenase activity; F:FAD binding; P:oxidation reduction; F:NADP or NADPH binding	IPR000960; IPR020946; G3DSA:3.50.50.60 (GENE3D), PTHR23023 (PANTHER), PTHR23023:SF4 (PANTHER), SSF51905 (SUPERFAMILY)	236	TTTAAATTTTTGGTTTTTACTTTCCATGAATTTTCTTCCCTTTTTACGGACTCGACAAGGTGATTAAACTTCATATATTTTTCTAAGTCGAATTTCTTGGCATATGATTTCAAGTATTCGTAAAACCGCTTCCAGGTTTCAAACGAGCGGTAGTCATCAGGCATGGGGAACCCTGATAGTTGCATTGTCTGTTTCGGCAAGTTGGTTCTCAAATGTTTGTACATGCTGGTATGTAT
CUST_4328_PI425831965	Contig_468	0.00110261	up	69.7068	6.12323	lipase	gi|187884606|gb|ACD37364.1|pancreatic lipase 2 [Mamestra configurata]	ACD37364	6.05e-15	73	F:hydrolase activity; P:lipid metabolic process	no IPS match	367	TTATGTACAAAATCTTTCATTGATTTTTAAGACAGGATCACATTGTTTTTCTAAGTAGGTGGTACTTATATTATGCATAGGTTTTAGGTAAGTATCTATGCAAAGTACCTACCCATTTACATGCGTAGGTAGGTATTTCTTTCAAACCTGCGCAAATGGTGGCTCGGCATTGGTTTTCAGTAGATAAATGCCTGAAGACCCAGTTTTAGCCACAAGACCGCCCATGGCTAGCCTACCCGGCAGCAGACAGTTGTCGGTCATGGCGTTCAGGTAGCTGGCACACCGCCTACCCACGAAGGTACTTGATGTCAATGACTCGCCGAAGTAATAGGAATAACTACTAGACGTTAGAATAACCAACTAGCTT
CUST_33752_PI425831965	Contig_24962	5.79866e-05	up	69.4256	6.1174	protoporphyrinogen oxidase	gi|195037222|ref|XP_001990063.1|GH19131 [Drosophila grimshawi] >gi|193894259|gb|EDV93125.1| GH19131 [Drosophila grimshawi]	XP_001990063	0.012277	84	P:oxidation reduction; F:oxygen-dependent protoporphyrinogen oxidase activity; P:porphyrin biosynthetic process; F:binding; P:metabolic process; F:catalytic activity; P:heme biosynthetic process; C:mitochondrial inner membrane	no IPS match	185	AATATAAATTTAACACTTAAATAAGCCAAAAACATTCAACTATTCCAGACAGTCTTCCACAATCACCAACTTTATGTAAAAACAGATTTACACTGTGCAGTCTCTCTCTACTTGAGCCTTAGCAGAGTATATTACGTCATTGATGCCCACTCCATCGTAACTACAGCCTACCAGGGATAGTGGCA
CUST_848_PI425831965	Contig_976	0.000881495	up	68.0731	6.08901	ribosomal protein s27a	gi|302393756|sp|P68202.2|RS27A_PLUXYRecName: Full=Ubiquitin-40S ribosomal protein S27a; Contains: RecName: Full=Ubiquitin; Contains: RecName: Full=40S ribosomal protein S27a; Flags: Precursor >gi|49532928|dbj|BAD26699.1| Ribosomal protein S27A [Plutella xylostella]	P68202	3.45e-79	100	C:ribosome; F:metal ion binding; F:structural constituent of ribosome; C:nucleus; P:translation; P:ribosome biogenesis	IPR000626; IPR002906; IPR019954; IPR019955; IPR019956; G3DSA:3.10.20.90 (GENE3D), PTHR10666 (PANTHER), PTHR10666:SF9 (PANTHER), SSF54236 (SUPERFAMILY)	762	TTATTTCAATTAACTTACTTGTTCCTTTGATAATTAAGAAAAAAAATCGAAATCTAATGAAATTGCCATCTACACCGAAAGCAAAACGGCAACCTTCAAAAAGCAATCTTGCAAAACGAAACCCCAATACTCACCCAACCCAAACCCCAAGAGAAAATCCACGTAATTTTTTTTTTTTTTTTACTTCAACACCGTGTCAAGATTTATTGAAAAATCCGTCATACACGGCAGTCAAAGTGACTTATGCTAGTGACGTCAGAGTTGTTTATTTGTCGTCGTCCTTGAAGACCATGGTGCGATGGCACTTGCCGCAGTAGTGGCGGTCCTCCATCACGGCCATGAACACGCCCGCGCCGCACTGCTCGCTGTGCACTCGCGACGCAGACGGTGGATCTTGCC…
CUST_24706_PI425831965	Contig_40384	0.000650597	up	67.4929	6.07667	utp-glucose-1-phosphate uridylyltransferase 2	gi|262530080|gb|ACY69181.1|UDP-glucose pyrophosphorylase [Spodoptera exigua]	ACY69181	6.01e-121	99	F:nucleotidyltransferase activity; P:metabolic process	IPR002618; G3DSA:3.90.550.10 (GENE3D), PTHR11952:SF1 (PANTHER), SSF53448 (SUPERFAMILY)	854	CAGATAAGACTAGGGCTGATGTCAAAGGAGGCACTCTAATCCAGTACGAAGATAAGCTAAGATTGCTGGAAATAGCTCAGGTGCCGAAAGAACATGTGGATGACTTTAAGTCAGTCAGTCAGTTTAAGTTCTTCAACACAAACAATTTGTGGGCCAAACTGGATGCGATTCAACGCGTTGTCAACCAAGGCTCTCTGAATATGGAGATTATTGTTAACAACAAACATTTGTCTGATGGCTTGAACGTAATTCAATTAGAAACAGCTGTGGGAGCGGCTATGAAATGTTTTGAAGGAGGTATAGGAGTGAATGTGCCGAGAAGCCGATTCTTGCCCGTGAAAAAGACATCGGATCTGTTGCTAGTGATGTCCAACTTGTACAGTCTTTCCCACGGATCGC…
CUST_17870_PI425831965	Contig_238	7.44719e-06	up	66.3694	6.05245	cell wall surface anchor family protein	gi|195135519|ref|XP_002012180.1|GI16575 [Drosophila mojavensis] >gi|193918444|gb|EDW17311.1| GI16575 [Drosophila mojavensis]	XP_002012180	0.00420159	47	P:proteolysis; F:serine-type endopeptidase activity; F:catalytic activity; C:cell surface; C:cell wall	SignalP (SIGNALP), tmhmm (TMHMM)	1261	GTTTACATAATTTTAATTTAAACAAGCTATAATTTATTTATACCTCATCTTTATCACAATAAGAACTTATACATAGGCACGAAGTATTATTATACATAATAAAATAATTATAATTAAATACATCGCTGTTTAAAACTGCTATTTCAACAACAATATTATAAGAAATAGCAGTTTATATTTCCTTCACAAAATAATCTTCAAATATTGGTGTTATTGGTCACATATTATAATAATTTACCTTGCGTCCTTAAAAGGCAAATTATTAAAAAAATAGGTATTTATATTATTATAAACAGGTCCTGCCTGTATGTTAAAAACAATATGTCATCCCCAATCCCATCCCGTCTATAACTCAAATCTGGGTTAAGTTTGTACTTAAATTCAATTTGATTATTTTTA…
CUST_2_PI425832076	GU214207.1	0.000277985	up	66.317	6.05131	prophenoloxidase 2 mRNA, complete cds	0	0	0	0	0	0	0	0
CUST_16310_PI425831965	Contig_41195	1.72729e-05	up	66.3072	6.05109	cop9 signalosome complex subunit 5	gi|223890174|ref|NP_001138802.1|JAB-MPN domain protein [Bombyx mori] >gi|221579605|gb|ACM24339.1| JAB-MPN domain protein [Bombyx mori]	NP_001138802	2.54e-180	93	F:translation initiation factor activity; C:nucleolus; P:regulation of cell cycle; F:metal ion binding; P:regulation of transcription, DNA-dependent; P:protein deneddylation; C:transcription factor complex; C:signalosome; P:lipid transport; C:eukaryotic translation initiation factor 3 complex; F:metallopeptidase activity; F:transcription coactivator activity; P:steroid metabolic process; P:transc…	IPR000555; G3DSA:3.40.140.10 (GENE3D), PTHR10410 (PANTHER), PTHR10410:SF6 (PANTHER), SSF102712 (SUPERFAMILY)	1438	ATCAGCGCCATCCATCACACGCGATCCTCGCCCCTCGCACCCGCCCCTGGGGGTCACTCTATATGACGAAAAACTAAGTTAAAGATAAAAGATAAAGAACATTTATTCGACACTTAGACAGCAACAACAACAAGAAAATATTAGTGACAAAAAATGGCATCAACTAGTGCTGATTCACAGTCTACAGTTGCCCAAAAGACATGGATTATGGCAAATAACATAGACACCGTATCAAGTGTTGATGATATTTATCGTTACGATAAAAAACAACAACAAGACATTCTTGCTGCTAAACCATGGGAGAAAGATCCCCACTTTTTCAAGGATATCAAAATATCAGCGCTAGCTCTTTTGAAGATGGTCATGCACGCCAGGTCAGGTGGTACACTTGAAGTGATG…
CUST_22685_PI425831965	Contig_3276	3.81472e-05	up	65.49	6.0332	cell wall surface anchor family protein	gi|195135519|ref|XP_002012180.1|GI16575 [Drosophila mojavensis] >gi|193918444|gb|EDW17311.1| GI16575 [Drosophila mojavensis]	XP_002012180	0.00421665	47	P:proteolysis; F:serine-type endopeptidase activity; F:catalytic activity; C:cell surface; C:cell wall	SignalP (SIGNALP), tmhmm (TMHMM)	1265	ATWATTTACATAATTTTAATTTAAACAAGATATAATTTATTTATACCTCATCTTTATCACAATAAGAACTTATACATAGGCACGAAGTATTATTATACATAATAAAATAATTATAATTAAATATATCGCTGTTTAAAACTGCTATTTCAACAACAATATTATAAGAAATAGCAGTTTATATTTCCTTCACAAAATAATCTTCAAATATTGGTGTTATTGGTCACATATTATAATAATTTACCTTGCGTCCTTAAAAGGCAAATTATTAAAAAAATAGGTATTTATATTATTATAAACAGGTCCTGCCTGTATGTTAAAAACAATATGTCATCCCCAATCCCATCCCGTCTATAACTCAAATCTGGGTTAAGTTTGTACTTAAATTCAATTTGATTATTT…
CUST_316_PI425831965	Contig_45299	1.22497e-05	up	64.6721	6.01507	cytochrome p450	gi|25396555|dbj|BAC24792.1|cytochrome P450 [Plutella xylostella] >gi|32170727|dbj|BAC78392.1| cytochrome P450 [Plutella xylostella] >gi|205361527|dbj|BAG71413.1| cytocrome p 450 [Plutella xylostella]	BAC24792	6.26e-128	85	F:electron carrier activity; F:monooxygenase activity; F:heme binding; P:oxidation reduction; C:membrane; C:endoplasmic reticulum; P:electron transport	tmhmm (TMHMM)	1390	AATCGCTCATCAGAAAATCACTCGTTCAGTTCCGAGACTTAAACTTGACCCAAGTCCCTCCAACAGCTTGCACGTTGAAGTCGCGTGGACCCAGGCGGAGAGGGTCAGAGGTCTTCTCACACTTCTGGACCTCGAAGTAAAGGACCAGGTGGTAGAGGAGGACCTTCAGCTCCAGGATTGCGAATCTTGAGGCTATGCAGTTTCTGGGCCCAACTCCAAAAGGAATGAACGTGAACGCCTGTATCTTATGTTTGTTCTCGTCACTGAATCTTTCAGGCTTGAACTTTTCAGGCTCTGGATAATACTGTTCGTCCCAGTGCACAGAACTGACCGAATTGTAGATACCGTCTCCAACTTCCAATTGTACTGGTTTACCACCTTCCCTTGGAGGAGGCAATA…
CUST_5611_PI425831965	Contig_2	0.000687736	up	63.6565	5.99224	tetraspanin 29fb	gi|9624381|gb|AAF90148.1|AF274022_1tetraspanin D76 [Manduca sexta]	AAF90148	8.64e-38	55	C:membrane	IPR000301; IPR018499; PTHR19282 (PANTHER), SignalP (SIGNALP), tmhmm (TMHMM)	1485	GGACTGGAAAGCGGGCAGTGAGCGCAACGCAATTAATGTGAGTTAGCTCACTCATTAGGCACCCCAGGCTTTACACTTTATGCTTCCGGCTCGTATGTTGTGTGGAATTGTGAGCGGATAACAATTTCACACAGGAAACAGCTATGACCATGATTACGCCAAGCGCGCAATTAACCCTCACTAAAGGGAACAAAAGCTGGAGCTCCACCGCGGTGGCGGCCGCTCTAGAACTAGTGGATCCCCTTACGAGACATCGCCCCGCTTTTTTTTTTTTTTTTTTTTTTTTTTTTTTTATGTACATTTGTATTTATTTAATTATTTTACAACAGTGAAGTTAATAAGTATTGAAATTATCCGAATGTAGGGTACTAAACACATTTTAATACTTTTTAATCAATA…
CUST_25207_PI425831965	Contig_39840	0.000345265	up	63.6317	5.99167	proline synthetase co-transcribed bacterial homolog protein	gi|114051511|ref|NP_001040304.1|proline synthetase co-transcribed bacterial-like protein [Bombyx mori] >gi|87248205|gb|ABD36155.1| proline synthetase co-transcribed bacterial-like protein [Bombyx mori]	NP_001040304	3.62e-104	85	C:mitochondrion	IPR001608; IPR011078; G3DSA:3.20.20.10 (GENE3D), SSF51419 (SUPERFAMILY)	1368	CGGCCGGGGACACTTGCACTGATTATCCCTTGAAGAGATTAGGCGAAATACTAGTTAGCAAATTAGACTTTATTTCCAATACATAAGATCAGATTTCAAACTTATAAAACATTGAAGACAACCCACTGAGCTATCTACATGAAATTGATAACATGTCAAATGTCAAAAACTCACAACAGAATTATCACAGATTTCGTTTGGAATTTTTGGTATTGAATTTATAATCAAATAAGTACACATTATTTAATTATTATGTCATCGGACTCTCAAGAGGATTTCGATGTAATGTTCGGCCTTAAAACAGTGCTATGCCAAATTGAAGGTGCGGTGGCTAGAAGGAGTAAGGACCTGCCACAAATAGCACCAAGGCTCGTAGCTGTGTCAAAAATTAAGCCGTTT…
CUST_13218_PI425831965	Contig_33702	0.000241284	up	63.6079	5.99113	glutathione s-transferase	gi|114051870|ref|NP_001040435.1|glutathione S-transferase omega 3 [Bombyx mori] >gi|95102882|gb|ABF51382.1| glutathione transferase o1 [Bombyx mori]	NP_001040435	1.64e-111	92	C:cytoplasm; F:glutathione transferase activity; P:eye pigment biosynthetic process; P:pteridine biosynthetic process; F:transferase activity, transferring sulfur-containing groups; F:electron carrier activity; P:cell redox homeostasis; F:pyrimidodiazepine synthase activity; F:protein disulfide oxidoreductase activity; F:glutathione dehydrogenase (ascorbate) activity; F:protein homodimerization a…	IPR004045; IPR004046; IPR005442; IPR010987; IPR012335; IPR012336; IPR017933; PTHR11260 (PANTHER), PTHR11260:SF14 (PANTHER)	1561	CCAACACCCCCGGGTCCACTGTCCAACAAGCTGCGCCTGTACCATGTGGACATGAACCCATACGGACACCGAGTGCTGCTCATATTGGACGCCAAGAAGGTCCCGTACGAGGTCTGCAAGTTGGACCCTCTGCGACTGCCTGAATGGTTCCGAGAGAAAAATCCCAGATTGAAAATACCCGTGCTAGAAATACCAACGGACCAAGGAGACAAGTATCTGTTTGAAAGCATAGTCATCTGCGACTACCTAGACGAGCGATACACGAGGAATCCACTGCATTCCCGAGACCCATTCGTGAAGGCTCAGGACCGACTGCTCATTGAGAGGTTTAACGAGCTGATCAAGGGCAGTCTAGAATGTTTTGACACAAACTTCGCTTTCGGCAATGAACAGATCATA…
CUST_3567_PI425831965	Contig_36567	0.000100217	up	62.4053	5.9636	tak1 binding protein-1	gi|307174079|gb|EFN64766.1|Mitogen-activated protein kinase kinase kinase 7-interacting protein 1 [Camponotus floridanus]	EFN64766	5.75e-19	52	F:catalytic activity; P:in utero embryonic development; P:transforming growth factor beta receptor signaling pathway; P:heart morphogenesis; P:lung development; F:kinase activator activity; F:protein binding; P:activation of MAPKKK activity; C:protein complex; F:protein complex binding	no IPS match	690	TTTTCGATTTCCATATATATTTTTATTCAACGAAACTTTAGATTAGCTAAGTTATAAAGTTTATAAAACATTGATTAAATTACTTACGTATTTACAGCTTACTCACTAGATAAGGCCATATGTAGCAATACTTCCCGATTAATTTACTTAAAATATCATTGTACATTATTTATCTTTTTACCTATAATACATTTTATTTAATAAAACTAGGTAACGTCCCATTCTTTCTAGCCTTCTCAACATTTTCATAGTAGCACGAAAAGTCGACATAACCCTTAATTCGTCTATTCGGATCCGTCCTCCGATTTCCGTTATCAATTTCCGATTTTTCCTGACTCGATTCTGTGCAGACCTCGTCATCGAGTGAATCGCTTTCATTCAACAACGTAGTAGATTTCG…
CUST_2836_PI425831990	Contig_3393	0.000374342	up	61.9825	5.95379	serine threonine-protein kinase	gi|158291229|ref|XP_312762.4|AGAP003077-PA [Anopheles gambiae str. PEST] >gi|157017677|gb|EAA08434.5| AGAP003077-PA [Anopheles gambiae str. PEST]	XP_312762	0.00014	53	P:proteolysis; F:metallopeptidase activity; F:zinc ion binding; F:kinase activity; F:ATP binding; F:protein kinase activity; F:carbohydrate binding; F:nucleotide binding; P:protein amino acid phosphorylation; P:auxin biosynthetic process; F:protein serine/threonine kinase activity; F:transferase activity; F:chitin binding; P:chitin metabolic process; C:extracellular region; F:hydrolase activity, …	SignalP (SIGNALP)	622	CCTAGAAAAAGATTCAGAACAGACGTTATTAAATTGAGTCTGTGTTTGAAAAACAGAACATAGTGCGATAGATGCAAAATCAACAGCTCGATTGAATTGTACCTACATATCAGTGAATCAGAGACTAAAAAACGAAAACCACAACAATGAATTTCAAGTACTTCATGGAGAGCGTGCTGACGTGGATGTTGAACAACAAGACGATAGTTTTCCTGTCGCTGCTCTCGTTCTGCTTGTTCGTGTCGGTGCTGGCGATAGCGGGACAGAAGAACAGGCTGGTCGCGAAACTAGACCAGTGCGAAAGTGAAAAGAATGACATGGCTACTCCCAAACCTACTGACACTACTGGCGATGAAACATCAACAACAACTGATTCATCTACAACTGATGGTAGTACGA…
CUST_1571_PI425831965	Contig_41661	4.08068e-05	up	59.7943	5.90194	cytochrome p450	gi|25396555|dbj|BAC24792.1|cytochrome P450 [Plutella xylostella] >gi|32170727|dbj|BAC78392.1| cytochrome P450 [Plutella xylostella] >gi|205361527|dbj|BAG71413.1| cytocrome p 450 [Plutella xylostella]	BAC24792	2.92e-33	88	F:heme binding; P:oxidation reduction; F:monooxygenase activity; F:electron carrier activity; P:electron transport	IPR001128; IPR002403; PTHR19383:SF175 (PANTHER)	241	GCTTGAACTTTTCAGGCTCTGGGTAGTACTGTTCGTCCCAGTGCAAGGCGCTTACTACACTGTAGATATTGTCTCCCGGTTTTACTTTCACTGGTTTCCCTCCTTCTCTTGGAGGGGGCAGGACGTATGGCTTCACGCATACCCTGTTCATTGCGACCCCTGGAGTCCACTTCCTTAAGGCTTCATTAACAACACAATCCAAATAGGGCATGTTTTGGACGCCTTCGTAAGTCATTTCTCC
CUST_26433_PI425831965	Contig_2388	0.00060796	up	59.5226	5.89537	zinc finger (c3hc4 type ring finger)	gi|111550264|gb|ABH10141.1|HMG176 [Helicoverpa armigera] >gi|116833119|gb|ABK29472.1| HMG176 [Helicoverpa armigera]	ABH10141	6.2e-09	58	F:zinc ion binding; F:protein binding	tmhmm (TMHMM)	536	GAGCGTGATAGGTGCTACTACAGTATCAGTCACTTCAGTGTCAGTATTGCCTTCATAATTTATATTACAAGACCTCTTAAAAACACAGACATGAAGACTGTTCTGATCTTAGCCGCGCTCGCCGTGATCGCCTCCGGCGCAGTGGTGAAGACCCCGCTCACCCGGCAGAACCTCAACATCGGAACTATCGGCGCCCGCGACAGGATCCTCTTGAACCGCAACGTGCTGAAGTACCCCGCAAACAACGCCATCCAGTCGGAGGACCTCATCTACCGCGGCAACTACAACATCACCGCCATCCGCGCCACTGAACGGGGCTACACCCAATACGCCAATGCCTTCCTGATCAGCGGAGGGGTCGGCCGCAGGAATGCCACCATCAGGTTCCAGTCAGCCCGA…
CUST_24700_PI425831965	Contig_40383	3.96602e-05	up	59.4852	5.89446	probable ribosome production factor 1	gi|91078792|ref|XP_969832.1|PREDICTED: similar to CG6712 CG6712-PA [Tribolium castaneum] >gi|270004111|gb|EFA00559.1| hypothetical protein TcasGA2_TC003427 [Tribolium castaneum]	XP_969832	2.25e-89	87	C:nucleolus	IPR004154; IPR007109; G3DSA:3.40.50.10480 (GENE3D), PTHR22734 (PANTHER)	893	TACGTACAAACTTTTACTCCAATTTCAACATAACTCGGGCTTAAACTTAACTTAGGCCCTTTCTTCATCACCTTACACAACAACAAACTGCGACACTTCTCGTAATGCTGGCACCACACTTAGCGATTCGTATTTATTATTTGATGTTTGCTGTATTTGCCAAATACCAAAACAGTAGGCAATCATTCTGACGAATATACTGACCACACTTGGCAGTTTTGGCAAATACGAATAGCCAAGTGCCAGCATAAGAAGTCCAAGAAATTATAGGAAGAACCGTCTCCTAGAAGTCTCGAGCTGGTGCCGGCGGCCCGCGATGATCCACTCGTAGTCGCCGGTCTTGGAGTCGAAGGTGCCCTGCTGCAGCGACACCAGCCGCAGGGTGAACCGCGGCCCGAG…
CUST_26737_PI425831965	Contig_3361	7.3376e-05	up	59.1718	5.88684	histidyl-trna synthetase	gi|270006157|gb|EFA02605.1|hypothetical protein TcasGA2_TC008324 [Tribolium castaneum]	EFA02605	2.82e-103	79	P:vesicle-mediated transport; C:cytosol; P:histidyl-tRNA aminoacylation; F:SNAP receptor activity; F:ATP binding; F:histidine-tRNA ligase activity; P:intracellular protein transport; C:membrane; P:histidine metabolic process	IPR004154; IPR004516; G3DSA:3.30.930.10 (GENE3D), SSF55681 (SUPERFAMILY)	1567	GGCGTGCCGGCGGACAAGTTTAGAGGGACTTGTTCTACGGTTGATAAGCTGGATAAGTTGCCATGGGAGGAAGTGAGGACAGAGATGATCAACGAGAAAGGCGTGACCCCCGAGGCAGCGGACCGCATCGGCGAGTACGTCAGACTCAACGGAGGCGCCGAGCTCGCAGATAAACTGCTGCAAGACGACAAACTATCCAAAACGAAAGCGGCAGTCGAAGGCCTTGAGGGCATCAAACTGCTGCTCCAGTACTGCGAACTATACGGCCTGAAAGATAAGATCCTTTTCGATCTCAGCTTAGCTAGAGGACTGGATTATTACACTGGCGTGATCTATGAAGCTGTTTTAACACAGCCAATTAAACTGGGCAGTGAGGAGGGCACGGTGGGGTCCATCGCC…
CUST_9098_PI425831965	Contig_36799	0.000570431	up	59.0237	5.88322	protein cgmp- type i	gi|157135003|ref|XP_001663397.1|cgmp-dependent protein kinase [Aedes aegypti] >gi|108870331|gb|EAT34556.1| cgmp-dependent protein kinase [Aedes aegypti]	XP_001663397	8.06e-96	80	P:neuron migration; P:auxin biosynthetic process; P:dendrite development; P:forebrain development; F:cGMP-dependent protein kinase activity; P:actin cytoskeleton organization; F:ATP binding; F:cAMP-dependent protein kinase regulator activity; F:protein binding; P:signal transduction; P:regulation of protein amino acid phosphorylation; F:cGMP binding; C:cAMP-dependent protein kinase complex; C:Gol…	no IPS match	1035	CTTCAAAGACAACAAGTACCTCTACTTCCTGATGGAGCCAGTACTAGGCGGGGATGTCTGGACCATCCTGCAGAAGCACCGGTTCTTCCCCGAGAACACGGCGCGGTTCATGGCCGCCTGCGTCATCGAGGCCTTCCAGTATCTGCACTCCAAGGATATAGTGTACAGGGACCTTAAGCCGGAGAACTTGATGCTCGATGAACGCGGGTACATTAAACTTGTGGACTTTGGGTTCGCTAAGCAGCTGACTCCGAACACGAAAACATGGACTTTTAGCTGGTACACCAGAGTATGTGGCTCCTGAAATTGTGTTAAATAAGGGCCACGACCGCGCAGTGGACTGCTGGGCCCTAGGAGTGTTCATCCACGAGATCCTAGTAGGCAAGCCGCCCTTCCGAG…
CUST_21929_PI425831965	Contig_40663	2.18581e-05	up	58.8345	5.87859	activating signal cointegrator 1 complex subunit 1	gi|157128143|ref|XP_001661326.1|hypothetical protein AaeL_AAEL011050 [Aedes aegypti] >gi|108872675|gb|EAT36900.1| conserved hypothetical protein [Aedes aegypti]	XP_001661326	2.68e-73	62	C:cytoplasm; P:regulation of transcription; F:RNA binding; C:transcription factor complex; P:RNA metabolic process; F:catalytic activity	IPR004087; IPR004088; IPR009097; IPR009210; IPR018111; IPR019510; G3DSA:3.30.1370.10 (GENE3D), G3DSA:3.90.1140.10 (GENE3D), PTHR10288 (PANTHER), SSF54791 (SUPERFAMILY)	1426	GGAACATGCTAAAATGATAAAAACTGATAAAAACAAATACCTATTGAAAAAATGCATGAATATTACTGTGTTCGAAAAATAAATTAGAAGGAATAATATGGCAGATATCTTGAGACCTGAATTAATGTGGATAGAAGGCCGATGTTACAGAATCAACGATTCGACGGCTGAAAACACGTTATCTCTGCAAGAACACGAAGTTTACGAGCAGGAAATGTATGATATTGATGATACGGAGGATGGTGACACCGGCGACGAGGATTATGAAATAGAATCATTTGGTGACTCCCGTCATCGTACAAGTTTACATGTGCCCCAGCATTATATGGGTTATCTAATTGGAAAAAAAGGTGCTACCCGAAGCAGAATTGAAAGAGACACTCGCACTGAGATAAAGAT…
CUST_29121_PI425831965	Contig_45654	0.000249859	up	58.8011	5.87777	carboxypeptidase a	gi|198246258|gb|ACH82086.1|midgut carboxypeptidase [Loxostege sticticalis]	ACH82086	2.61e-07	78	P:proteolysis; F:metallocarboxypeptidase activity; F:zinc ion binding	SignalP (SIGNALP)	653	CAATAACCTAAAACATTTTATTATTTTTGATGAATAAACATGTACATAACATAAAACAAAATCAGAAGATATCACTGTAATAGTAGACGTAGTCAAGGCTATAAATATAAATCCATCGACACAGATTATTGCGTTCATCCGTTGTGCAAAAAACAGCTTTTGCTTTCAAAAGACAAGTAAAGGAATATTATCTGTCCATCATTAAATAGTACCTACCTACGTATAAATCTTTATATAAGTATATGGTATGTATGTATATATATATAAGTATCTATTATATTTGTATGTATGTATCTAAGTATTTATTATTAAAACATAAAAAATATCACTAGTATTTAAATGCAATACGTGTACATCTTCCTCTTCTACTCAATAAGTCTCTCATTCACCCAAAGGTTG…
CUST_5307_PI425831965	Contig_34378	9.02898e-06	up	58.1151	5.86084	dephospho- kinase domain-containing protein	gi|66548725|ref|XP_623164.1|PREDICTED: similar to CG1939-PA isoform 2 [Apis mellifera]	XP_623164	4.88e-56	69	P:coenzyme A biosynthetic process; F:cAMP-dependent protein kinase activity; F:dephospho-CoA kinase activity; P:imaginal disc-derived wing morphogenesis; F:ATP binding; C:cytoplasm; C:cAMP-dependent protein kinase complex; P:protein amino acid phosphorylation; P:serine family amino acid metabolic process; P:pantothenate biosynthetic process	IPR001977; G3DSA:3.40.50.300 (GENE3D), PTHR10695 (PANTHER), tmhmm (TMHMM), SSF52540 (SUPERFAMILY)	1691	AAATTTTGTGGAGAAAATGTATTAATTCCTTCTTTATATAAATAATTAAATCACCAGTTTATAAACATGTTTATTGTGGGGCTAACAGGGGGTCTAGCTACGGGGAAAAGCACTGTTCTATCCATATTTCGTGAAAATGGAATTGCAGCTATAGATGCTGACCAGATCGCCAGAAAAGTGCTGGAACCAGGGACACAAGGCTGGAAGGAACTGAAAGCCTACTTCGGAGACCAAGTGTTGCAGCCCGATGGCCGCGTGAACCGAGCTACGTTGGGAGAAATCATCTTTGATGACATCGAGAAGCGGAGGAAGTTGAATGCCATCACACACCCTCGTATTCAGATGGCGATGCTGGGAATGGCTGTGTCATACTTCTTTGCGGGTCACAAGTACATTGTC…
CUST_20747_PI425831965	Contig_1400	0.00024941	up	58.0348	5.85885	atp synthase b	gi|23820959|gb|AAN39695.1|ATP synthase-like protein [Choristoneura parallela]	AAN39695	1.36e-102	88	F:hydrogen-exporting ATPase activity, phosphorylative mechanism; F:hydrogen ion transporting ATP synthase activity, rotational mechanism; C:mitochondrial proton-transporting ATP synthase complex, coupling factor F(o); C:mitochondrial proton-transporting ATP synthase complex, catalytic core F(1); P:ATP synthesis coupled proton transport; P:phagocytosis, engulfment; F:proton-transporting ATPase act…	IPR008688; IPR013837; SignalP (SIGNALP), tmhmm (TMHMM)	926	CGGCCGGGGAGTCTAAAAGGTACTTTTTGGGAGGACTGTCGAGAAAAATAGAATTTATTTGTAAAATACGCTATAAATATGCTATCCCGCGTAGCTTTGCGTACAGTAGCGGCTCGGCAGTCCGCCTCCACTGCTCTGGTGGCCCGCGGCTCCTCCAGCGGTGCCCGCGATGAACAGAACTTCCCGCGCCCCGTGCGAGGGGAGCCCGGCAAGGTGCGCCTCGGATTCATCCCTGAGGAATGGTTCCAGCTGTTCCACTCCAAGACCGGAGTGACCGGCCCATACACCTTCGGAGTGGGTCTGGCCACATACCTGTGCAGCAAGGAGATCTACGTCATGGAGCACGAGTTCTACTCTGGACTCTCCATCTTCATCATGGTCTACGTGGCCGCCAAGAAG…
CUST_2692_PI425831965	Contig_36251	0.000158872	up	57.7164	5.85091	lipase 1 precursor	gi|170063675|ref|XP_001867204.1|lipase 1 [Culex quinquefasciatus] >gi|167881255|gb|EDS44638.1| lipase 1 [Culex quinquefasciatus]	XP_001867204	2.03e-23	50	P:lipid metabolic process	G3DSA:3.40.50.1820 (GENE3D), PTHR11005 (PANTHER), SSF53474 (SUPERFAMILY)	868	CTTACAACTTCTTAAAAGTACCTACTATTACCTACAATAAATTTAAGACATACGCAATTAAATATACCTGCAATAGAACACCCAAAGACAACGTGGTCGATGAATCAGGAACATTTGGTGGCGTTATGGGATCTATCTCACCATTTATCTCTTCCTCCATATAACCGAAAGCTTCAATAATATAATCATTGACGAGCTCCTTAGCATCGTCCGTGATTATGAAGTCTGAATGCGTGAAGGTCTCCCGAGCGACTTTGCGCGCTACGGCATGGGGCATAGCGCCCACCATGGCTAGCACATCTCGCTCATCCACCAGGTAGTCAGACACTGTGTAGTGCATCGTCGTATTCACTGTTATAAGACTGAGGTTGTATAAAGGGGGTGCCTCGGTGCCGTATG…
CUST_17187_PI425831965	Contig_31766	0.00147623	up	57.4886	5.8452	aldo-keto reductase	gi|170034870|ref|XP_001845295.1|aldo-keto reductase [Culex quinquefasciatus] >gi|167876588|gb|EDS39971.1| aldo-keto reductase [Culex quinquefasciatus]	XP_001845295	1.59e-23	77	F:oxidoreductase activity; P:oxidation reduction	no IPS match	479	CTGCTGACCCTCCCAGCAGTGAAGGCGGCGGCGGCGGCGCACGGACGCACGCCCGCGCAGGTGCTGCTGCGGTACGCGTTACAGCGCGGCGTCGCGGTCATACCGAAGAGCACTAACCCGCAGCGGATACTGCAGAACATATCGCTATGGGACTTCAACCTGTCTGAGTCTGAAATGACATCCCTGCGCGCGCTGGACCGCGGCGCCGCCGGCCGCATCTGCGACTTCTCATTCTTCCCCGGCGTGGAGAAGCACCCCGAGTTCCCCTTCAACAAGTAAACACCATTTACATACCACTTGAGGTCATATATAATGGATTTATATCGTGACGAAATACGGAAATGTACCGAATATGGGCCAAAGGATTTGGCAGTTACCTAAGCTAGATTTTATATTAAT…
CUST_36104_PI425831965	Contig_22475	0.000461768	up	57.1035	5.83551	isoform a	gi|195053710|ref|XP_001993769.1|GH19373 [Drosophila grimshawi] >gi|193895639|gb|EDV94505.1| GH19373 [Drosophila grimshawi]	XP_001993769	0.0154372	65	P:nucleotide catabolic process; P:nucleoside metabolic process; F:uridine phosphorylase activity; C:cytoplasm; F:catalytic activity	no IPS match	339	CGGCCGGGGGAGATCAGGTGACCGCGAGCAAGGAGACGCTGACTGCTTGGCAGAAGAGGCCTATGATCATCGTCGGCCGATACATCAGCCAATATTGTAAACAAAATCAACAATAAATTTAGTAAATACAATAGTAAATACTACTGCTAGTAGTAAAATATAGTGAAACAGGGAGGAGCTTATTGCTGTACCCTGCAGTGGGTTGAAATGAACGAAGCCGATATATTTAGTAGTTAAATGTAGGGAATATAATTATGAATTAATAAATTTACTGCCTACAATCGTTGCATGTAAGAGTTGTAAGAGTTAGCTCTTAGGGATATATTTTTATAATACCTA
CUST_21598_PI425831965	Contig_34668	0.000267763	up	57.0684	5.83462	cg8768 protein	gi|114052837|ref|NP_001040495.1|epimerase family protein SDR39U1 [Bombyx mori] >gi|95103134|gb|ABF51508.1| C14orf124 protein [Bombyx mori]	NP_001040495	7.09e-131	87	P:cellular metabolic process; F:coenzyme binding; F:catalytic activity	IPR001509; IPR010099; IPR013549; IPR016040; SSF51735 (SUPERFAMILY)	1563	ACAGTTAAATTGCAAATATTTTGAAAGTGCAATTTTTATTTTTTTACCGGTGATAAATTCGCGTAAACATTATTGCTATTATTAATAAATAAGCACAAACACTTGTTGAAAGCAAGCGCAGTTTACACAATTCGCTCAACGCTTTAGTCAATAAATGAAGACAATTTTAATTATTTCACTAGAATAAGTAAAATATTCCGTTACATAACCTGCAATGGCAGCAAAAGGAATACTTGTCGGTGGAGGCACCGGCTTTGTCGGCAAAAGACTGGGTGAGCTTTTAGTGTCTAAAGGTTTCAATGTGACTAACATCTCGAGAATGCCGGCGGCTAAGAATATATCGTGGACACACCTGGACGAGCACGGCATCCCTGCTGGCACTGTGGGNGTAGTCAACTG…
CUST_12061_PI425831965	Contig_2726	3.34761e-05	up	56.9962	5.83279	mitochondrial ornithine transporter	gi|156549806|ref|XP_001606527.1|PREDICTED: similar to mitochondrial ornithine transporter [Nasonia vitripennis]	XP_001606527	1.16e-110	76	P:transmembrane transport; C:integral to membrane; F:binding	IPR001993; IPR018108; G3DSA:1.50.40.10 (GENE3D), PTHR11896:SF53 (PANTHER), tmhmm (TMHMM)	1359	GAGGCGAGTGGTCGTTACTGAAAATAAGGTGCATGGTACAGCCACTCCAGATAACTAACCGGAAAGATATTTCTCTCAAGTCTACAAGTTTTTTTTCTCTTCACGTTATACATTGTATGTTAGATACAAAATAGTATATTGAAGAAGGATTTAAATATGGCACATGGAAGTAGTGCAAGTAATTTCAAGAATGGTTTGATAGATTTCACAGCAGGATCATTAGGTGGAGTGGCTGTTGTATATGTTGGACAACCACTTGACACAGTAAAAGTGAAAATGCAAACATTTCCACATCTTTATAAGGGCATGTACGACTGCTTGAAACAAACACTAAAGAATGACGGTATTGTGAGAGGGCTCTATGCTGGAACCACTCCGGCAATTATAGCGAATGTAGCA…
CUST_36160_PI425831965	Contig_428	3.81485e-05	up	56.5744	5.82208	atp6_trybb ame: full=atp synthase subunit a ame: full=f-atpase protein 6	gi|114465|sp|P24499.1|ATP6_TRYBBRecName: Full=ATP synthase subunit a; AltName: Full=F-ATPase protein 6	P24499	0.00186433	39	P:ATP synthesis coupled proton transport; C:proton-transporting ATP synthase complex, coupling factor F(o); C:integral to membrane; C:membrane; C:mitochondrial inner membrane; P:ion transport; C:mitochondrion; P:transport; F:hydrogen ion transmembrane transporter activity; P:ATP biosynthetic process; P:proton transport	SignalP (SIGNALP), tmhmm (TMHMM)	1513	TATAAAACAGGAAATTGTGCGTACTAACGAAAAACTGGCAGCACTGTCGCTCGACCAATCAGGGAATCTCATTGTAAATATGGCCACTGAACCAACCAATCACAAGCTTAGGGTCAATCGCCAGTAGCTATATTACGTGGTGTTTTTCTTCCCATTTGTTAAATAACTTTTAGAAAGGTTACGCGACTTAACCAAAACGTAAAAAAACTGGCTACTTATACTTTATATTTCAATGATTGTCGTTAATAGTTGTAGTTGAGTGGACAGCGTTTTTATAAGAATAGAGAAAGCGTTACTACTATAGCGTAAGTAGATACTGCTGAGATGATGGCGTCAGTTTATCAGTAGATATTTCAATCCCGGATTTTAAAAGAATGTCCGTATTGTAATTTTATAACT…
CUST_5590_PI425831965	Contig_45143	6.89618e-05	up	56.515	5.82056	porphobilinogen deaminase	gi|307187698|gb|EFN72670.1|Porphobilinogen deaminase [Camponotus floridanus]	EFN72670	2.59e-09	47	F:hydroxymethylbilane synthase activity; P:porphyrin biosynthetic process; P:peptidyl-pyrromethane cofactor linkage; P:chlorophyll metabolic process	no IPS match	1674	TTTTTTNTTTTCTCCCATATATTACCATTTTATTCAACAACAGAATATAATATTAACAACATAATAATGAATATTGTTTAAACAATAATTAATTTATAACTAAAACCATGATTGTTTCTTGGTGAAAACTTTTTATAATTCCGTTTTTTTACCTACAGGATGCAGTGAAATATCTACACATAATATTCGAAAGAAAAATATTGTATAAATATCCAACAGATCAAAATAACAAAAAAAACATGAAGTAAGTATACTATTTTTTATAACAACCCCAAAGGTACTTATATTTTAAACAAAATTATCATTCCATTATTACCTACTTATACAAAACTAGGTAAGTTATAACATGTAAAATTTATATTGCATCGGTCATTTTAGCTAAATTTTATACATACCTCA…
CUST_6826_PI425831965	Contig_3261	0.000489752	up	56.3938	5.81747	myo-inositol oxygenase	gi|153791757|ref|NP_001093275.1|myo-inositol oxygenase [Bombyx mori] >gi|95102966|gb|ABF51424.1| myo-inositol oxygenase [Bombyx mori]	NP_001093275	9.5e-122	87	C:cytoplasm; F:iron ion binding; P:oxidation reduction; P:inositol catabolic process; F:inositol oxygenase activity	IPR007828; SSF109604 (SUPERFAMILY)	1156	TGATTGTGTCGCGAGCAGCAGACGGATAGACATACAGACAAGATGAAACCGAAACCTGACTCCCCCGTCGCCCTGCTCGACCCCTCCCTCCTGCTGCGCCCCGAAGAAGTCTTCAACGGGAAGCCCATCGAGGCCTTCAGAGACTACACCGTGGACGATGAGGACCCACTACGGGCCAGAGTCAGGAGGACGTATTATGACATGCACTCGCAGATGACGTACCAGTTCGTGCAAGACAAAATGGCGACCTGGCTGAAGTTCAACCACTTCAAGTCCACCATCAAGGACGCGCTCATCCGGCTGAACTCGCTGGTGGACGAGTCCGACCCCGACTCCGAGCTGCCCAACATCGTGCACGCCTTCCAGACCGCAGAGAACATACGCGCTGACTACCCGGAT…
CUST_16878_PI425831965	Contig_36870	0.000482986	up	56.1327	5.81077	carboxypeptidase a	gi|156968307|gb|ABU98625.1|carboxypeptidase [Helicoverpa armigera]	ABU98625	1.26e-49	53	F:carboxypeptidase activity	IPR000834; G3DSA:3.30.70.340 (GENE3D), G3DSA:3.40.630.10 (GENE3D), PTHR11705 (PANTHER), PTHR11705:SF10 (PANTHER), SSF53187 (SUPERFAMILY)	1463	ATTTCTTGAGATACCCATCTTTTAAACACAACATCACTGGTCGAGCTTTGGTTCCTGCAGCTCAAGTGGACTGGTTCGAAGAGCAGCTAAACAGCTTTGGGATACCCGTGGATATTCAAGTCCATGATGTCCAAGAATACCTTTTGAACAAGGATCATAGGCAGTCGGAATCCACAAGGAGTTTTGCATTTGATGGTTATTATCGTTATGACCAGATCGTCTCATACCTTAAAACAGTGCAGGAGCAAAACAGTAACGTAGAAGTTATAGAGTATGGAAAAACAGCACAAAATCGACCATTAGTTTACGCAAAAATAACAAATGACGATACAAATGCTAAACCAGTCATAATTATAGAAGCTGGAATCATTCCCAGGGAATGGATTACGATACCAGCTG…
CUST_350_PI425831965	Contig_40206	0.00248516	up	55.9554	5.80621	trypsin-like serine protease	gi|261748917|gb|ACX94097.1|trypsin-like serine proteinase [Plutella xylostella]	ACX94097	6.04e-128	99	F:serine-type endopeptidase activity; P:proteolysis	IPR001254; IPR001314; IPR009003; G3DSA:2.40.10.10 (GENE3D), PTHR19355 (PANTHER), PTHR19355:SF91 (PANTHER), SignalP (SIGNALP), tmhmm (TMHMM)	1349	TTTTTTTTTTTTTTTNTAATCGCTGCGCTATCATGGCTTTGTACGCTTGGGCTCTTCTTGCACTTGTTGCAGCGGTCTCCGCCGACGTGTCCAGAGTCTTAGATGGCCAGGCGGTGGCCATCGAGAGCTATCCCTTTGTCGTGCAGGTGGACTTCCTCCAGCCGGGAGGCGTGTGGAGCCAGGCGTGTGCTGGTGCTCTCATCAGCACCAAGTGGACCTTGAGCGCTGCGCAGTGCTTCAGTGGGGCCTCCTACCCTGGCGTGACCCACCGCCGTATCCGCGCCGGCACCGCCAAACGCAACAGCCGAGGCGTGCTTTACACCATCGCCCGCGTCATCAACCACCCTGACTACGGACTAGCGGCGCCCAGAGACTCTGACCTCAGCCTGGTTGAACTGT…
CUST_15012_PI425831965	Contig_1916	6.95341e-05	up	55.7026	5.79967	deoxynucleotidyltransferase terminal-interacting protein 2	gi|189235505|ref|XP_969663.2|PREDICTED: similar to Deoxynucleotidyltransferase terminal-interacting protein 2 (Terminal deoxynucleotidyltransferase-interacting factor 2) (TdT-interacting factor 2) (Estrogen receptor-binding protein) (LPTS-interacting protein 2) (LPTS-RP2) [Tribolium castaneum] >gi|270003043|gb|EEZ99490.1| hypothetical protein TcasGA2_TC000065 [Tribolium castaneum]	XP_969663	3.08e-55	63	P:regulation of transcription; C:nucleus	IPR014810; PTHR21686 (PANTHER)	1124	TTTTCTTTCTTTTTTTTTTTTTTTTTTGTTAACTTAGTTTCATTTTATTTACTTTTAACATACTTAAGCAGAAAATTCTTAATGTAGCCTATTCGACACTAGCTAGCGGCTTTTTTCTTTGCTTGCATTTTCGTCTTTTTTAATTCAGCTTTGCTTTTCTGTCTCTTGTCCCTCATGTGAGTCCTGTACTCTGTCCGTCTCTTTTCATCTATGATCTCCTTGTATTTCTTTTTGTTATACTTCTGGAATTCTGCGTCTGCCAGTAATTCATCAACCATTGTCCTCTTCCTTTGCTTCTTTGTTAGTCTTTCATTGACATGGTCTAGTGGGTTATCCATTATACGACCAACCTGGAAGTATTTGGGCAGGACTTCCATGTCGTTCTTCTTGTAGAAATGC…
CUST_23504_PI425831965	Contig_18670	0.000319352	up	55.5732	5.79632	dna replication licensing factor mcm5	gi|307199084|gb|EFN79794.1|DNA replication licensing factor MCM5 [Harpegnathos saltator]	EFN79794	3.07e-14	93	P:mitotic cell cycle; C:chromatin; P:DNA unwinding involved in replication; P:auxin biosynthetic process; P:resolution of meiotic recombination intermediates; P:chromosome condensation; P:DNA endoreduplication; F:DNA binding; C:pre-replicative complex; C:MCM complex; P:regulation of transcription; F:ATPase activity; F:chromatin binding; P:regulation of DNA replication initiation; P:pre-replicativ…	no IPS match	401	GTGTCCGAGCAGACCATCATCCAGGACTTCCTCAAGCAGAAGTACCCCGAGCGAGCCATACAGAAGGTCATCCACACCATGATCCGCAGGGGGGAACTGCAACATCGCTTGCAAAGGAAGATGTTGTACAGGATGGCCTAGTAGAGTTGTTTAACCGAAGTATAAAACCACGGAAAGATGACGATGATGAAGAAAAGTGTCAAGCTCGGCCGTAAAGTTTTTAATGTTAGTACTGTCTATGTCTACTTCATGGGCACTGCAGGGGTTGGCTGAACTCTTGAGTATTAATATTAACACCGGATCAAGAAAAACTGAAATATTGGTGTGAGACCAAACACCAAACCTGCTCCCAGTAAGTGAATCTGTTTTTGTTTTAATCATGTAAGTACCTTCGTTTAT…
CUST_18851_PI425831965	Contig_38495	0.00142393	up	55.2248	5.78724	chord cg6198-pa	gi|209969825|ref|NP_001123267.2|cysteine and histidine-rich domain (CHORD)-containing 1 [Nasonia vitripennis]	NP_001123267	2.69e-23	72	P:integrin-mediated signaling pathway	IPR007052; IPR008978; IPR017447; G3DSA:2.60.40.790 (GENE3D), PTHR12621 (PANTHER), PTHR12621:SF4 (PANTHER)	541	AGAAGTATGATCCCACTGCAAGTTTCGTCAAATTGAACCCTATCAGACTGAATACAAAGCTTGTTTTCCGGGAAGAAGGAAATTCGGTGTTTGAAATAGACTTGGAGCTTAGAGGGGTGGTCGATATAGATCAGAGCAGCGCTTCAATGACGCCGTCAAAAGTAGAAATTAAGCTCAAAAAGGCAGAGCCAGGAGCGTGGAGCAAGCTGGACTTCCCTCGGGCTCAGCTGAACAAGGAACAGCAACAAGAACCAGCGACGGAGACTGTTGGTGAAGATGATGATATAGTGGACTTGGGAGATGTCGAGGCGGTTCGGTCGTTGGGGAAAGTCAATATTAGTGAGGTGCTGCAATAGAATATGTTAGTTGAGGACCAACTATAAAGCAATAAATTATGAG…
CUST_1120_PI425831965	Contig_1446	0.000201934	up	55.1694	5.7858	cytochrome p450	gi|160358393|ref|NP_001104007.1|cytochrome P450, family 6, subfamily ab, polypeptide 5 [Bombyx mori] >gi|147575217|gb|ABQ45551.1| cytochrome P450 [Bombyx mori]	NP_001104007	1.26e-57	72	F:electron carrier activity; F:monooxygenase activity; F:heme binding; P:oxidation reduction; C:membrane; C:endoplasmic reticulum; P:electron transport	no IPS match	592	AGGGTGCACAGTGAGTGATAATAAGCATTTCTGTAAACATGATTTATCTCATCATTGCAATAATTGCTGTGTTAATTTACTTTTATGGAACTCGTAACTTCAGTTATTGGAACAAAAGGGGCGTGAAGCATGACGACCCTATTCCGGTATTTGGGAATAACTTTCGACAGTTCTTTCAAATGATCAGCATCACCGACATCGTCGCGGAACAATACCAGAAGTACCCCGATGAGAAGGTAGTCGGGTTCTACCGCGCCAACGAGCCTCGACTCATCCTCAGAGATCCTGAACTCATCAAGAAAGTATTAGTCACGGACTTTCCCTATTTCTACAGCAGAGGTTTGAATCCTCATAAGGATGTTATCGAGCCTATGTTAAAGAACCTTTTCTTTGCTGACG…
CUST_22183_PI425831965	Contig_41331	0.00111765	up	54.8249	5.77676	carboxyl choline esterase cce006b	gi|110826028|gb|ABH01082.1|esterase [Sesamia nonagrioides]	ABH01082	1.72e-17	75	F:hydrolase activity	IPR002018; G3DSA:3.40.50.1820 (GENE3D), PTHR11559:SF27 (PANTHER), SSF53474 (SUPERFAMILY)	332	TAAGTTCAATCTTTACCATCCGACACCATCATCGTCAGCCAATAGGTAGAATTATGCATCTGTAAATGAATATTATATCAATTAAAATAACCCATTCTGTTTAGCTGGTACAAATTGCTTGTAGAATAGTTCCCAGAACGCCATCTGTTCGTGTTGGAAGCGACTCCCGGCCGTCAGTGCCACGTCGATGTTCACGTACGGTCTGGTGTCTGCGGTGATCGGCTCCCAAGTGAAGGGGATTTCCTCAGTCAACTCTGGAGTAGGATTTCCGTACTTAATGAAGTTTGACCACAAATAAGTGAAGTGATCAGATACGATTTTTTCCTCTTCGT
CUST_24252_PI425831965	Contig_35402	0.00018068	up	54.7305	5.77427	isoform i	gi|270016391|gb|EFA12837.1|hypothetical protein TcasGA2_TC006937 [Tribolium castaneum]	EFA12837	2.44e-31	66	-	SignalP (SIGNALP), tmhmm (TMHMM)	1700	ACCCGCTTGTAAGCGCGCCGCGAACCAAAACGACCATTTATAACTCTCCAGCGATTGGGCAAAACCAAAGACAATAAAAACAAAAATATTTATTCAACTAGAGTGACCATAACGTCGTAAATTCGTGGACATTTAATAGTGCTCAGTAAAAATGATGACGATAAGCGAAAGTCAGTATTCTTCGAACAAGATGTCCAGTTTCCACAAGATCAACGACCGGATCGTGCACCAGAACAACTTCGATGATGTGCACTCATCATCGAGCCACAACAACGCTCTCATCACCAACCGCGGGTTCAAGCCATCCGACATGTATGATCCTCAGAAGAAGGAGTTCTTGACCAATCTCAGTTATAAGTTATTCCCTGAAGACCTCGAGAACAAGCCCATCATAGTCGG…
CUST_28040_PI425831965	Contig_39007	9.0662e-05	up	54.6677	5.77262	ubiquinone biosynthesis protein	gi|151301088|ref|NP_001093078.1|ubiquinone biosynthesis protein COQ7-like protein [Bombyx mori] >gi|87248091|gb|ABD36098.1| ubiquinone biosynthesis protein COQ7-like protein [Bombyx mori]	NP_001093078	2.2e-12	80	P:positive regulation of growth rate; P:determination of adult lifespan; P:positive regulation of developmental process; C:mitochondrion; F:transition metal ion binding; P:oxidation reduction; P:ubiquinone biosynthetic process; P:cellular respiration; P:reproduction; F:oxidoreductase activity; P:protein metabolic process; P:response to drug; P:oxidative phosphorylation; P:adult behavior; P:positi…	IPR011566	261	GGACGTTTGTGAAATTTAGGAAATCCGGNTTGTTTTCATTTCGGTTTCCTAGTTTTCCTATTTTTTCACCTATTTGTGCTAAGGCTGAAATATCAGCATCAAGATGATGAGGCCCACAGTATTACTGCAGCAAGTCAAAAGGGGAGCACATTCAAGTGCATGGAAAAAGAATCCNCATCTNGATAAAATAATCCGAGTGGACCACGCGGGCGAGCTGGGCGCGGACCGCATCTACGCGGGGCAGATGGCGGTGCTGGGCGG
CUST_18817_PI425831965	Contig_45104	0.000455515	up	54.1036	5.75765	aminopeptidase p	gi|195445215|ref|XP_002070226.1|GK11147 [Drosophila willistoni] >gi|194166311|gb|EDW81212.1| GK11147 [Drosophila willistoni]	XP_002070226	2.34e-79	63	C:cytosol; F:metal ion binding; P:cellular process; P:proteolysis; F:metalloexopeptidase activity; F:aminopeptidase activity	IPR000994; IPR017441; PTHR10804:SF16 (PANTHER), tmhmm (TMHMM)	1351	CGTTCTTATTCATAAAATAGATAAGTAAGTACTTCATTTAAACTTAACATAGATAGATAACAGATTAACAAAACACTTCTATCTGTTCTATTTCCGAACTCCCTCCAAACCTAAAACCATAGACAAAGCGCGGCCAACAGCAGCAATGGCGTCGCCGTCAACAAGATGGCGGCGTTAGTTATGGGCGCGCATTCTTCCACCAGCCACTGGTAGTCCTCAGACAAGTTGCGGCTCTGAAGGATCGGGCCCAGGGTCGACAGGACGCGGGCGTGGTAGTCGTTCAGGTATTTTATCTCTTCATCAGTGAGTAGTGACACGTCCAGGCTGGAGGTCTGGTGCGGCGCCAGCGAGATCATGTGGAACGCGACCGCGCCGCGACCCGCGAAGTCACCTCGCATT…
CUST_426_PI425831965	Contig_36192	0.0001893	up	53.755	5.74833	protein	gi|126324390|ref|XP_001365791.1|PREDICTED: similar to Smu-1 suppressor of mec-8 and unc-52 homolog (C. elegans) [Monodelphis domestica]	XP_001365791	4.64e-102	80	-	IPR001680; IPR011046; IPR015943; IPR017986; IPR019781; IPR019782; IPR020472; PTHR22848 (PANTHER)	1226	CGGCCTCGTCGAGGTGTGGAACTTCACCACGGGCAAGATCCGCAAGGACTTACGCTACCAGGCGCACGAGGAGTTCATGACCATGGAGGAGGCTGTCTTGAGCCTCGCCTTCGCCAGGGATAGTGATACGTTGGCCGCTGGCGCTAATGACGGGAAGATAAAAGTATGGAAGGTCTCCACAGGCCAAGTGCAGCGCAAGTTGGACCGAGCTCACGGCAAAGGAGTCACCTGCTTACAGTTCTCTCGAGACTCACAACAACTTCTATCAGCGAGCTTCGACCGAACTATTCGTATACACGGCATGCGCTCCGGGAAACTGCTCAAGGAGTTCCGAGGACATACGTCCTTTGTGAACGAGGCTGTGTGGACACCAGACGGACATAGCATACTGTCAGGTTC…
CUST_32224_PI425831965	Contig_2215	0.000591559	up	53.0858	5.73025	reverse transcriptase-like protein	gi|103015|pir||B34751hypothetical protein - African malaria mosquito transposon T1-2 (fragment) >gi|159644|gb|AAA29367.1| unknown [Anopheles gambiae]	B34751	2.19e-05	49	F:RNA binding; P:RNA-dependent DNA replication; F:RNA-directed DNA polymerase activity	SignalP (SIGNALP), tmhmm (TMHMM)	3206	AAAGTCCCAAATAAAATGAAAATTTAAGGCCATATTACATTCAATAAAACTATTAACTTTCAGCAATATTTAACAGTGTAGCTTTAGCTAGCTAGTGTTAGTTTTCTCTGTGGCTTTAACTTTTACAGTTTTAAAGTATCTAAGAGATTGATTGAATCTTACTGATCTCATAGTAGTTGATGTCTGCTCATAATTTAATATCAACACTTATTTTGTGCTCACTTATTCATTGACGGTGTACATTATATTATAAATAGCACCTAATTATGCTTAAACTCGCGCAAACAACTCTACTTTAATAAAATGAACTAGCTTCATTAAATTATGTGCTTAAGGGCCCGTACAGGGTGACGTGCCGCGCCAATTTTGGGTTTTCAATGCTCTTCACACAGCACACGC…
CUST_28256_PI425831965	Contig_39541	0.000129135	up	53.0857	5.73025	hydroxypyruvate isomerase	gi|164459610|gb|ABY57912.1|hydroxypyruvate isomerase [Bombyx mori]	ABY57912	6.96e-06	73	F:hydroxypyruvate isomerase activity; P:glyoxylate metabolic process	no IPS match	183	CTTTTTATGGCTGGAATATGGGACGTTGTCTCATGTTATAATTGAGAAACTTATGACAGCAACCTGAATAATGCAGCTGAGGTGATGAATATTAATATTATTGGTGGAATGATTGAGCCCATCAACCAGCATTCGGTGTCTAAATACTTTTTGAGTGATTATAATAAAGCTGGTGACATCATC
CUST_1530_PI425831990	Contig_2505	0.000204157	up	52.6769	5.7191	spliceosome associated protein	gi|268562042|ref|XP_002638484.1|C. briggsae CBR-PSA-1 protein [Caenorhabditis briggsae]	XP_002638484	1.2e-08	53	P:transport; F:nucleic acid binding; F:metal ion binding	no IPS match	1396	AAGGTTTGTTAAATACGGTGTAATAATGTTTACAAACTACTGAAAAATCATGCTAATTATAGTTTACTGTTGATCCTACGAGGAATAATTTGATGTCAAGAAGATGGGTCTCTGCTTTTCTTTCGACTGCGGCGACGACTGCTGCAGCGTCAACCCGTGTTGTCTGGCACTGAGCGCTTGCTGCCTGATCCCTTGCCTGTGCCCCAACGCGTGCGGGCAGCAGGAGCAGCCAGCCCAGGTGGTCCACATCCACCATCCGCCCCAGACCTTCGAGCAGCCGCCCCAGCACATCCACCACCCGCCGACCTTCGCCGAGCAGCCAGGATACCCCGGATACCCTCCGCCAGAGCAGCAGGGCTACCCCGGATACCCTCCTCCCCCCGGCTCCTACCCCGTCCC…
CUST_12852_PI425831965	Contig_39794	0.000252974	up	50.5304	5.65908	glycoside hydrolases	gi|112983036|ref|NP_001037073.1|glucosidase [Bombyx mori] >gi|30142168|gb|AAP13852.1| glucosidase [Bombyx mori]	NP_001037073	0	86	P:carbohydrate metabolic process; F:cation binding; F:beta-glucosidase activity	IPR001360; IPR013781; IPR017853; IPR018120; PTHR10353:SF8 (PANTHER)	1767	CAGCCTTAGCCCTTTGCCACACGGCATTGGCTGAGTACACCAAATTCCCTGAAGGGTTCACTTTCGGAGTCGCCACCGCTGCTCATCAAATTGAGGGAGGCTGGAACGAAAATGGTAAAGGTGAGAACGTCTGGGACCACCTCAGCCACAACCGTCCTGAGCTGATAGCTGACGGATCAAGCGGAGACGTAGCCACTGACTCGTACCACAGATACCGTGAAGATGTCCAGGAGCTGGCGTACCTCGGGGTGGACTTCTACCGCATGTCGTTCTCGTGGGCGCGCCTGCTGCCGAATGGACGCATTGACAACGTGAACGCTGATGGCGTCCGCTATTACAACGAGCTGCTTGATGCTTTGGCTGCGCATAATATCGAGCCTTTGGTGACCCTCTTCCACT…
CUST_17820_PI425831965	Contig_42630	0.000297394	up	50.5206	5.6588	lethal isoform j	gi|281360230|ref|NP_001163066.1|lethal (2) 01289, isoform J [Drosophila melanogaster] >gi|272432356|gb|ACZ94346.1| lethal (2) 01289, isoform J [Drosophila melanogaster]	NP_001163066	0	91	P:cell redox homeostasis; F:protein disulfide isomerase activity	no IPS match	2753	ATGTTCCAGAAGATACGACAGACGTCGGACTACACAGCTGTATTCTTTTACAGTAATGACTGCAAACAGTGTCCCAGAGTGCTGGCCGAGATCGAACACATAGACGACGACGCGGATGGAGCTGGCATTAATTTCGTCAAGATTGACGACAGGGCGATGGCCAAGGAATATGGTGTCTTTGCACTGCCTGCTGTTCTATTCTTCAAGATGGGATCTAAAGATCCAGTTATCTATGCTGGAGATTTATATGACGAGCAGCAACTGCTGAGCTGGCTGCTAACTCAGAAGAACCCAGCCGGTGACGTCATAGAAGAACTAGAAGGACAAGCTTTGAAAGATCTGATTGAGGAATCTGGATCTTTAGCTGTCTACTTTTATGCCCCGGATTGTGAACAGTGC…
CUST_17008_PI425831965	Contig_141	0.000392932	up	50.1006	5.64676	protein takeout	gi|229892281|ref|NP_001153496.1|hypothetical protein LOC100301488 [Nasonia vitripennis]	NP_001153496	8.78e-81	82	-	IPR010562; PTHR11008 (PANTHER), SignalP (SIGNALP)	1931	TGGCACTATACTATTATGTAGACAAAATGTAGGCCGAGCGAATTGTGATTATAGTACAGTTTTTCTCCTAAAATAACACTTGCTACTGCTGCACTACACTAAAACAAAGCCGGGTAAAATATAAATAGGTATATCACGATGAAAAATTCTTAAATTTTAAATTATTACCGAATTTCCGTACATATGATAAAACCTATCTAAACCCACTATCCTGAATCCACGGGTTTTTTATAGGCGGGTTTAACTGTATAAGACAATACAAACTTACACAAGATCAATTCGATGTCGATTATTATGAACTTAAATACTGAAACTGGGTTTGACTATACTAAGGAAATTTAGCATAATATTTTCACTTCCAAGCCACTTTTTAGTTGAGATCAAAAGCACTTATAACAA…
CUST_20442_PI425831965	Contig_35470	0.00120737	up	49.4284	5.62727	uroporphyrinogen decarboxylase	gi|195153651|ref|XP_002017737.1|GL17145 [Drosophila persimilis] >gi|194113533|gb|EDW35576.1| GL17145 [Drosophila persimilis]	XP_002017737	9.51e-109	85	F:uroporphyrinogen decarboxylase activity; P:heme biosynthetic process; P:uroporphyrinogen III metabolic process; C:cytosol; P:chlorophyll metabolic process	IPR000257; IPR006361; G3DSA:3.20.20.210 (GENE3D), PTHR21091 (PANTHER), SSF51726 (SUPERFAMILY)	1522	TTAAGTATGCACCTTCTGTGACTCCGGGGTGTACTCTCGAGTGCAGGTTTTTATAGTTCACGAGACAAATAAAGTTTACTTTTACTCGCAAACAAAGCGACGTTTGCCTTTACCGTAAACAAGCGTATCATTAACTTTGACATGTATTATCTATGACTATGATAGAAAAAGTATTTTTTTGTATTCGTAAACTATAAAACCTGCGCTAAGACTAAGTAGGTACACAAACTTATCTAAGGTCGCATCACGAAAACTTCGAAACCTTTCACTGGATTTGTATGCGTTATTAGTTTCTAACATTACCAATGCAACAGGGTCGCTGATCGAGACGATATACTAAATTCCAGTGAATCGATTTACCTATCGCCAAATGCATTTTCGTGATACGGCTAAAGTGTG…
CUST_26326_PI425831965	Contig_285	0.000428223	up	49.2768	5.62284	bel12_ag transposon polyprotein	gi|195184996|ref|XP_002029246.1|GL12867 [Drosophila persimilis] >gi|194114689|gb|EDW36732.1| GL12867 [Drosophila persimilis]	XP_002029246	1.98e-17	65	F:DNA binding; F:zinc ion binding; P:DNA integration	SignalP (SIGNALP)	551	CCGCACCGTGCCTGCTGGAACACAACACCAACCGCCCGGACAGATACGAGCGGCTCGAACAATATAAGCAACACTTCTGGCAGCGATGGACCAAAGAATACATCTGCGAACTCCAACAAAGAACCAAATGGCGTGTCAAATCCAAGGATCTGCAACTGAATGACTTAGTCTTACTGAAGGATGACTCACCACCATAATTGGAGACTTGGGAGAATCGAAAAACTGTTTCCCGGATCAGACGGCATACCACGGGTAGCCGAGGTCGCAACTTCAAGGGGAATCGTGCGCAGAGCATTAAATAAGATATGTGCTTTCCCTACACCTGAAGACACTACAGACTCTTGAAAACTTTTAGTTTTCAACGCCCGGGACTATGTCTACGCCAATTCATTCATTGCT…
CUST_24093_PI425831965	Contig_34390	0.000176416	up	48.9174	5.61228	nadh:ubiquinone oxidoreductase complex i intermediate-associated protein 30	gi|116789034|gb|ABK25093.1|unknown [Picea sitchensis]	ABK25093	2.44e-73	85	-	IPR008979; IPR013857; PTHR13194 (PANTHER), PTHR13194:SF7 (PANTHER), SignalP (SIGNALP)	932	CGGCCGGGGACTGTCATGTCGGTCGGTGATATTTATTGACACCAATACAACGATCGTATAATTAAAACTTTCCTCACTGCACCTCTCTTGGTTAAGCTTAAATTTATGTATCACGGTTAAAAGAAAAACGTTAATTGCACCGTTTAAATGTGAATGAATGAAGGAATCGTAATTAATTTGATTTAACGAGCAGCTTCTAAATATTGATCAGTTAACGCCAGTATTGTGCCAAACATAAACATGTTTTGTGGTCAGGCGAGTTTAATAGTAGTGATACTTTGTTGTTTAAATATGGTTAATAGTGTTAAAAGTGAATCTCTTGATGAAAAGTATTTATTTGACTTCACGAGATCAGACGATGTGGCTGCTTGGACGGAACAATCCGATACAGTACGAGAT…
CUST_23206_PI425831965	Contig_46028	0.000202046	up	48.617	5.60339	heat-responsive protein 12	gi|91088191|ref|XP_972764.1|PREDICTED: similar to CG15261 CG15261-PA [Tribolium castaneum] >gi|270012137|gb|EFA08585.1| hypothetical protein TcasGA2_TC006240 [Tribolium castaneum]	XP_972764	8.8e-22	60	C:cytoplasm; F:nuclease activity; C:intracellular membrane-bounded organelle; P:regulation of translational termination	IPR006175; IPR013813; IPR019897	671	CAAAGTACCCAATAACCGTCGGTGATAACATCTAAATTGTTAGTTATTATCAGTTCTTTATCGTCCCCAAGATCTATATGAGAAACCTAACTGCCATCAAGTTCCTTTATTTGATTTGTATCTACAAAACACAAAGTTAGGGCAATTCGAAATCTACCCAACTAATCAAAACATAAAAAGAATTGGAGCATAATTTAATTAATACACGGCACAGAGTCTCATAAATCGTGTTTTATCTCGCATCAAATTAGTGTGGTGAGCAATTAGGGTTGGCTAGGATTTGGCGCAGGGGCAGGGTCCGGCCTCGGCGATCATGAGGAAGCCGCTGATGGCGATGGCCTCGATCTCCACGGCAGCGCCCAGCGGCAGGCGGCCCACCTGGTACGTGGCGCGCGCCGG…
CUST_18706_PI425831965	Contig_1059	0.000743249	up	47.8484	5.5804	udp-glucuronosyltransferase 2a1-like	gi|294610622|ref|NP_001170968.1|UDP glucuronosyltransferase 5 family, polypeptide A5 [Danio rerio] >gi|289186721|gb|ADC91971.1| UDP glucuronosyltransferase 5 family polypeptide a5 [Danio rerio]	NP_001170968	3.16e-17	68	F:transferase activity, transferring hexosyl groups; P:metabolic process	IPR002213; PTHR11926:SF15 (PANTHER), tmhmm (TMHMM), SSF53756 (SUPERFAMILY)	919	TTTTCTACATTTGGTGTTCTAATTTTGAATTCAGAACTTTTGAAACAGAGTTTGTGGAGGATGAGAGCTATCGTGAAAACATTCAGAAACTGAGCAAACTAGTCAAAGACCAGCCCGAAACTCCCTTGGAGCGGGCGGTGTGGTGGACCGAATATGTCATCCGGAACAAAGGAGCAAAGCATCTCAGATCACCGTCTTTCAACATTTCGTGGAGTGAGTTCCTAATGCTAGATGTTGTGCTGGCACTTTGTGGAATTTCCTTGCTAGTTTTTGTAATTTTTGTAACTATTGTTCTGTTTCTTGTGCGTAAGTGTAAACTTTGTAAGACTGATGTTAAGAAAGATACAAAGAAGGTGAAGAAGAATTAGATAGATAATTTATTCGATAAGTGTATTTCTR…
CUST_3381_PI425832017	Contig_43364	0.000748595	up	47.6529	5.57449	zinc ran-binding domain containing 2	gi|91093513|ref|XP_969441.1|PREDICTED: similar to tpr repeat nuclear phosphoprotein [Tribolium castaneum] >gi|270002675|gb|EEZ99122.1| hypothetical protein TcasGA2_TC005228 [Tribolium castaneum]	XP_969441	2.06e-07	50	F:binding; C:intracellular	no IPS match	755	TTTTTTTTTTTTTTGCTCAATGAATATTTAATTGGTACCTATATATAAATATAAATCCATGTTAAAATTTCAATAAAATATGAATAAATATCCGTTAACAATAGAATAAAATTGCATAGTGTAGATACTGAGAATATTGGCTTATGTTGATCTACGCCAGCCTACCGATAGCAAATGTACTTCCCGCTTCCCTTCCTTTTGACGCTTCCCTTCGAAGACTTGGACCGAGACCGCGAGCGGGACCTTGCCCTACCGCTGTTGCTCTGCTTCGCCCTCAAAGGGACCACAAACTCGGTGGCACTGTCGGTGCGGATCAAGACGCTGCCTACTGGAGACCTGGCGCGGACCCTGGTGTAGGACGGCCGGCGGCGTCTGAGCGAGGTCTTGCTGCCTCTTGAC…
CUST_9089_PI425831965	Contig_42860	0.000169139	up	46.6234	5.54298	ubiquinone biosynthesis methyltransferase mitochondrial	gi|195396439|ref|XP_002056839.1|GJ16746 [Drosophila virilis] >gi|194146606|gb|EDW62325.1| GJ16746 [Drosophila virilis]	XP_002056839	1.37e-66	83	F:methyltransferase activity	IPR004033; G3DSA:3.40.50.150 (GENE3D), PTHR10108 (PANTHER), SSF53335 (SUPERFAMILY)	638	TGACCGTCTGTGACATCAACCAAGCCATGCTGGATGTGGGCAAGGCCAGGGCCCAGAGGCTAGGCTACACGGCGGAGTCAGGCGCTGACATCCAGTGGATGTGCGGCGACGCGGAGAGCCTCGCCCTGCCTGACGACTCCTACTCCGCCTACACCATCGCCTTCGGGATACGGAACTGCACGCATGTTGATAAGGTATTAGAGGAAGCGTACCGCGTGCTGGCGCCTGGAGGCCGCTTCATGTGTCTCGAGTTCAGCCAGCTGCCCAACCAGCAGATGCAGTGGTTATACGACCAGTACTCGTTCCAAGTGATCCCAGTCCTAGGGCAGCTGCTCGCGGGGCAGTGGAAGCCGTACCAGTACCTAGTCGAGAGCATACGACAGTTCCCCAACCAGGAAA…
CUST_5989_PI425831965	Contig_19228	8.59842e-05	up	45.957	5.52221	n-acyl-l-amino-acid amidohydrolase	gi|114052174|ref|NP_001040228.1|aminoacylase [Bombyx mori] >gi|87248447|gb|ABD36276.1| aminoacylase [Bombyx mori]	NP_001040228	7.15e-83	81	C:cytoplasm; F:protein binding; F:aminoacylase activity; P:cellular amino acid metabolic process; P:proteolysis; F:metallopeptidase activity; P:urea cycle intermediate metabolic process	IPR001261; IPR002933; IPR011650; G3DSA:3.30.70.360 (GENE3D), G3DSA:3.40.630.10 (GENE3D), PTHR11014 (PANTHER), PTHR11014:SF8 (PANTHER), SSF53187 (SUPERFAMILY)	681	CTTCTCCCGCTTCCTTGCAGATGCGCTTGATCTTATCTTCGAATTCCTTGTGATCTACATCTATAGCCAATCGGATGTCGAAGGTGACGGTCATCTTCTCAGGAACCACGTTTGATTGAACTCCACCCCGTAGTTTGGTCAAGTTGATGGTGGTGACGTCACCGATGGTCAGATCCTTGTTTTCATCCAGTCTCTTCTTGTACTCAGCTCTCAGGTCGGAGAATTTGTCTATGATGTAACGTATCTTTTCACCTGGGGTATTGTCATGAAGTAGGGATCCGTGGCCAGATTTTCCCGTGGCTATGATATCCACATGCCACACGCTCCTCTCGGCGTAGTACACCAGGTAGTCATCATCAGCGCTGGCGATGCCCTCGTCCAGAGCGAAGCCCACGTTCA…
CUST_4102_PI425831990	Contig_35407	0.00029301	up	45.7156	5.51461	predicted protein [Physcomitrella patens subsp. patens]	gi|168066190|ref|XP_001785025.1|predicted protein [Physcomitrella patens subsp. patens] >gi|162663410|gb|EDQ50175.1| predicted protein [Physcomitrella patens subsp. patens]	XP_001785025	0.0780914	62	-	SignalP (SIGNALP), tmhmm (TMHMM)	403	GAAGTGTTTGATTAAATATTTATTTATATATCTACGTTAATATAAATAAGCTCTCTTCTTAGTACTTAAGTACTTAGAATGTAATGTTATTGCGAAGTATTTTTTATATTCTAATCACAGTTTATGTTAAGTTTCATAGTTTTGATTTTTATATAAAAAAATATATTTATAAGTACATTAGGTGCATAGTACTGTAAGCTTAAACAAAACTGTTGGGTATTTCGATATGTGCCATAAACTATGCTTAATATATTTGAAGCTCTTTAAAAATTACAAATATAAAACTAAATTATTTTTGATACTTCTCCGTTTATTGTACGGCAGCATATTACATTTCGTAAGTTGTAAACAAAACCTGCAATATTTTATAAGTACTTATTTTTAATAAAACACCAATTT…
CUST_12307_PI425831965	Contig_29836	0.000112948	up	45.6605	5.51287	alpha-amylase	gi|156968283|gb|ABU98613.1|alpha-amylase [Helicoverpa armigera]	ABU98613	8.89e-108	86	F:alpha-amylase activity; F:metal ion binding; P:starch metabolic process; P:sucrose metabolic process	IPR006048; IPR013780; IPR013781; IPR017853; PTHR10357 (PANTHER), PTHR10357:SF26 (PANTHER), SSF51011 (SUPERFAMILY)	805	GAATTCAGATATGGATTGGAACTGAGTGGAGTATTTGGAGGAAACAACCAAATGAGATGGCTTAGTAACTTTGGACCTGCATGGGGCATGCTTCCTCRTGAAGACTCTTTGACCTTCATCGACAACCATGACAACCAGAGAGGCCACGGTGCTGGTGGACGTATCTTGACCTACAAGCAAGCCAAGGAGTACAAGGGAGCTATTGCCTTCATGTTGGCTCATCCTTACGGCCAGCCTCAACTGATGAGCAGTTACGACTTCTGGGACACTGAAGCTGGACCCCCAATGGATCACCATGGCAACATTATCTCTCCTTCTATCAACTCGGACAACACTTGCGGTAATGGCTGGATCTGTGAGCACCGCTGGCGCCCAATCTACCAGATGGTGGCCTTCAGG…
CUST_17887_PI425831965	Contig_40006	0.00100437	up	45.6176	5.51152	asparaginyl-trna synthetase	gi|307178011|gb|EFN66872.1|Asparaginyl-tRNA synthetase, cytoplasmic [Camponotus floridanus]	EFN66872	1.34e-101	90	F:asparagine-tRNA ligase activity; P:auxin biosynthetic process; P:asparaginyl-tRNA aminoacylation; F:nucleic acid binding; C:mitochondrion; P:aspartyl-tRNA aminoacylation; F:ATP binding; F:aspartate-tRNA ligase activity; F:protein binding; P:alanine metabolic process; P:aspartate metabolic process	IPR002312; IPR004364; IPR006195; IPR018150; G3DSA:3.30.930.10 (GENE3D), PTHR22594:SF6 (PANTHER), SSF55681 (SUPERFAMILY)	1163	TAAATTAATGCTTAAAAGCCAACATGGATGTATACATTATTTTATACTGACGAGATAAAATAAATTAAAATGTTTATTTTTGCCTGCCTTGTCCAAATTGTCTTATGCTTTCTAAAGATGCCAATAGATTGTAAAAATATTGCATAACTATTCGGTCATCTGAAGATTGATCGTAGGCAGAAATTGTCCTACGGAGTATGTTCTATTGGCACCTTTACAATTCAATATTAAATAATATAAGTTTGTTTGCGTTTCTTCTGACAGTTGATGTACCTTTTAATGTACCACGGATATAGACGTCCTGTTTCTGGTAAAAATATTCCATACTGTTCGCTTAGCGCTCTCTTGGCGTTTACTGTCTGAATAGAATCATCATCAGATTTACATCAGTGTAGAGTT…
CUST_11190_PI425831965	Contig_2237	2.80007e-05	up	45.575	5.51017	arsenical pump-driving atpase	gi|242006762|ref|XP_002424214.1|Arsenical pump-driving ATPase, putative [Pediculus humanus corporis] >gi|212507576|gb|EEB11476.1| Arsenical pump-driving ATPase, putative [Pediculus humanus corporis]	XP_002424214	4.63e-153	90	F:metal ion binding; P:transport; F:hydrolase activity; F:ATP binding; C:endoplasmic reticulum; P:cellular metal ion homeostasis	IPR003348; G3DSA:3.40.50.300 (GENE3D), PTHR10803 (PANTHER), PF02374 (PFAM), SSF52540 (SUPERFAMILY)	2821	ATTTCATGTTATTAACAAACAAAATAATTCACATTTAAAAGAATTTAAATGAACCACGTCATAGTTACAATTTGGGTATACGCAAGATGTAAGCTTGTGACCAGTCAGCACCTTTTATAAATATCAAACAGAAACAGAAATGATAGCCCAATCCCCTAGTCAAAAAAGTGAATTTAGTACTATTTTTTTATTAAATATGACCAAGTGGTAGATGTCCAGAATGCCAATGAGAATGTACCTAACCAACTAAAACAAGTAACATGCTAGACATCTACCGCCCAAATAACGCAAAAACATTTAATAAAATAATCAACTAAAACCTAAGTTTGAGCTGCATACGGCTTCACCAAATGTTCTGAGAAGGAGTTGACAGCTGATGCTCCTCGGACCTCCTTGTCC…
CUST_34029_PI425831965	Contig_18037	0.000222967	up	45.4606	5.50655	exocyst complex component 5	gi|307198019|gb|EFN79079.1|Exocyst complex component 5 [Harpegnathos saltator]	EFN79079	1.35e-06	100	P:vesicle docking; C:cytoplasm; P:exocytosis	tmhmm (TMHMM)	415	GTGACTGTGTATTTCATAATACTTTCAAGTTTATATAAATAACATCTAAAATAATCGTTGTTTAAATATTTATAAATAACATTTTACCTTACAGCTACGATTAAATAAAAAAACATGATCTAAATATACACATAATGATAATAAAAGGGCATCTGAGCCCGTGCACCGAATTAGCATATTCATTTTTAAAACTTTGCATCTCATTGACATTAGAAGATGTAAACTAACCACTGATATTAGGGCAACAATTATTGTATTACCACCGTAGTGTTTCACTATGTGTTTTGAAAGAATCCGACACTGTTGTTCAAATATTATGACAGGCCCTTGAGACAGTTGGCCAACTTCTGGCTCTTGTAGTCGGATCTCAGCTGGATGAAGTTCAGAAGAATGGTTCGA…
CUST_4941_PI425831965	Contig_38979	0.000553504	up	45.4484	5.50616	cuticular protein 67fa2	gi|268370193|ref|NP_001161274.1|cuticular protein RR-1 family member 39 [Nasonia vitripennis]	NP_001161274	4.16e-13	88	F:structural constituent of chitin-based cuticle	no IPS match	355	GCTGTGGTGGTCCGCGGCTCCTACAGGTACGTGGCTCCCGACGGCACCCCGTGGAGGTCCGCTACATCGCCGACGAAAACGGATTCCAGCCTGAGGGTAATGTCCTCCCCGTGGCGCCCGCCATCCCCGAGGCCATCCAGCGCTCCCTGCAGTACATCGCGGCCCACCCCGCGCAGGTCGAGCAGAGCTACAGGAAGCTGTAAGAAGACTGAATAATAATGTGAAGATAAATGTGACCCGGATTGTAGAAGGATGTGATAGAGATTCACAGCAGATCGAAAATATTTGAGAGTAATGAATGATTAGGAAATAAATGCTTTTCTAAATTTAAAAAAAAAAAAAAAAAAGAAAAAAA
CUST_15594_PI425831965	Contig_1542	0.00126219	up	45.4316	5.50563	reverse ribonuclease integrase	gi|270016066|gb|EFA12514.1|hypothetical protein TcasGA2_TC001405 [Tribolium castaneum]	EFA12514	4.51e-67	55	F:peptidase activity; F:RNA-directed DNA polymerase activity; F:DNA binding; P:RNA-dependent DNA replication; F:RNA binding; P:DNA integration	IPR001878; IPR005162; IPR013084; IPR018061; IPR021109; PTHR21270 (PANTHER)	2541	GAAATTTGGTTGACTTTTATTTAGATTTTAAGTAATTATGTAGAAAGTCTAACTGTCCCACGCAGTGGAAGCAGGTAAACTGTTAATTCGCCCTGTGTAGTCACCAGAGGTCCCACGAGTGGAAGCAACTAGCAAGCAAGAGGTAGGTGGAATTCCTTAAGTAAAATATATTTTCGGTTTATAAGGCATCTGACAAACACAACCATACCGCGATGTAGAATTAAGATCCCCAGCGCCATCTAGGGAGTAATCGCGGAAGCATTTAATTGGTGGTTAATGTTACAAGCTCCCCCTCTGACTCTGAAGACGTCCCGGCGAGGAGGCAGGAGACATGTGTTTTCTTGGGTCTTCCTCGAAGTCTTTTGGGCTCTGTTACTACTTGGGCGCTGTTCTTCTCTT…
CUST_31847_PI425831965	Contig_37373	0.000952858	up	44.7139	5.48265	xpa-binding protein 1	gi|156544215|ref|XP_001606701.1|PREDICTED: similar to xpa-binding protein 1 (mbdin) [Nasonia vitripennis]	XP_001606701	9.59e-08	72	F:nucleotide binding	no IPS match	420	AGTCAGAAGAGCTAAAAATGGATAAAGGCACAGAAGACACAGTGATAAGCAAGAGCCGCCTAATCACGGAGGTGCGAGGGGGACGGGAGATCGCGGACATGTACCTGAAGCACCCCGGCGACGGCAGCTCCAGCGAGGACGAGGGCACCGAGACCATGCCCGTGGAGGATGACAAACCAGAAGATGTTATGATGTTTCAGGAATTCTACAAAAAACACATAAAACCAAATAACAGTGGCTCGCATCCTTAAAATTCAGTAAACGATCAATGACTTTTACTGATCAATTAACTGTACGTAACCTTACGATGCCTAAAATGTGCATAAAATACCTACAAAGCAAATGGATATTTATATTTTAGACGCAGATCCAATATCATTGAAGTCAGTCTCCATCATA…
CUST_31983_PI425831965	Contig_44484	0.000528589	up	44.7118	5.48258	lipase 1 precursor	gi|193624622|ref|XP_001952539.1|PREDICTED: similar to GA16540-PA [Acyrthosiphon pisum]	XP_001952539	1.87e-06	75	F:triglyceride lipase activity; P:lipid catabolic process; P:glycerolipid metabolic process	IPR000073; G3DSA:3.40.50.1820 (GENE3D), PTHR11005 (PANTHER)	309	GATCTGCCCGCATCTGTTGACTACGTTCTAGCGAAAACTGGACAGCCAAAGGTAGCGTTTGTCGGACACGCGCAGGGTGCCACCATGCTGGTGCTTCTTTGCGCCAAGTATAACGCGCGTATAACGACAAGATTTCCGTTGGGTTCGGTATTTCCATGACCGCATGGCTCAATCATGCGACATTCCCCGTTCTGACCGTTCAAGGAGTCCTGGCTCCTCTACTAACAGGTGCAGTGAATCTCGGAGTGAACGGCGAGTTGNTCCCCCACGGTGGCATCACGACAACGGCGGCGGAGGTGCTGTGTGGGC
CUST_29494_PI425831965	Contig_35807	0.000643898	up	43.8915	5.45587	lyr motif-containing protein 4	gi|170030437|ref|XP_001843095.1|hypothetical protein CpipJ_CPIJ001317 [Culex quinquefasciatus] >gi|167867336|gb|EDS30719.1| hypothetical protein CpipJ_CPIJ001317 [Culex quinquefasciatus]	XP_001843095	7.89e-19	81	C:mitochondrion	IPR008011; PTHR13166 (PANTHER)	1120	CGGCCGGGGATTCTTAGTTTGTTTTTCGACTTTTTCGGTTTCTAGGCAGTCATTTTACTGGATTTTACTGAAAATTGCAAAAGAACCATGGCTACAAGAACTCAAATTCTCAAGCTCTACAAAGAGATGCTAAGAGAGTCACAGAAATTCAGCAATTACAATTACAGATGCTACGCTTTTAGGAGAATCCAGGACGCTTTCAAAGATAGCAAAGGCTTGACCGACCAGAAGATAATAAGGAAGGAGATGGAGTATGCTATTGAGAACCTGGCCGTTATTCGCAGACAGATCGTCATTGGCAGCATATACAGCAGTGAAAAACTTGTTATTGAAAATCAGCGATAATATTTTTTTGTTCAGTACAACTTAGTGACTTTTGTAAATTTACGGGGCTGTCAA…
CUST_693_PI425831965	Contig_1915	0.000226207	up	43.768	5.4518	trypsin-like serine protease	gi|301153729|gb|ADK66277.1|trypsin-like serine proteinase 1 [Plutella xylostella]	ADK66277	5.48e-96	81	F:serine-type endopeptidase activity; P:proteolysis	IPR001254; IPR001314; IPR009003; IPR018114; G3DSA:2.40.10.10 (GENE3D), PTHR19355 (PANTHER), PTHR19355:SF91 (PANTHER), SignalP (SIGNALP)	888	ACTTGTGTAGAGTCAACAATGATTAGCTGGGCTGTACTTCTTTTAGGCGCCGCTGCCGCATCAGCAGCGGTCCCCAAGACCAACCGAATCGTCGGTGGACAGATCACTTCCATCGAAGAGCATCCTTCCATCGTGCAGCTGGACTACCTTGGTCAGCTCAGTGGAACTTGGACCCAAAACTGCGGGGGAACCATCCTGAACCCCGACTTTGTTGTCAGTGCCGCTCACTGCACAGACAACAACGTCAGTGCTGCGAACCGCCGAGTCCGTGCCGGCTCCACCATCCGCAACAGCGGAGGTCAGCTCGTCTATGTCTCCTACTACCGCAACCACCCCGACTACAGCAAGAGAGAAGAATTCGACAGTGACATCACCTTGATCAGACTGGCTAAGAGACTG…
CUST_212_PI425831965	Contig_33985	4.89416e-05	up	43.6941	5.44937	carboxylesterase	gi|257480055|gb|ACV60241.1|antennal esterase CXE14 [Spodoptera littoralis]	ACV60241	2.71e-80	55	F:hydrolase activity	IPR002018; IPR019826; G3DSA:3.40.50.1820 (GENE3D), PTHR11559:SF27 (PANTHER), SSF53474 (SUPERFAMILY)	1631	ATTTAATTTGACACTAATTCGTTAATGTTATTTCGTTTTCACTTCGCAAAACCGCTGCGTACTGAAACATTTAAGTATATACTGACTATAAATTATAATTTGTTTATTTCAAAACCACTGCAGGGCATAATCCTACTGCGACCCGTACAGTCGGCTCCAGAATTGATATCTTCGTTTCAACGGGTCCTCTCCATACTTCATCTGCAGGTCAATCGTGAGGTACTGGTTCCCGTCAGCGCCTGGAGTCAGCGGCGGCCAGCTCACCGGCAGGAGGTCTGTAGTCGATGGTATTGGCTCGCCAAACTTAACAAAGTTGGCCCACATCTCGCGTAGTCGATTCTGCATGACGTAGTCATCCGCCGTCATGTTCTTGTACAACTCCGTGTAGTCATAGTCTTG…
CUST_3533_PI425831965	Contig_33500	0.000194147	up	43.2094	5.43327	sodium shloride dependent amino acid transporter	gi|195963341|ref|NP_001124343.1|putative amino acid transporter [Bombyx mori] >gi|189179669|dbj|BAG39453.1| putative amino acid transporter [Bombyx mori]	NP_001124343	0	85	C:integral to plasma membrane; F:neurotransmitter:sodium symporter activity; P:neurotransmitter transport; P:cation transport	IPR000175; PTHR11616:SF19 (PANTHER), SignalP (SIGNALP), tmhmm (TMHMM)	1546	TGTGCCCTCGGGCGCCACTGGGTTGGACACCTCTGCCATCAATGGGACTCTGGTCAGCAGCGCTGAGCTCTACTTCACGAAAACCGTTCTCAAGCAGTCAGATGGCATCGACGATGGAATTGGTCTCCCACTGTGGGACCTAACGCTGTGTCTGTTCGCGTCGTGGCTGATCATCTTCATCATCGTGGCCCGCGGCGTGAAGAGCTCCGGCAAGGCGGCCTACTTCCTCGCCATTTTCCCCTATGTCGTCATGCTGATCTTGCTCATCAGAGCCGTCACATTGGAAGGAGCTAGCAAAGGAATCCTTTTCTTCATCACACCACAATGGGAGAAAATTCTGCAACTTCAGGTGTGGTATGCGGCGGTGACGCAGGTGTTCTTCTCCCTGTCCGTGTGCTC…
CUST_10372_PI425832017	Contig_46262	0.000300134	up	43.0578	5.4282	coiled-coil-helix-coiled-coil-helix domain-containing protein mitochondrial	gi|194767161|ref|XP_001965687.1|GF22321 [Drosophila ananassae] >gi|190619678|gb|EDV35202.1| GF22321 [Drosophila ananassae]	XP_001965687	3.49e-05	60	-	no IPS match	606	TTATATCTGTCGTACTTATTAGTAAGTAGGCCATAAATGTTGATTTATAGACTGATTAAGTTTCGGTATAAAATTGTTAATTAGTAGGGGTAATAATAATTATGTTCATTGAATATTTTTATAATAAATTCATTCACGTTAAGTACGAAAAAAAAAAANGGCCGCCCCCCCTGAAACGAGGTTTAGTACCTACACTAACTTTCGATTACATCTGACTTGCCAAGCTAACAAAATATAAGGCAGTGCTGCTGAGCTAATAAAACCCACATAATTAAGACAGGCATACAAGCGTCTCCATACCGCCACGCCAGTGGAATCAGAATCAGAGGAATTACTTCAAATTTCATTCCGCTGCGCTAAAATCAATATCAATCCTATAGCGTTTATTCTAGGATTTAT…
CUST_32191_PI425831965	Contig_446	0.000171226	up	42.7002	5.41617	ssxt protein (synovial translocated to x chromosome) (syt protein)	gi|193713944|ref|XP_001948722.1|PREDICTED: similar to AGAP004367-PA [Acyrthosiphon pisum]	XP_001948722	3.37e-07	37	F:binding	no IPS match	1761	CCGGGGACGGACGCTACTCCGCCGAGTTTTGGACCAGGATTGACTGGAGTTCCTGTTGATGAGATGTGTGGTGAGAAGCAGCTAGGGGTTGAGTTCCCGCACCCCCGCGACCCGTGCCTCGAGTGCAGCTGCAATCTGTACGGGTCCTACATCGCGCCAGTGTGCAAAAAGGCCAACAGACCAGAGTGTAATTTCCCCGTTCAGAACCCTCAAATAACGTCCGAGAAACCGCAGTTTCTAGACCAAAGATGTATAAACCAGGTTCCCAATATTATATTTGCTGACGGGTGCAAAGTTTGTATCTGTCAAGTTGTATATAAGTATGTTACATCTAAATGCAAGCTTCAACCAAACTGCGTAGTACCTCCATATTTGCCAACTTTTGGGCAGTCAAATAGC…
CUST_5578_PI425831965	Contig_31218	8.58257e-05	up	42.4922	5.40913	upf0555 protein kiaa0776-like protein	gi|119112701|ref|XP_317778.3|AGAP007742-PA [Anopheles gambiae str. PEST] >gi|290463435|sp|Q7Q373.3|UFL1_ANOGA RecName: Full=E3 UFM1-protein ligase 1 homolog >gi|116123478|gb|EAA12385.3| AGAP007742-PA [Anopheles gambiae str. PEST]	XP_317778	2.83e-18	63	F:ligase activity	no IPS match	912	TGGGCCCCCTGGGTCTCGGCTACGGGCACGGACTCGGTCTAGGCCACGGACTCGCTCTGGGTCACGGTCTGGGCCACCTCTGGTAAACGAACTTGTACAAACTATTATAAAAACCTAGCCTAATAAAAAGAAGAAATATATAAAGAGAGTTACCTGAAAAAAAAAGACAAGACCCTGATACAGAACCACAGAGAAAACCTGATTTCCGAGTTGGAAAGTTGTGAAGAGCCTGCGTTGTCGCTCCATCTAGCTGCATTGGCCATCTTCACCATCTGTACTCAGAACATGCTGCACGCGTCTGGCAGACAAGTGCCGGTCATCATTGCCTACTTGAAGACACTCATGAAAGAGGAGGATTATGAACACATTCAGTTATATCATGATTTAGTTTCAAAATTC…
CUST_8553_PI425832017	Contig_740	0.00121094	up	41.7595	5.38403	heme maturase	gi|299830290|ref|YP_003734454.1|heme maturase [Paramecium caudatum] >gi|299507849|emb|CAZ66833.1| heme maturase [Paramecium caudatum]	YP_003734454	0.0551288	45	-	SignalP (SIGNALP), tmhmm (TMHMM)	989	GATTGACTCTAGAAATAAAGTAATGTATGTAATAGCATCTATAGCACACATATAGTATCTTTTTTGTCAGTTAGGCGAATTAGAGCTACATACCAAGTGTGAGTCGTAGGGCACAGCACATAAAGGTTATATCTGGGGAGTACACTACCAGAAAAAACTTTATGAACTGTGGCGGCTTTATGTAACATGCATTAGGTACGGTGCCGAAACTTCATAAGTAGCTTAGACATCCTTTTGTACCTTGTCAAACTAATAAAACCGAATGATTGCATGAATGAATAGGCGGTTTGTGGGGTTGACGAGGTACAAATTGTGTGTACAAGCTACTTGTGAAACAGACTACACAAGGTTTAACTTGACATATTATTATGCTTATAAAGAATATTTCAATTAGACAAC…
CUST_26807_PI425831965	Contig_37682	0.000848815	up	41.5831	5.37793	pyrrolizidine alkaloid n-oxygenase	gi|297139710|ref|NP_001171911.1|flavin-dependent monooxygenase FMO1 [Bombyx mori] >gi|296427829|gb|ADH16746.1| flavin-dependent monooxygenase FMO1A [Bombyx mori]	NP_001171911	3.27e-23	77	P:oxidation reduction; F:flavin-containing monooxygenase activity; F:NADP or NADPH binding; F:FAD binding	no IPS match	1153	TAAATTCAAGCTGCCCCCTCAAGAGCAGATGCTCAAGCACTGGCTCTCTAAAGTCTACTACTTGGACTCCATCGGCAAGAAGATCGTACAATGTCAACCTCATTGGCAACTTGCAGGTGAGGAAGGACCAGTACTTTGGGAACTTAACATCAGAAGCAGGAGTGAAGAGAGCGCCCCCAGTACTTACCGAGATCCGAGACTTCAACGCACAGATCCGTCTAGACGACTTGCTCCACTACAGAGATTACGACTTCAACATCACCGACGCGTTTCATTACGACCGGTATTACCACCCGGTTGACCCCAACAATGTGCCCTGCCCTATTGACATCGATTTTTAAGAGGTGAGGTGAAATTATGTTTTTCTGCACAGGTACCGTGCCACCCACCGATACTATT…
CUST_24487_PI425831965	Contig_35213	2.12364e-05	up	41.1232	5.36188	cg14830 cg14830- partial	gi|189235713|ref|XP_968592.2|PREDICTED: similar to AGAP005815-PA [Tribolium castaneum] >gi|270003390|gb|EEZ99837.1| hypothetical protein TcasGA2_TC002618 [Tribolium castaneum]	XP_968592	8.35e-51	84	-	SignalP (SIGNALP), tmhmm (TMHMM)	1175	AGGCTGGTGTAAAGGTGGACGCGATGGCGGCGCCCAACCCGTTCTGCCCCAACGTGAAGGGCATGTGCTGTCTTATGCTGCTGCTCAACCTGGGCATCATCCTCGTCACTCTCGGCTTCGTCATTGTGCTGCAGTTCTTTGAGCCGCTGTTTGTCTGGATCCTAGGAATAGTGTTCCTGATCTTTGGCTTCATCACCCTCGTCGGCAGTTTGATCTACTGCGTGGTCCTCTGTCGAGAGAACCCATACCCTCGCTACCCTGACGACTTCTACTGGACCCACCACTGGTCAAAAACCATAGGGCCTTCAGAGATCAACTATAGCACCAGTGAAAAGCCGTACAGGCAGAATGGACACAGTGATAGGTATAATAATAAGTACAACGGCAAGTTCTCTGACA…
CUST_14611_PI425831965	Contig_3328	0.00291263	up	41.0476	5.35922	gtpase_rho	gi|118783126|ref|XP_001238816.1|AGAP003092-PA [Anopheles gambiae str. PEST] >gi|116129063|gb|EAU77000.1| AGAP003092-PA [Anopheles gambiae str. PEST]	XP_001238816	5.79e-61	77	P:mesoderm development; P:regulation of cell shape; F:calcium ion binding; P:small GTPase mediated signal transduction; C:intracellular; P:border follicle cell migration; P:cell adhesion; F:GTPase activity; C:membrane; F:GTP binding; P:response to DNA damage stimulus	IPR001806; IPR003578; IPR005225; IPR013753; G3DSA:3.40.50.300 (GENE3D), PTHR11708 (PANTHER), PTHR11708:SF285 (PANTHER), SSF52540 (SUPERFAMILY)	894	AGTGCTGTGATAGTGTGTGCGGATGTGACTGCCTCGCCATGGGGACGACGGCGCGGCTCAAGATAACAGTGGTCGGCGATGGCATGGTGGGCAAGACCTGCCTGCTATACGTCTACACGCAAGACATCTTTCCCAAGGAATATGTGCCCACAGTGTTCGACAACTACGTGGGCCACATCACGGTGGACGGCGAGGAGGTGGAGATGGCGCTGTGGGACACCGCCGGACAGGAGGACTACGAGCGGTTGCGCCCTCTGTCGTATACACATACAAACTGCTTCCTAGTCTGCTACTCGGTGGGAAACCGCGCGTCGTATGACAACGTGGTGCTCAAGTGGTACCCCGAACTGAAACACTTCAGCGGCGCCGTGCCCATAGTCTTAGTTGCTACGAAAATTG…
CUST_16233_PI425831965	Contig_40831	2.77798e-05	up	40.7371	5.34827	vacuolar protein sorting 25	gi|48104740|ref|XP_395839.1|PREDICTED: similar to vacuolar protein sorting 25 [Apis mellifera]	XP_395839	1.03e-61	78	P:regulation of apoptosis; P:epithelial structure maintenance; P:regulation of multivesicular body size involved in endosome transport; P:cell differentiation; P:maintenance of epithelial cell apical/basal polarity; P:negative regulation of epithelial cell proliferation	IPR008570; IPR014040; IPR014041; SSF46785 (SUPERFAMILY)	725	CGGCCGGGGACTCAACTGTCAAAATCAGCTTTTAGAGAACCTAAAATAAAATATAATTTAATTATTTTTTAGAAAAGAAAGCTTTGATTGAGGATTTCAAGGCACTGAATAATTATGGCAGAAATCTCATGGCCCTGGCAGTATAATTTCCCGCCCTTTTTTACACTTCAACCTCACACGGAGACAAGAGCTAAACAGATGGAGGCATGGCAACAACTCATAAGCGAATATTTAAAGGCTAACAAAATATCAACCATAGACATAAGGGAAGCACAGAATAGCCCGCTATTCAACAACACATCTATCAAAAGGAAACTATCACAAGAAGCGCTGCTCACGATCCTGGAAGACATGGCGTCTCACGGCCGCGCCGCCCCCACCGACAAGAGCAAGCAGGTA…
CUST_536_PI425831965	Contig_45409	9.76224e-05	up	40.2679	5.33156	trypsin-like serine protease	gi|51094376|gb|AAT95356.1|trypsin III precursor [Sesamia nonagrioides]	AAT95356	1.64e-42	55	F:serine-type peptidase activity	IPR001254; IPR001314; IPR009003; IPR018114; G3DSA:2.40.10.10 (GENE3D), PTHR19355 (PANTHER), PTHR19355:SF82 (PANTHER), SignalP (SIGNALP), tmhmm (TMHMM)	1078	CGGCCGGGGGGTCAGATTCAAGAAGATCCTTGACAATGCACAACTTAGTGCTTTTAGTTCTATGTGGGGCAGCATATGGGCTGGCGGCGCCGGGCGCGCGCATCGTGGGCGGGCAGGGCGCCTCCATAGAGGAGTACCCCTTCTCCGCCGTGCTCATGTACTACTGGGAGGACGTGTGGCAGCCCACCTGCGGCGGCGCGCTGGTCACGCGCACCACCATCCTGTCTGCGGCCACCTGCTACGGATACGCTCAACCATCGACGTTCAGCGCGCGCGTGGGCAGCACGTCCCGCGTGACGGGCGGCACGGTGGTGGCGGCGCGCGAGTTCGTGTACCACCCGGACTTCGTGAAGAAAAGGGCTGACTCCTGGCCGCAGGCCTTCGACCTGGTGATCGTGC…
CUST_4771_PI425831965	Contig_40042	0.0013839	up	40.0188	5.32261	cytochrome b5	gi|170028013|ref|XP_001841891.1|cytochrome b5 [Culex quinquefasciatus] >gi|167868361|gb|EDS31744.1| cytochrome b5 [Culex quinquefasciatus]	XP_001841891	1.33e-16	64	C:microsome; P:fatty acid biosynthetic process; F:oxidoreductase activity, acting on paired donors, with oxidation of a pair of donors resulting in the reduction of molecular oxygen to two molecules of water; C:lipid particle; F:electron carrier activity; F:heme binding; P:oxidation reduction; C:membrane; C:mitochondrion; P:electron transport	IPR001199; IPR018506; PTHR19359 (PANTHER)	838	GGGTCGCGGGCGCAGTGTGGCGCGCGCGGCGGTACATAGCTGACTCTGTCGGCCTGACTCACTCGTGGGGCTTCTGCGATACTTACTGAACTATATTCAGGATGACTGAGGTGCGTCGGTTCACACGAGCGGAGGTGCGCGAGAGCGGCGGCGGCGGCGGCGGGCCCACTTGGATCATCTACCGGGACGGAGTCTATGACGTCAGCAAGTACTTGCAGGAGCATCCGGGCGGCGAGGAGCTGGTGGCGGCAGAGGCCGGCACGGACGCCTCGGAGGCGTTCAGCTCTGTGGGACACTCGGCAGATGCCTACACCGTGCTCGCCCGGCTCAAGATCGGGGAACTCGTCGAGGAGGAGAAGAGATACGACGAGAACGGCAAGAAGAAGAAGCTGGGCGAAG…
CUST_21543_PI425831965	Contig_45289	9.63996e-05	up	39.8343	5.31594	laccase 1	gi|194346222|tpg|DAA06286.1|TPA: multicopper oxidase 1 [Bombyx mori]	DAA06286	0	91	F:laccase activity; F:copper ion binding; F:iron ion transmembrane transporter activity; P:oxidation reduction; P:electron transport; P:iron ion transport	IPR001117; IPR002355; IPR008972; IPR011706; PTHR11709 (PANTHER), PTHR11709:SF8 (PANTHER), tmhmm (TMHMM)	2872	ACTGCCACATCCCTGGTGACGTATGCGGGGGAGAGGTACGACTTCGTGCTCGACGCCGACAGCGAGATCGACAACTACTGGATCCGGTTCAGAGGACTCATGGACTGTGATGAGAGGTTCACGAAGGCGAAGCAAGTGGCAGTACTACACTACGAGGGGGCGATGGAGGAGGAGCCTCCGGGAGACCTCACGTGGGAGGAGTCGCATAACGAGGGACTGCAACTGAACGCACTGAACAAGGGTGAAGAGGAAGACACGACAGTGAGCGTTGCAGAGATGAGGTCTCTACACGGCTACGACGATAGCCTCAAGGAGGTCGCAGACTACCAGTTCTACATCGCCTATGACTTCTATGCGAAGAATAACTCGCACTACCACAGGTCGCCTTACTACGGGTTT…
CUST_26456_PI425831965	Contig_42260	0.000445985	up	39.781	5.31401	copper transporter	gi|114052274|ref|NP_001040467.1|copper transporter [Bombyx mori] >gi|95103022|gb|ABF51452.1| copper transporter [Bombyx mori]	NP_001040467	1.31e-46	69	C:integral to membrane; F:copper uptake transmembrane transporter activity; P:response to metal ion; C:plasma membrane; P:copper ion import	IPR007274; PTHR12483:SF7 (PANTHER), tmhmm (TMHMM)	1210	CTGAACTATATCTTCGGCTGAAGTATCGGCCACTCATTCAGTAGCGAGCAGTGCGTGGATATATCAGCGTGGGACGCCCTCCGACAGCTCACAGATAACTAACAATCAGACATGGAAGCCCACCACGACCACGGTAGCCACCACCCGCCCGCGGCTGACGGCGAGTGCGCGCCCGGGCACCTCATGACGTTCCACCTGGGCGTGTGCCAGGAGATCCTGTTCTCGGGCTGGGTGACCACCAACGCCATGCAGCTGTTCGGCTCGGCCGTGGCGCTGTTCGTGGCAGGTTTCCTGTACGAGGGGCTCAAGTACTACCGGCAGGCGGCGCAGCACGGCGCCAGCAGCAGCAACAAGGACAGCCAGGTCAACATCACCAAGACCGAGTGTGGGGGTGCCGAC…
CUST_17561_PI425831965	Contig_36766	0.000171993	up	39.758	5.31317	phosphoglucose isomerase	gi|270011239|gb|EFA07687.1|hypothetical protein TcasGA2_TC030755 [Tribolium castaneum]	EFA07687	3.9e-104	90	C:cytoplasm; P:gluconeogenesis; F:glucose-6-phosphate isomerase activity; P:glycolysis; P:starch metabolic process; P:sucrose metabolic process; P:pentose-phosphate shunt	IPR001672; G3DSA:3.40.50.10490 (GENE3D), PS51463 (PROFILE), SSF53697 (SUPERFAMILY)	1241	CATCGGGCTGTCCATCGCGTTGCACGTCGGCTTCGAACAAACTTACGAGAAGCTTCTAGAAGGCGCACACTTCATGGACAACCACTTCTGCACCGCGCCGCTTGATAAGAACGCGCCAGTGATTCTGGCCCTGCTCGGCATCTGGTACAACAACTTCCACGGCGCGGAGACGCACGCGCTGCTGCCGTACGACCAGTATCTGCACAGATTCGCGGCCTACTTCCAGCAAGGCGACATGGAGAGCAACGGCAAGAGCGTGACCCGCTCCGGCGCGGCCAGCGAGGGGTCAACTGGCCCCATCGTGTGGGGCGAGCCCGGCACCAACGGGCAGCACGCCTTCTACCAGCTCATACACCAGGGGACCAGGTTGATCCATGCGACTTCATCGCGCCAGCCCAG…
CUST_17517_PI425831965	Contig_45068	4.79017e-06	up	39.0988	5.28905	reticulon nogo receptor	gi|189236506|ref|XP_001816009.1|PREDICTED: similar to AGAP002006-PA [Tribolium castaneum] >gi|270005999|gb|EFA02447.1| hypothetical protein TcasGA2_TC008134 [Tribolium castaneum]	XP_001816009	2.09e-59	54	P:homophilic cell adhesion; P:synaptic target attraction; C:plasma membrane; P:axonal fasciculation	IPR001611; IPR003591; G3DSA:3.80.10.10 (GENE3D), PTHR23154 (PANTHER), PTHR23154:SF40 (PANTHER), PS51450 (PROFILE), SignalP (SIGNALP), SSF52058 (SUPERFAMILY)	2080	CCGTTTTTTTTTTTTAACGAAAGAGTCGATTTTAATAATGAATAATGACTGTGAGATTTTTACAATTCCTAGTTCTTAAACTAACAAAGCTATAAATAATTAAAGCTAACTTAGGTTGTAATTGTGATTAAAACTGTAATCTAATTGCTAATAGTACTGGAATAGATAAAGCTAAACTAAAAGAACTACTTGTTGCAGCATTAATATTTCGCGTTTTTGGATCTTCTTCAAAATCTCTATGGTAATTAAGTTTGTCGGGTACAGCTTCGTCTGAGGCCATTTCTTTATCATCATGAAGTGAATTCTTATCGTCCATACTATTTCCGTCGTTGAGAACATTTCTATCGAAGTCGTTTGAAGCAGTGTTATCAGAATTTGTTTTTGCTTCTGTTGTATGTT…
CUST_3623_PI425831965	Contig_34147	0.00136904	up	38.8715	5.28064	transmembrane bax inhibitor motif-containing protein 4	gi|91083101|ref|XP_969476.1|PREDICTED: similar to MGC88883 protein [Tribolium castaneum] >gi|270006991|gb|EFA03439.1| hypothetical protein TcasGA2_TC013429 [Tribolium castaneum]	XP_969476	2.23e-81	78	F:protein binding; C:integral to membrane	IPR006214; PTHR23291:SF10 (PANTHER), tmhmm (TMHMM)	1253	ATGACACTGACTGACACTACTGACAGTGACAGGTCTGACAGTTTAAAATAATCCACGGCCTCGATCGAACCTGAATTTTGGCAACAAAAATAAAAGAAATTTAATAATTTCTGTGCTCAGAAACCTGTGAAAATGGCATCGATACCGCTAATGTACGCGCAAGAAGATATAGAAGGTGGAGGAAAGGAATCTATCGAGGATGATTTTGCATACCGCAATAATGTCAAGAATGCGGACAAGCACATTCGCCTGGGGTTCATCAGGAAGGTGTATGGGTTGCTGTCGGTGCAACTGCTGTTCACCACCGTCATCTCTGCCGTGTTCATGCTCTGCAAGCCTGTGCAACTATTCATCCATCAGAATGACTGGATGCTGTTGGTGGCCTTCGTGCTGACCATG…
CUST_6753_PI425831965	Contig_1110	9.26184e-06	up	38.7201	5.27501	zinc binding dehydrogenase	gi|91089675|ref|XP_974428.1|PREDICTED: similar to zinc binding dehydrogenase [Tribolium castaneum] >gi|270012629|gb|EFA09077.1| hypothetical protein TcasGA2_TC006794 [Tribolium castaneum]	XP_974428	8.85e-98	70	F:zinc ion binding; P:oxidation reduction; F:oxidoreductase activity	IPR002085; IPR011032; IPR013149; IPR013154; IPR016040; G3DSA:3.90.180.10 (GENE3D), PTHR11695:SF15 (PANTHER), SSF51735 (SUPERFAMILY)	1393	CGGCCGGGGACTGAATTTCTTCGCAAATCAAAATAATGATAAAATCTTTTGAAAAAATTGTATAGTTTCAGCTTAAATACCTAAATTTCATACATTATTATCAATTTACTGAATCAGACATGGCTCTTCTACCATTACGACGACTTTTCACGAATAACCTAAAAAAATATGGAGCTTTAACGCCGCTGCGAAATTTGACTTCGAAACAGTTGGTTTACTCTGAATTTGGAGAACCTCTGAACGTGGTAAAGTTCAAAGAAGTCGAGATACCAAAGCTTGGCCCTCAGGATGTGCTAGTCCGTATGCTCGCAGCCCCGATAAACCCTGCTGATATAAATACTATTCAAGGAAAATACCCAGTTAAAGTTAACCTGCCTTCCATAGGAGGAAACGAGGGTG…
CUST_14011_PI425831965	Contig_1667	0.000276815	up	38.3793	5.26225	26s proteasome non-atpase regulatory subunit 8	gi|307192528|gb|EFN75716.1|26S proteasome non-ATPase regulatory subunit 8 [Harpegnathos saltator]	EFN75716	7.73e-91	77	C:proteasome regulatory particle; P:proteolysis	IPR006746; IPR019280	1120	AAAAAATTGAAAAATTGTTTCGCTTACCTCTGGTTTGTTATTTCGTGAATTTAGAACTATTCCTGTGAATTATTGTCTGAAAATGTCTGCAATGAAAGACGTAGCATCCCTTTACCAGTCCCTCAAAACTGAGTGGGCCAAGAAACCACGAAAACTCGACAAATGCGGAGAAATTCTTAACAAAATCAAAGTAGCATTAACAGAATTTGTATTCCTGCCCAGTAACAACACAGTTGCCAATCAGAAGGAGCTAATATTGGCCCGAGATGTGTTGGAGATCGGTGCGCAATGGGCGGTCGCCGCTAAGGACGTGAAGGCATTCGAACGCTACATGTCACAGCTCAAATGCTATTATTTTGACTACAAAGACCACCTCCCCGAGTCAGCGTTCATGTACCA…
CUST_5804_PI425832017	Contig_27547	0.000262635	up	38.0646	5.25038	orf 633	gi|23577901|ref|NP_702997.1|hypothetical protein [Rachiplusia ou MNPV] >gi|2062360|gb|AAB53356.1| ORF 633 [Anagrapha falcifera MNPV] >gi|3511215|gb|AAC33757.1| unknown [Rachiplusia ou MNPV] >gi|23476546|gb|AAN28093.1| unknown [Rachiplusia ou MNPV]	NP_702997	0.0158354	88	-	no IPS match	230	TACTTAAATCACAAACAGATTGAATGGCCGAAAGCCTCTGAGGTAGTTAAAGAATGCTGGTATAAACAAATAACAATGGTTTTAAACCTTACTTATACATAATTAACTAACAATAGATGCCAAAAGCATCCAAAACACCAGTAGACTCGTCAATAATAGAAAACGCATAATGATAATCATTAACTAAAGGACAATTCTCAGAGTACGGGACCGTTGGAAGTATGATCTCT
CUST_14135_PI425831990	Contig_43861	0.00138117	up	37.882	5.24344	expressed protein [Oryza sativa (japonica cultivar-group)]	gi|108862386|gb|ABG21939.1|expressed protein [Oryza sativa (japonica cultivar-group)]	ABG21939	0.0157837	57	-	no IPS match	401	CCACCACCGACCCCATCCTGGCCCCGGCCATCGCCGCCTTCGACTCGAACTTCAACCTGGTGCTGCAGGAGGCCTTCCGGTACAAGTCCACGCCGCTCGCCGAGGACTACGTCAGGAGAAACATGTGCGATTTCAACAACAAGAACTAAACTGTTTTGGTGATAAATTAAATAATAATGTAATTAATTCAAACGCCGCATTTTGTTTACCCAGTCACAGCATCATTTAGTTTAGCGGTCTTATAATTCAGGATGGCCAATCAAATCATCTTAGTTGTCGAAATCAATATAGTAACATTTTGTCTAAGTAGATAATCAGGCGGTACAGCGGATACTGAATGCAAATGATCGAAAAATACGTCTCGATGATACTGATACAAAAAACTTACAAAAAAAAAAA…
CUST_28748_PI425831965	Contig_17538	0.000410002	up	37.736	5.23787	bel12_ag transposon polyprotein	gi|27368143|gb|AAN87269.1|ORF [Drosophila melanogaster]	AAN87269	7.01e-64	70	F:RNA-directed DNA polymerase activity; F:DNA binding; P:RNA-dependent DNA replication; F:RNA binding; F:aspartic-type endopeptidase activity; P:proteolysis; F:zinc ion binding; P:DNA integration	IPR001584; IPR012337; G3DSA:3.30.420.10 (GENE3D), PTHR22955 (PANTHER)	756	CGCAACAGGACCCCTTACGCTGCAGGAGATAAGAGCGGGAGAATTACTTATTGTAAAACATTTACAACAACAAGAATATTCGTCGGAAATTAAGGATTTAAAGAAGAATGGAACAGTAAAAAGCCACAGCAACATCCTAAAATTAAATCCATTTTTGGACGAAAATGAGTGTCTTAGAGTGGGCGGAAGACTAAGAAACTCTGAGATACAGTACGATGCCAAGCACCCACTGATATTACCTGCAAACTACAGGGGAACACAGCTGTTTATTGAACAAGCTCACCAGTTAACATTGCATGGAGGAGCACGGCTGACTTTGACATATCTACGTCAGCGGTACTGGATCACTGGTGGACTAAACAGTGTGAAAAAACAATTAAGAGGATGCGTAAAATGTGC…
CUST_19136_PI425831965	Contig_35073	0.000859897	up	37.4053	5.22517	short-chain dehydrogenase	gi|260908006|gb|ACX53802.1|hydroxybutyrate dehydrogenase [Heliothis virescens]	ACX53802	7.11e-62	70	F:oxidoreductase activity; P:oxidation reduction; F:binding	IPR002198; IPR002347; IPR016040; IPR020904; PTHR19410:SF76 (PANTHER), SSF51735 (SUPERFAMILY)	913	CTCTGGTATAGGAGCAGCCATAGCCATGAGTTTTGCGGAACAAGGAGCCAGTGTAGTCCTAGTTGGTAGGAACCAAGCCAAGCTCGACGGTGTCACCAGTAAATGCATCAAAAACGGCACGAAACCTCTCGCCATCAACGCTGACGTCACCACAGAAGCAGATGTTAAGAGGATCATTGATAAAACTGTTAAGACTTTCGGACAAATTGACATTCTTGTGAATAACGCTGGCATAGCAAGCACAGTGTCTTTCGGGAGAGATGAAACGATGAAAGAGTTTGATCGTATAATGGCAGTGAACTTCCGCGCGGTCGTTCATTTGACACAACTGGCCACACCCCACCTGGTAAAAACTAAAGGAAACATCGTCAACATATCCAGCGTAGCTTCCCTCCGGAA…
CUST_4228_PI425831965	Contig_37275	0.000163191	up	37.2964	5.22096	soluble nsf attachment protein	gi|91082745|ref|XP_973149.1|PREDICTED: similar to AGAP003192-PA [Tribolium castaneum] >gi|270014950|gb|EFA11398.1| hypothetical protein TcasGA2_TC013571 [Tribolium castaneum]	XP_973149	3.44e-39	90	C:extrinsic to membrane; P:cytokinesis; F:soluble NSF attachment protein activity; P:compound eye morphogenesis; P:imaginal disc-derived wing expansion; P:phagocytosis, engulfment; P:synaptic vesicle priming; P:ER to Golgi vesicle-mediated transport; P:intracellular protein transport; C:axon terminus; C:endoplasmic reticulum; C:Golgi apparatus	IPR000744; IPR011990; PTHR13768:SF8 (PANTHER), SSF48452 (SUPERFAMILY)	862	TCGACAGCAGCCTGCTCAAGTACAGCGCCAAGGAGTACATGTTCCGCGCTGCCCTCTGCCATCTCTGTGTGGACGCGCAGAACGCGGCCTTCGCGTTGGATAAATACATCGGACTGTACCCCGCCTTCGCCGACACACGGGAGTACAAGCTGCTTAAGGAGCTGATTGAACACCTGGAGGAGCAAAACGTCGAAGGGTTTACCGAAGCCGTCAAGAACTACGACAGCATATCGCGCCTCGACCAATGGTACACGACCATTCTGGTGCGCATCAAGAAGCAAATCAACGACGACGCCGACCTGCGTTGATTGGCCAGCCCGCGCCGCGCCGCCGCCGTCTGCTACTGAGCTCGCTTCTGATTGGTCCGTGTTTGTGGGGAGTCGCGTTTATTGGTTAGTC…
CUST_19767_PI425831965	Contig_36077	0.00105082	up	37.2005	5.21725	coiled-coil domain-containing protein 53	gi|91080273|ref|XP_973654.1|PREDICTED: similar to GA20344-PA [Tribolium castaneum] >gi|270005617|gb|EFA02065.1| hypothetical protein TcasGA2_TC007698 [Tribolium castaneum]	XP_973654	6.77e-28	64	F:protein binding; C:WASH complex	IPR019309; PTHR13015 (PANTHER)	559	AGGTCGCAGCCTTACAGCAGAAGCGCACTTTAGCATTTGTAAACCACTTTGTTTTATCTACGATTCAATTTCTAAATAACTTCATGAAACAATGTGAACAACAACTCATGCAGTTTGAAAAGAAATTGGAGAAAGCCGAAGCAGCTTTGGTTATATTAGAAACAAGACTAGCATCAATACCAGAAGTTGCAAATACACAAACGCCTAAAACAGAAGATAACTCAGAAAAAGATTCATCAAAACCTCATGATAGTGAGCACCCGGAACCTCCACAAGCCAGCACCCCGGTGGAGGAACCCCCAGCAGAAGCAGAGACCCCAGCTCCATGTCACCCTGAATATGACAGATTTGTGAAGATGGTGCAAGTTGGAGTGCCTCTGGAAGCTGTTAAGTTGAAAG…
CUST_27254_PI425831965	Contig_36802	0.000334533	up	36.9582	5.20782	salivary secreted ribonuclease	gi|116833143|gb|ABK29484.1|ribonuclease [Helicoverpa armigera]	ABK29484	1.07e-23	71	F:endoribonuclease activity; P:rRNA transcription; C:integral to membrane; P:regulation of RNA metabolic process	tmhmm (TMHMM)	1129	AGCTAACATCTAGGGGTCAATATCTTTTATTTTTTGTTCCAAACCATCTTGAATTTATTGAACAAAATGAAGATTTGCGGCCCCTAATTGTCGCTATGTGGTCTGGTTTTGAGTGTGTGGGGCATCATATATACTCAGATGTGGGTGTCTTCTTGCTTTCATATATCTCCCTCTGTGTGAAGACCTCCCTGATGTGGATGAGGCCATCACACCATCCAATACTTTATTGCCACGGTTGAAGCTGGCTACACTCAAAATGCCTACGACTGCTGGATATCTGCCCTCCTGTATGTCATCGCCCTGGCCCTGTCTGCTCACCAGATCTGGGCCAACAACCGCTCCTCAGTGAGCATGTAATTAACTAACTGTGCTCCATATGTTGAGTGGCGAGGCAATCAT…
CUST_2886_PI425831965	Contig_693	0.000649856	up	36.3953	5.18568	mod -hes00531	gi|163838692|ref|NP_001106229.1|Mod(mdg4)-heS00531 [Bombyx mori] >gi|47169616|tpe|CAE54311.1| TPA: Mod(mdg4)-heS00531 [Bombyx mori]	NP_001106229	2.96e-09	100	F:protein binding	no IPS match	296	TAAGAAGAGTTAGCATCGTTTATTAGTACAGCGGAACAACTTCAAGTGAAAGGTTTAACCGGAAATCAAAATGAAGAAAGTTCCACGCCATCCAAACCATGAGAGAGGACTTGTGGTAGTGAATAAGTTGTGATTTATGTAATATCTATAAAAGGTAAAAATTAAAAGTAAAGAAAACGAACCTACACATATTATGTTGTGAATAATTAAGGTTTTGTATATTTTTATATGAATAAATATTTTTTAAGATCTCAGATTCCATTAAAGTCATTATAATGACAAAAAAAAAAAAAAAA
CUST_28720_PI425831965	Contig_8385	0.000763121	up	36.3581	5.18421	endonuclease reverse transcriptase	gi|115720327|ref|XP_001180887.1|PREDICTED: similar to endonuclease/reverse transcriptase [Strongylocentrotus purpuratus] >gi|115956728|ref|XP_001185783.1| PREDICTED: similar to endonuclease/reverse transcriptase [Strongylocentrotus purpuratus]	XP_001180887	1.97e-32	43	-	IPR000477; IPR015706; PTHR19446:SF100 (PANTHER), SSF56672 (SUPERFAMILY)	1275	ACAAAAAAAGATTTTAATTTTTCTTTTACAACTTTTTTGGATACATCAGCTTTTAGTGTTAGATCTCTGGGGAGTTCGTTAAAGATTTTAGGCACAATGTACTCTTTGGTCCGTTTTCCATAGAAGTTATTAACTTTCGGCACCAGTAGGCTATCTATTTCAGCTTGTCTAGTTGGATAGTTATACTTGCGTGGTTTTTTATAGTCATCACGCCAATACTCCTCAAGCACATGACATAACAAATATTTTTTTTCAATTGGTACAATTTTACAAACTTTAAATAGCAATTCGTAGTTGTTTTTACATTCTTTCCGGGTCTTATCATCTGTTAATGTCTTTAGGAACTGTTTTTGAAGTGATTTAATCTTATTAGTATGAGTAACAAATGTTGACCCGTAG…
CUST_34762_PI425831965	Contig_37971	0.000380718	up	36.2603	5.18032	mgc83691 protein	gi|195014479|ref|XP_001984026.1|GH15237 [Drosophila grimshawi] >gi|193897508|gb|EDV96374.1| GH15237 [Drosophila grimshawi]	XP_001984026	2.3e-10	72	P:biological_process; C:cellular_component	no IPS match	950	CATCCGAGTTGAGGACGCGGCTGAGCTCCTCCCACTTGCTGATAGCAGCTGAACGGCCATGTGGGGCAGCGGTAGGCCAGTTGTTCAGGTCCCCATTCCTTTCCATAAAATCTACAAGTGCTGCGAATTGGGTGTGTGATGTGCGGTACATTATTAATAATTTATTAACAATTATATCAATATATCTGCTTGTAAATTGTAAACAAGTTGAGGTACCAGTCTCAGTATAAATAATGTACTCTGTGTTACCAGTTTTCAATGTTCGTGGAAAATTCGTAATTTCGTAAACTTACAATATTTTCATTCATTACATTTACGAAAAAGAAATATTACTTCTGCCTCTTATAACTATTATAGGATTCCACCCTCATATAGCAAAATGACGAGTGTGACTAAAAG…
CUST_21873_PI425831965	Contig_17667	0.00185078	up	36.2527	5.18002	gag-pol protein	gi|193588468|ref|XP_001943485.1|PREDICTED: similar to SD27140p [Acyrthosiphon pisum]	XP_001943485	2.51e-55	70	-	PTHR22955 (PANTHER)	579	ATTAGCTTTGTTATTGGTCTCTTCAAGACCCCATCCTTAGTTCGCACTGTCACTACTCGTACTAGCTCATCTTTTCCCGGATGTACCTCCTTTATTCGACCGAGGGCCCACTTTCCTGGTGGGAGGCCTTCTTCCTTGATTACTACAACATCACCAGTGCATAGGTTTTCTGTAGATCTTAGCCATTTGTTTCTTGTTTGCAGTTGTTGTAAATAATCCGTAGACCATTTTTTCCAAAATTGTTGTATCATTCTTGATGTTAACTGCCATCTTGTTTTGTAACTGCAGCTTTCTTCAATCTGTCGCTCAGGCACGGACAGTAAAGGACCTCCAATCAGGAAGTGTCCCGGTGTGAGGACAAAGTCCAAGTCCTCAGGATTCTCTGTTATTGCTGTCAGC…
CUST_26606_PI425831965	Contig_33950	0.000332735	up	35.8761	5.16495	carbohydrate kinase-like	gi|189241031|ref|XP_971652.2|PREDICTED: similar to carbohydrate kinase-like [Tribolium castaneum]	XP_971652	6.71e-158	76	P:carbohydrate metabolic process; F:sedoheptulokinase activity; C:cytoplasm; F:ATP binding; P:carbon utilization	no IPS match	2242	AAGTTTTCATAAAATTTATTAAATTACTGTACTACACTAACAAAATGCCATAACCTATTCTAGCTAAACCAGGGACTTTGTACCAAGTCCTAGAGCTTAAACAAAACTCTGTGAAAGTGACATATCATTAAACTTATACCCAAGGTCTTCTCATACCTTAAATAAGTACGTCCTCGCACCCTGGGCAGTCTGCGACTTACATCTGCGTTAACTGGCTAATTAACTCATTACGGTGACAAACCCTAATCCTAGTTCTACTGTTTGTCAATGACACGCTAAGTTTATAGACAAAACTAAATTGGTAAAATAACTGATTTTACGCACTTTATATACCTATTTAACCTTAATCCTACACTACAGGAATATAACTTACAGCATAAATGTCATGAACCCGATACA…
CUST_25683_PI425831965	Contig_36632	0.00146558	up	35.5972	5.15369	trafficking protein particle complex 1	gi|114052112|ref|NP_001040218.1|trafficking protein particle complex 1 [Bombyx mori] >gi|87248423|gb|ABD36264.1| trafficking protein particle complex 1 [Bombyx mori]	NP_001040218	2.53e-66	93	P:ER to Golgi vesicle-mediated transport; C:TRAPP complex	IPR007233; IPR011012; G3DSA:3.30.450.70 (GENE3D)	863	GGGGAGTGACAGACAGCCAACAGACAGCACCAGCAGACTGTCAATGTGTCAGACTGTCAGTCATTGTTTTCTTTTTCTTGTGTGATTGTGATTTTCAATAAACTACACATTTAAATTTGAATCGTAAACAAATTGTGAGGAGATTCTCTGCGCCTTATTTCAATTATGACCATTCACAACTTGTACATATTTGACCGGTTTGGCATACTACTTTATTATGGCGAATGGAACAGAACAAAACAGTCTGGGATGTCCAGAGAAGAGGAAGGAAAACTAATGTACGGAATGCTTTTCTCCATAAAGTCATTTGTCAGTAAAATATCCCCCCTAGACCCCAAGGATGGTTTTCTCCACTACAAGACCTCAAAGTACACCCTGCACTGCCTCGAGACTCCGTCG…
CUST_21668_PI425831965	Contig_708	0.000243509	up	35.4729	5.14865	succinate dehydrogenase	gi|170034939|ref|XP_001845329.1|succinate dehydrogenase [Culex quinquefasciatus] >gi|167876787|gb|EDS40170.1| succinate dehydrogenase [Culex quinquefasciatus]	XP_001845329	1.51e-28	63	C:mitochondrial inner membrane; F:heme binding; P:tricarboxylic acid cycle; C:integral to membrane; F:succinate dehydrogenase (ubiquinone) activity; P:oxidative phosphorylation; C:succinate dehydrogenase complex	IPR007992; G3DSA:1.20.1300.10 (GENE3D), tmhmm (TMHMM)	1161	CGGCCGGGGATTGTTCAGTTTGACGTTTATCGTAAATTTTGCAAAAATTGCAATTCTCCCGAATAAACTCGCATTTTGCGTGTTTTGTTGAATAATATTAAATCTACACGGTTTATTTAGATAACAATTTATTGCCGATAAATCATGGCATTTTCCATGTTCCTAAGAAACTCAGCATGCACAAACCGTGTGTTCACGCAGCAGCTGATGCGGATGGCGTCGCAGGCGACCCTCACGCAGACCCCGAGGCTGCTCGGTAACTCCACAACCCTTGCCGCACCTGCCTTCAAACAAACCACCACCACACCTCTACTGGATGCTGTCCGATCATTCCGCACATCAGCCCCGCGGCTCTCCGAGAAGGGCTCCGACCACGCCAAGCTGTGGGTCATCGAGAAG…
CUST_3365_PI425831965	Contig_34722	0.00128863	up	34.9173	5.12587	organic cation transporter	gi|157106182|ref|XP_001649205.1|organic cation transporter [Aedes aegypti] >gi|108879899|gb|EAT44124.1| organic cation transporter [Aedes aegypti]	XP_001649205	6.55e-128	66	P:transmembrane transport; C:integral to membrane; F:transporter activity	IPR005828; IPR016196; IPR020846; G3DSA:1.20.1250.20 (GENE3D), PTHR11600 (PANTHER), PTHR11600:SF46 (PANTHER), SignalP (SIGNALP), tmhmm (TMHMM)	2191	TAACTTGGAAAATGGTGATAACCCGAAACAATCATCGGAGCCCCAGATAGACACAATACAAAAATGCATGGGATCTTTCGGAAAGTACCAATTGCTGCTGTGTCTTCTAGTCTTTTTATCAAAATTCCCTGTTGCATTCCACCAGCTGTCCATAGCATTTTTGGCACCTAAAGTTTCGTTTGAATGTCAAGATGGCGGGAACAACACTTGTCCCTGTGCTAATCCTATTTATGACACGTCCATATTCACAAACACTATTGTGATGGAGTGGGATCTGATTTGTGGGTCAAAGTGGCTGGTTGGATTCACCCAGACTCTGTTCCAACTCGGAGTGCTTATTGGCAGCATTGTCTTCGGGATCTTATCTGACAGATACGGCCGCAAACTGCCCTTCATCGT…
CUST_31299_PI425831965	Contig_2693	0.000101566	up	34.8934	5.12488	cytochrome c oxidase assembly protein cox19	gi|157125990|ref|XP_001654482.1|hypothetical protein AaeL_AAEL010363 [Aedes aegypti] >gi|157125994|ref|XP_001654484.1| hypothetical protein AaeL_AAEL010350 [Aedes aegypti] >gi|157131992|ref|XP_001662396.1| hypothetical protein AaeL_AAEL012296 [Aedes aegypti] >gi|108871311|gb|EAT35536.1| conserved hypothetical protein [Aedes aegypti] >gi|108873456|gb|EAT37681.1| conserved hypothetical protein [Aed…	XP_001654482	3.84e-28	82	C:cytosol	IPR010625	1063	ATGTCATCTGTCATAATTATTGTAAACATTCCGGCCATCAGCTGATATTTTTATATTTCTCAAAATCTAAATTCATGTGGTTTGGTTTATAAATAAATACGAATATTGTACTGAATTTGAATATAAGCGAGTGAATAAACCACATTACATCATGTCAACTGCTATGACTTTTGGACAAAAACAGTTCATTCCGACTGCCCCTGACAAAGGCAGTTTTCCTCTCGACCACGATGGTGCCTGCAAGAAGACCATGGTTCAGTATATGAAGTGTTTATTTAACAACAACAGCAACAACTCTTTGTGCCGCAACGAGGCTAAGGAATATTTGGCTTGTCGCATGGACAATAACCTGATGGCAAAAGAAGACTGGTCAAAGTTGGGATTCCAAGAGGAGAGTGA…
CUST_23022_PI425831965	Contig_18448	0.000921998	up	34.8633	5.12364	glycosyltransferase	gi|307181002|gb|EFN68776.1|Probable dolichyl-P-Man:Man(7)GlcNAc(2)-PP-dolichyl-alpha-1, 6-mannosyltransferase [Camponotus floridanus]	EFN68776	1.59e-23	76	P:GPI anchor biosynthetic process; C:intrinsic to endoplasmic reticulum membrane; P:dolichol-linked oligosaccharide biosynthetic process; F:alpha-1,6-mannosyltransferase activity; C:alpha-1,6-mannosyltransferase complex	no IPS match	311	CACATCTGCAACCTGGCGGCGCAGACCGGCGTGACGCGCTTCACGCAGATGCACGAGCCCGCCTGGCGCTACAGCAAGAACGAGTCTCTTACCACCGACCAGCTGATGCCCTACACGCACCTCCTCGTCGAGGCCAAGAGCAAGTACTCCTCGCAACTCAAGGACTTCTCCAAAACACACGTCATCCTCGACAGCGCTGAAACGTTCTCTCACATCACTATAAATACCAAGTTACTGCCGCCAGTCAAAATCAAAACCAGACCGGCTATATTCCTGCTTGAGCGGAAAGACTTCAGGGAGTATCCTAGAGG
CUST_20294_PI425832017	Contig_14784	0.0010832	up	34.5991	5.11266	nadh dehydrogenase iron-sulfur protein mitochondrial	gi|170051629|ref|XP_001861851.1|NADH dehydrogenase iron-sulfur protein 2, mitochondrial [Culex quinquefasciatus] >gi|167872807|gb|EDS36190.1| NADH dehydrogenase iron-sulfur protein 2, mitochondrial [Culex quinquefasciatus]	XP_001861851	1.23e-07	76	P:mitochondrial electron transport, NADH to ubiquinone; F:NAD or NADH binding; F:quinone binding; C:mitochondrial respiratory chain complex I; F:NADH dehydrogenase activity; P:electron transport	IPR001135; PTHR11993 (PANTHER), SSF56762 (SUPERFAMILY)	207	AAATATATATAGTTATAGTTACCTATAGGCTGTAGGTCCAATTAGACAATATAAGAAGATATCTAACGATCTATATCACCAAAAACAACATCGACTGTCGCTATAATAACAGCAATATCAGCTATCATGAGGCGTTTACCCATTATAGCCAGGCCGGCCAAGTGCGAGAAGGAGCAGGCCCGCAGGTACACGCGATACGGCCGCGAG
CUST_4770_PI425831965	Contig_40043	0.000227283	up	34.1442	5.09357	26-kda lectin	gi|112983062|ref|NP_001037056.1|C-type lectin 21 [Bombyx mori] >gi|4469126|emb|CAB38429.1| lipopolysaccharide binding protein [Bombyx mori]	NP_001037056	2.71e-35	70	F:sugar binding	IPR001304; IPR016186; IPR016187; IPR018378; PTHR22802 (PANTHER), PTHR22802:SF5 (PANTHER)	630	CGGCAGCTGCTACAAGTTCCACCAGGTGCGGCGCAACTGGACTAGGGCCTTTATGACCTGCGCCGCGGAGGGGGCGCACCTGGCCATCATCAACAGCGAGGCTGAGGCGAAGTACTTGACCACCCTGTTCCCCCCTGAAGGAGGCACCCTTGAGCTGGACCTCGCGCATTTGGGATTCCAGGACTACGGCGAGCGCGGCGTTTGGAGGACTATTCATGGAGAGACGATACAGAACACAACGTACGAAGTGTGGGCCGGCCCGGACAACGCGCCGCCCGGGGAGTATTGTGGATCCATGTTCAGAAATGGAAAGCTCAACGACGTCTGGTGCGACCGCAGCTTCTACTTCATCTGCGAAAAGGACCCCAAGAGTCTGCTGTGTGACGACGATCTGTACCA…
CUST_36101_PI425831965	Contig_2064	0.000365301	up	34.1194	5.09252	orthologue of human spindle pole body spindle poly body spacer	gi|268557418|ref|XP_002636698.1|C. briggsae CBR-MYO-3 protein [Caenorhabditis briggsae] >gi|74788753|sp|Q60LV4.1|MYO3_CAEBR RecName: Full=Myosin-3; AltName: Full=Myosin heavy chain A; Short=MHC A >gi|187021029|emb|CAP39610.1| CBR-MYO-3 protein [Caenorhabditis briggsae AF16]	XP_002636698	0.000445	45	C:cytoplasm	no IPS match	1411	TATTGTGTAAAATTATCTAGTTTTCCCTCCCTTTAGCCTTTATACTTAGTTTAAATTAAGATATTCTAACTTTCTTTGCCGTTTTACTTTCCTTTTCTTTCTAATAAGTAGGTATTTAACTTAGTTTTTTAGTTATTTTTATTTCTCTTCTCAATCTCATCTTTACTATTTAAAACCAGTAACTTAGTTTATACCTAAACTAAACTGTAGTCTCCCTGTCCCGTCTCATTGTTTAATTTCAAATTTTACCACAATACATAGGATCAAATTGTTCAAACAACATTTTATAAGTAAATTTTTTATTTAGGAATATTCCCTTCTAACATTACCTGCTCCCCATCCCTGTAGTCTAGTAGGTAGTCCTGGTTTAGGAGTTTAGGAATAGGGAATTAAATCCTT…
CUST_29149_PI425831965	Contig_40410	0.000129167	up	33.7825	5.0782	mutant cadherin	gi|262527588|gb|ACY69027.1|mutant cadherin [Helicoverpa armigera]	ACY69027	1.19e-08	78	C:integral to membrane; P:homophilic cell adhesion; F:calcium ion binding	no IPS match	688	TTCAATAAATTTTAAATAAGAGCCTAGTGGTAGAATTAGGATGTTAAGACTGATCAACCATCACTGACTGACAATCCATCTATATCATTCACATTAAAATTAGTTCATATAAAAAATGCTTGAGGCGCGAGCCAGGTCAAATTGACGTGGTCAAATGTAACAGGCGGCAGCTTGTATAGGTCTCGAGCCACGTACATCGGGATATTATACGGATCGGTCCCTTGGAACAGCCAGATGATGTCCTGCAGGTCCTTCTTCATGCTCCCGTTGCGCGGCGCGGGATGAGGCGCACTACGGTATATTGGTGGTTCTGGTATGTTATGGCGTCAGCTTCATCATGATTCTTTGTTGTTCTACACAAAATAATATGATGGCGGAGCTGGTGATAGTGATGATGTG…
CUST_26056_PI425831965	Contig_1345	1.41297e-07	up	33.7747	5.07787	loc443587 protein	gi|307167468|gb|EFN61041.1|Uncharacterized protein KIAA1370-like protein [Camponotus floridanus]	EFN61041	1.64e-08	41	F:molecular_function; P:biological_process	no IPS match	1342	AACCGGAGTTGGACCACACCGAGCGCAGGAGAAAGCTGAGCCGCGAAAAGTGCAACTTCAAGAAACTCGAATCAAACTGCGACGAGAAAGACCTCCCGACCCCCGACGACCCCGCGCCCCGCTCACTGAACATTGTGTACTCCATCAAGATACCGGGCGAGAGCTACAAAATGACCGACTTCACCAAACAGCCCACTGATCACACATTCCCTATCACTGACATCGGCAATAACGTTTACCTTAAAGTTTACCTTGAGAGCCTACCACGGATCGAAGGCATTCCTGTTGTCAAATGCTCTTGTAATGTACCTAAACGAAGGGCCAGCAAAGAGATGCAAAACGAAGATATAGCTAACAGAATGAACGATCTGACTCTTGGAACATCAGAAAGGATGAGGG…
CUST_5749_PI425831965	Contig_734	5.37085e-05	up	33.71	5.0751	luciferin-regenerating enzyme	gi|91084075|ref|XP_967986.1|PREDICTED: similar to luciferin-regenerating enzyme [Tribolium castaneum] >gi|270006685|gb|EFA03133.1| hypothetical protein TcasGA2_TC013045 [Tribolium castaneum]	XP_967986	1.23e-80	65	F:pyruvate kinase activity; C:lipid particle; F:potassium ion binding; F:magnesium ion binding; P:glycolysis; P:gluconeogenesis; P:purine base metabolic process; P:carbon utilization	tmhmm (TMHMM)	1341	TGGAAGACAATAATTTAGTATTCCCAATGATAAAGTTATGAACGATACCTTTGTCTAAAATAGTGCATTTTGTGTCGCATCGTAGTGTATTTATTGATTATTAACTATATAAGTTGTGAGTGCCCCTTCACCTTGTGGAATAACACAACAATTATATCAGAATAGGTACAAGTACAGATAAGCAAAGAGTGCTCTTTTAAAATTGATACATAAATAATCAACTGTTATAAAAGCGGTTGGTGTAGTTTGCGCTTGTCATTTGTTGATGTCCTCTTGTTACGATGGCGCCACGAGTAGAGAAGGTCTGTGAGCCGGTGCTGCTGGGCGAAGGCCCCCACTGGGACTGCAAGAGGCAGGCTTTGTACTACGTCAGCATTCAAGACCACACCATACACAAGT…
CUST_3274_PI425831965	Contig_30986	7.47206e-05	up	33.5632	5.06881	scm-like with four mbt domains 1	gi|110767885|ref|XP_001120398.1|PREDICTED: similar to Scm-like with four mbt domains 1 [Apis mellifera]	XP_001120398	8.24e-15	52	F:molecular_function; P:regulation of transcription; P:biological_process; C:cellular_component; C:nucleus	IPR003118; IPR010993; IPR013761; PTHR12247 (PANTHER)	680	AATAAATACGTTGAAATACCAACATACATTTATTTCATAAATAGACGACTAGTTAGACACATAAAACAATAAATACATACAACATTAATCCTCACCGTCTTCGAAATTAACAATATAATACCACCTAATCATAGTTATATGTTTGCAGAGTTGCAGTGCAAACTCTCTCTTCATGTGTAAGAATTCCCTAATAATAGGTAGATCTAGCATTATGAACGCTTGCCCGTCTATTTCTTCTTGACGCATTTTGTCGGCGATCAACTTGCAGTCCTCGGTGTTGCTAAGGTAGGCGTGGACGTCGTCTACTGACCAGTCTAAGGGGTTGGAAGAAAGCTTGAGTTTCCCCTTCATCCAAGCCATAGCCATGTCGCTTTCAAACAGCTTATTATCTGACGGCAG…
CUST_12706_PI425831965	Contig_32067	0.00112143	up	33.4396	5.06348	pupal cuticle	gi|195374688|ref|XP_002046135.1|GJ12684 [Drosophila virilis] >gi|194153293|gb|EDW68477.1| GJ12684 [Drosophila virilis]	XP_002046135	1.61e-12	58	F:structural constituent of chitin-based cuticle	no IPS match	752	GGTAATATTACCTGTTGGCCGACATTGATCACCAGGGTCCCAGGCGGCTAAACTAGTTTCATTTAAATACTTTAAGAGCAAAAGTTAAGCGCATACTGCATAAGTGAACCGATATTCTAAATGATGAAGATCTCATATTTCATTTCGTTTATTGTTATTTTATCTTTGGAGAGAAACGCACTTAGTGCGGAGGACGCGAGAGAGTCGTCTGAAGCGAAAGCGAGAACCACCGAGTACGAGAATGATAACAGCGGACTCAGGCAATATAGATTCAAGTTCCACACAACAAACGACATCGAGCGCTCAGAGTCCGGCCGGCTGGACGACGACGGCTCGTATATTGTGGAAGGGTTCTACTCCTTCGTAGCTGACGATGGGAAGAAGTACTTTGTCACGTAT…
CUST_737_PI425831965	Contig_2663	0.00037561	up	33.417	5.06251	trypsin iii precursor	gi|51094376|gb|AAT95356.1|trypsin III precursor [Sesamia nonagrioides]	AAT95356	3.76e-62	65	C:extracellular region; P:proteolysis; F:serine-type endopeptidase activity	IPR001254; IPR001314; IPR009003; IPR018114; G3DSA:2.40.10.10 (GENE3D), PTHR19355 (PANTHER), PTHR19355:SF91 (PANTHER), SignalP (SIGNALP)	860	TCATTGTTAATTAGCAATGCGTAGCACTATAACCTTCTTTACGGTGATCAGTGTCGCTCTTGCGGCGTCGGTGCCGGCGCAGCAGCGTATAGTCGGCGGCCGACCCACCACAGTCGACAAGTACCCGTTTGCTGGGAACATCCAAGTCAACCAGTTCGGCATAGTCTGGAACTCCGCATGTGGGGGTTCCTTGATAAGTGCCACCGCTGTGCTGTCCGCTGCTCATTGCTTCAGTTTTCCAGCCAGTTCATACGGCGTTCGACTAGGAAGCTCTTCTGCTATCAGCGGAGGAACCGTCTACAATGTAGCTTCATACGTGCGCCACCCTGACTGGACCTATGTTGACGAAGGTGACGTGGCCGTACTAAAACTTGCAACGCCCGTCATATTCAGTGACGT…
CUST_18117_PI425831965	Contig_40572	0.000867529	up	33.1365	5.05035	cg5919	gi|291045214|ref|NP_001040323.2|isopentenyl-diphosphate delta isomerase [Bombyx mori]	NP_001040323	2.85e-76	96	F:hydrolase activity; F:isopentenyl-diphosphate delta-isomerase activity; P:steroid biosynthetic process; P:terpenoid biosynthetic process	no IPS match	693	TATGAAGTTAACTCGAATAAACATTAGACAATAATAATAATCCAATAATAATCAGCCCGATTTTTCAATGGTTACATAAAATGTCTCTGGGGAATAAATCTGATGCTGTCGCGTCAGAGTCAGAATGTTTGTATTAAACAGTGACGGCAACAATTTTGTTCCATACATAAAATTTATCTGACCATTGAAAAATCAGCCCTTAATCTTATACTAAACATATTATTCATTGACAAACTTCTGTATCTTGTGCGGCTCGGCGAGGTCCTTGAGCCTGTGCAGGTTGTCCCACCACAGCTTGAGGCGGTGGCGGCGGATCATGTTGAACCACGGCGTCAGCGGGCCCTCCAGCGTCGGGATGAAGGAGTTGAACTCATTCTTGGGCACGAAGCAGTACTCGGA…
CUST_879_PI425831965	Contig_2221	1.9084e-06	up	33.0999	5.04875	trypsin-like serine protease	gi|464957|sp|P35045.1|TRYA_MANSERecName: Full=Trypsin, alkaline A; Flags: Precursor >gi|293222|gb|AAA29339.1| trypsin [Manduca sexta]	P35045	4.27e-74	71	C:extracellular space; P:proteolysis; F:serine-type endopeptidase activity	IPR001254; IPR001314; IPR009003; IPR018114; G3DSA:2.40.10.10 (GENE3D), PTHR19355 (PANTHER), PTHR19355:SF91 (PANTHER)	748	AAAGGATCGTGGGAGGGTCTGTCACAAGCATTGAGGAGTACAATTTTGCTGTCGCATTGCTTTTGGGCCAGAAAAGTAGTTACACGCAAAATTGCGGAGGAGCCCTCCTCAACGACAGAACTGTCCTCACTGCTGCGCATTGTTTAGACGGCTATTCTACCAGAAGATGGCGCGCGCGTGTCGGCTCCACATACGGCAACAGCGGCGGAGAAATTTACTCAGCAGACGAGTTCATAATCCACCCGGACTTCGACTACGACACCACAGACAATGACGTGGCCCTCTTCCGTACCCTCGGGACTATCAGATTGAGGGAACTGGTGCCGGCAGCCATAGCTGGACCCAACTACGTCTTGCCTGACAATGAGTCTGTCTGGGCGATCGGATGGGGACACACTA…
CUST_12790_PI425831965	Contig_1898	0.00101261	up	33.0045	5.04459	amine oxidase	gi|307183354|gb|EFN70212.1|Peroxisomal N(1)-acetyl-spermine/spermidine oxidase [Camponotus floridanus]	EFN70212	2.59e-27	63	-	IPR002937; G3DSA:3.50.50.60 (GENE3D), PTHR10742 (PANTHER), PTHR10742:SF39 (PANTHER), SSF54373 (SUPERFAMILY)	923	TCCGTTTTTTTTTTTTTTTTTGGAGTTTTATGAAATATATTTATTTTTAAAAACATCTTATTATAATTTAATTACTTACTTAACCTAAATACAARAACAACAATAGCACACGAAGATTAACAATGCTTTAATATTTGTAATGTGCTAGGATATCCCTGTAAAGTTGTTAGGATTCTTTTAAACATAATTAACATAATATCTGTTCATACAACATCTAGACTATTCTAGACTTACTAGAGGATTCAACCTATTCGATAGTAGGTATAATATTACTTATGTACTTTTAACCCTGTAACTGCCAGTAACAACATCGATTTTTTTAATATACTTCTTTTTTAAACGCCTCAATGAGTCTGTCAGCTTTATAACTGCCAGTAACAAAATCTTATTTTTAATAAA…
CUST_1968_PI425832017	Contig_43205	0.000351393	up	32.8621	5.03836	y1586_dicdi ame: full= uncharacterized protein ddb_g0291608	gi|66802618|ref|XP_635181.1|hypothetical protein DDB_G0291608 [Dictyostelium discoideum AX4] >gi|74851448|sp|Q54EQ9.1|Y1586_DICDI RecName: Full=Putative uncharacterized protein DDB_G0291608 >gi|60463603|gb|EAL61788.1| hypothetical protein DDB_G0291608 [Dictyostelium discoideum AX4]	XP_635181	0.0350537	50	-	SignalP (SIGNALP), tmhmm (TMHMM)	402	GTCTTTATCTATTTAACCTGATGGCTGTATTACTAAAGTAGAAATAAGCAGTTATACAAAAGAAAAACAAAGTAATAAAATACAGCAGTAAAAATTCATTCGCGCCAAAAGAAGTTGTGCCATAGCGGCACACTACATTTTTTTTGAGGCAAAGGTTTGGCGTCGCATTCAGCCAGCGGCAAAGACTGAAGTTTTTATTTTTTTAACCATGTGCTGCTCGTGCACTTGTGGTTGTGGCGCGTGTGGGAGGTGCCTCAAGTGTCTCCTGTGTGTCACGGCGTGTGTGTTCCTGCTGAAGATGTGCGGAGTGGAAGTGGACGACGACTGCTGCGGTGGTGACGGCGACTGATTATGTGATTAAATAGTTTTGTGATGCTCAAAAAAAAAAAAAAAAAAAAA…
CUST_6120_PI425831965	Contig_52	0.00038855	up	32.8413	5.03744	elongation of very long chain fatty acids protein aael008004	gi|307208371|gb|EFN85774.1|Elongation of very long chain fatty acids protein AAEL008004 [Harpegnathos saltator]	EFN85774	3.54e-101	79	C:integral to membrane	IPR002076; SignalP (SIGNALP), tmhmm (TMHMM)	2480	AAAAATCATCAACTTTATTCGATTATATCTGTTATAATAATTCTTATTATTCAAAGTCATTTTCATTATGTAACAATGAGAATGCGACTATAAACAAATCGTTTGTTTCATAAAACTGAAGATGTATAGTATGTACCTAATGTAAGTATACCAAAAAGGTATATAAGACATGCTTTACACAGTACAGGGCACAGATCTACCACAAAGTTCAGAGTAAGTTTGTGACAGATTTCAAATTTGCAGAGATAAATAGAATGTAGTTAATAATGCACATTCAATTAAAAGTTAGGGTACACTCGCGAGCAATGAAAAAGTACCAGTGACATACATAGCAACAAATTACTCCTCATACATTTAGAAGCACATCAGAATATTACCAACAAAATACGTATCTTCTAT…
CUST_1396_PI425832076	AB096739.1	0.000193253	up	32.4862	5.02175	mRNA for cytochrome P450, complete cds	0	0	0	0	0	0	0	0
CUST_34025_PI425831965	Contig_3080	5.16301e-06	up	32.4252	5.01905	taf11 rna polymerase tata box binding protein -associated 28kda	gi|307204822|gb|EFN83380.1|Transcription initiation factor TFIID subunit 11 [Harpegnathos saltator]	EFN83380	0.00043	87	P:transcription initiation from RNA polymerase II promoter; F:RNA polymerase II transcription factor activity; C:nucleus; F:DNA binding	SignalP (SIGNALP)	824	CCGCTGCAGCCCAAGCACCTGCGCGAGGCGCTGCGGCGGCTGCGCGTGCGCGGGACCATCCCCTCTAGGAAGGCACATCGCAGTATGTTCACTCTGTAGCTGAGTTGTCTATGGTTTGTGTTCGGGCCACAGTAACGGGAAATGACATAATGCCATTGCTATTAATTTATGATCCTAACTAATATTATAAATGTGAAAGTAACTGTGTCTGTCTGTCTGTTACTCTTTCACGCCAAAACTACTGAACGGATTTTAATGAAATTTGGTATACATATGGTCTAGACCCTGGGAAAGAACATAGGCTACTTTTTATCCCGGAATTCCCACGGGAAAACTTTTTAAGGCGAAGCGAAGCGCGCGGGAACAGCTAGTATAATTATAATTTGTGAATTAAAGCAA…
CUST_1015_PI425831965	Contig_1849	0.000365509	up	32.2789	5.01252	lethal essential for life l2efl	gi|56462154|gb|AAV91360.1|heat shock protein 1 [Lonomia obliqua]	AAV91360	4.33e-55	88	P:response to heat; F:structural constituent of eye lens; P:sensory organ development	IPR001436; IPR002068; IPR008978; G3DSA:2.60.40.790 (GENE3D), PTHR11527 (PANTHER), PTHR11527:SF32 (PANTHER)	648	CGTCGGAGGACCAACCTCGCGAGGCAGGAATCCAGCTCCACGATCAACATGACTAAGGAAAAGTTTGAGGTCATCCTTGACGTGCAGCAGTTCGCRCCAGARGAGATCACCGTGAAAGCGACYAACAACGGCGTAGTGGTCGAAGGCAAACACGAGGAGAAGCAAGACGAGCACGGGTTCATATCCCGCCAGTTCACCCGCCGGTACATGCTGCCGCCYGGCTACGAGGTCGCTGACCTCACCAGCTCCCTATCCTCCGATGGGGTCCTCACCATCACGGCCCCAAAACACACCCCAGCCAATGCTGGCGAAAGGGTCATTCCAATTACGAAAACCGGTCCCGCTAAAACCCCGGTCGCGCCAGCCCCTGAGCAGCCCAGATACGAACAGACAGTCCCC…
CUST_1383_PI425831965	Contig_46095	0.000853137	up	32.2599	5.01167	trypsin ib precursor	gi|51094344|gb|AAT95340.1|trypsin Ib precursor [Sesamia nonagrioides]	AAT95340	8.28e-28	65	F:serine-type endopeptidase activity; P:proteolysis	IPR001254; IPR001314; IPR009003; IPR018114; G3DSA:2.40.10.10 (GENE3D), PTHR19355 (PANTHER), PTHR19355:SF82 (PANTHER)	402	GAGATGGCTCGCCATCCGGGTGCGTATCTCCCCAACCGGCGAAGACCACTGCAGCATTATCCGGCACCTCAATGCCTTTTGCGTAGATGGCTACTGGCTGGATCCCCGGACCATAGACTAGAGCTTGCTCCAGGCGCAGTAAAGCGATGTCAGCTTCGAGGGGGGCGCTTATACCATAGTCGGGATGGATGAGGGAAGATTGGACGTTTATGACAGTCCCGCCGGTCTCACGGTAGGAGGATCCGGCGCGGATACGCATAGGTTCTTCCTCATCGACGCAGTGAGCGGCAGTCAGGATGTATGTCGGGCTGAGGATGTTGCCACCGCAAGTATGACTCCAAATATTAGTTTCGAGGTACTCAATCGCTACGATGGCTGGATAGGCCTCGATGCTGGCGT…
CUST_5713_PI425831965	Contig_37302	2.72996e-05	up	32.2546	5.01143	nuclear pore glycoprotein p62	gi|156549802|ref|XP_001606493.1|PREDICTED: similar to conserved hypothetical protein [Nasonia vitripennis]	XP_001606493	1.44e-63	77	F:structural constituent of nuclear pore; C:nuclear pore; P:type I hypersensitivity; P:phagocytosis, engulfment	IPR007758	1123	ACAGCCTCGTCTAGCGCCCCCTCCGGTATAACCGCTCTCGGTGCCAAGACTAGTACCGCTGTCACTAGCATGCCTTCGTTGACTGCTACCACTACAGCAGCCCCAGTCGCCCCAACAGCGGTCACCTCAATAAGCTTCGCTCAACTAGAGGAGAATATAAACAAATGGACCATAGAGTTGGAGGAGCAAGAGAAGACGTTCATCAACCAGGCCACGCAGATCAACGCCTGGAACCGCCTGCTCATCGCTAATGGAGAGAAGATAGTAGAACTAAACGAAGCGGTCCAATCCGTGAAAAACCAGCAACAAACACTGGAGCACGGGTGCGAGTTCGTACTGGCACAGCAGAAGGAGCTTCAGGACATGTTGGCGCCGCTCGAGAGCTGTCTCCAGGCGACC…
CUST_4096_PI425831965	Contig_40352	0.00083304	up	32.1002	5.00451	aldehyde oxidase	gi|160333247|ref|NP_001103811.1|aldehyde oxidase 2 [Bombyx mori] >gi|158524804|gb|ABW71272.1| aldehyde oxidase 2 [Bombyx mori]	NP_001103811	3.41e-96	84	F:FAD binding; P:oxidation reduction; F:oxidoreductase activity; F:iron ion binding; F:electron carrier activity; F:2 iron, 2 sulfur cluster binding; P:electron transport	IPR008274; PTHR11908 (PANTHER), PTHR11908:SF5 (PANTHER)	735	AATCTATTTTACTTCGGAAACTTTAATTCATTGATATCCATATACCACCGTGATGGGACAATAACGATCACTCATGGAGGAGTGGAAATGGGTCAAGGAATGAACACAAAAGTGGCTCAAGTCTGTGCATACATGCTTGGAGCACCGCTTGAGAAAATAAGCATCAAACCTACCAGTTCATTCACATCTCCCAACGCCATGGTAACGGGAGGAAGCGTCGGCAGTGAAAGCGTATCATATGCAACAATTAAAGCGTGTGAGATTCTCCTGAAAAAGAATGGAACCCTTTAAATCCAAAGTGACGAAACTCTCATGGGAAGAAATGGTCGAGAAAATGTATCTAGCCGGAATAGATTTGCAGGCGTCTTACATGTATTCTATGAACGATGGGCTGAAAGG…
CUST_16261_PI425831965	Contig_42529	0.000187538	up	31.88	4.99458	cg3344 cg3344-pa	gi|91076966|ref|XP_975315.1|PREDICTED: similar to CG3344 CG3344-PA [Tribolium castaneum]	XP_975315	4.71e-112	64	F:serine-type carboxypeptidase activity; P:proteolysis	IPR001563; G3DSA:3.40.50.1820 (GENE3D), PTHR11802:SF3 (PANTHER), SignalP (SIGNALP), SSF53474 (SUPERFAMILY)	1359	GTACACCATAGTGAACGAAAATGTTACTACCAATTATAGTTGTAGTCAGTCTGTGTTTATTTCAAAATGTGAACTGCGATTTCGGCACAAACAAGCAGAGCTACGGCTTCGTGGACACTCGCGAGGGCGCGCACATGTTCTACTGGCTATTCTACACGACCGCTGACGTGACTGACTACACGCAGCGCCCTCTAGTGGTGTGGCTGCAAGGAGGGCCGGGAGGGTCGTCCACCGGGATAGGGAACTTCGAGATATTGGGACCGCTCGACTTGAGTTTGCAGCCAAGGAATTATACTTGGGTGAACGACTTCAACGTTCTGTTCCTGGACAACCCAGTCGGTACTGGGTTCAGCTACGTCGATGACTTCTCCTACTTGACTACGGACAATGAACAAATTG…
CUST_23305_PI425831965	Contig_2963	0.00033552	up	31.4454	4.97478	n-acyl-l-amino-acid amidohydrolase	gi|114052174|ref|NP_001040228.1|aminoacylase [Bombyx mori] >gi|87248447|gb|ABD36276.1| aminoacylase [Bombyx mori]	NP_001040228	2.39e-127	79	C:cytoplasm; F:protein binding; F:aminoacylase activity; P:cellular amino acid metabolic process; P:proteolysis; F:metallopeptidase activity; P:urea cycle intermediate metabolic process	IPR001261; IPR002933; IPR010159; IPR011650; G3DSA:3.30.70.360 (GENE3D), G3DSA:3.40.630.10 (GENE3D), PTHR11014 (PANTHER), PTHR11014:SF8 (PANTHER), SignalP (SIGNALP), SSF53187 (SUPERFAMILY)	1154	CGTAGCGGCTGTCCGTGCCGCCAGGGAACACTAGGGTTTTGATGGGGAGGTGTAATTCTTCAGTGACCTTCTTAAACGCCAGCCAGTAAGGGTTGGAGTCGTCCAGCTTGGTGGTCTCCACGTACGGACCCTTCTGTTCGAACTCGTACGTCACACCTTCTCCAGCTTCCTTGCAGATGCGCTGGATCATATCTTCGAATTCCTTGTGATCTACATCTATGGCCAGTCTGATGTCAAAGGTGACGGTCATCTTCTCAGGAACCACGTTTGATTGAACTCCACCCCGTAACTTAGTCAGGTTGATGGTGGTGACGTCACCGATGGTCAGATCCTTGTTCTCGTCCAATCTCTTCTTGTTCTCGGCTCTCAAGTCGGAGAACTTGTCTATGATGTAGCGAA…
CUST_23989_PI425831965	Contig_42794	0.00144901	up	31.1594	4.9616	ceramidase	gi|156545830|ref|XP_001606211.1|PREDICTED: similar to ceramidase [Nasonia vitripennis]	XP_001606211	1.09e-102	63	P:hatching behavior; P:photoreceptor cell maintenance; F:ceramidase activity; P:synaptic vesicle fusion to presynaptic membrane; C:extracellular region; C:cytoplasm; P:ceramide catabolic process; P:glycosphingolipid metabolic process; P:nitrogen compound metabolic process	IPR006823; PF04734 (PFAM)	1359	TATCACCGAACACTCGAGGGGCCAGGTGCGAGTTTTCTGGAGACGAATGTGATAACCAGTTCCTGCTATGTGGAGCCTCTNAACGATGCTACTCNCTTGGTCCAGGNGATGACATGTTTGAGAGTACCAGGATCATTGGCAACAAGGTTTACAATGGAGCNCTGGAAGCTTTGAATTCCCCCGGTGAAGAGTTGACGAGTCATTTGGCGGTGATTCATCAATTTGTCGAAATGCCAGAAGAAACTGTCGCCAGATACGACCCTGTCACTAAAACATTTGATCAGTCTGAGCCAGTGAAAGGCTGCGTTCCCGGAATGGGCTACAGTTTCGCATCAGGAACCATTGATGGTGCAAATCTTTTGAACATCACTCAGGGCACCATCGTGGGCAATCCACTTC…
CUST_35202_PI425831965	Contig_36665	0.000186891	up	31.1068	4.95916	unknown [Helicoverpa armigera]	gi|156968291|gb|ABU98617.1|unknown [Helicoverpa armigera]	ABU98617	0.000144	65	-	no IPS match	708	TTGCCTGAAGTGCCGGCGGGACGGCGGGTGTGGTTCGAGGATTCTAATAGGCTGGCTATTCAGCTGATCGTGCCCGACGGCCCCGAGTGTCTGTACGACCTGACGGACTCACCCGGAGCCTTCACCCTGCACATCTACTATGAAGACCATCCCTACACCTTCTTCTGCTGATATTAGTAACATCTATTACAACAACGCTACCGAAATATCGTTATGCGGAGTGCGAGTTTTTACACCGTTCCAGCAGTGGCGAGTAAACGCGAATTTTGCCACCAAGCGCTACTCGCGCTGCACTAGTTAGCACCAATTTTCACTGCCCGATCGGTTTATAAAAACCTACACCAGGCGCTCTGGACATACCTAAGTGACTACGTTTCCTGTTCTTTTTATTGTAAAACG…
CUST_30312_PI425831965	Contig_28994	0.00107492	up	31.0824	4.95803	high density lipoprotein binding protein	gi|307211856|gb|EFN87803.1|Vigilin [Harpegnathos saltator]	EFN87803	9.89e-13	77	C:cytoplasm; F:lipid binding; C:plasma membrane; F:RNA binding; F:protein binding; P:lipid transport; P:cholesterol metabolic process; C:nucleus; C:high-density lipoprotein particle	no IPS match	195	GGCTGCGCTTCTGTCCTTGGTCAGGCAGAGTAATCTGCACACGGTCAAACTTGTCCCTGATTTCCTTGATCTTCTCTCCTCTCACTCCGATCAAGGCCTTGATGTATCTGTGGTCGACGTAGACCTCCTTGATCCTCTCGTTCTCGAGCTTCATGACCATGCCGCGGAGCTCCTTCTCCGCGTTGGCCACGCCCT
CUST_8889_PI425831965	Contig_45363	0.000384251	up	30.9922	4.95383	elongator complex protein 4	gi|114053023|ref|NP_001040120.1|elongation protein 4-like protein [Bombyx mori] >gi|87248119|gb|ABD36112.1| elongation protein 4-like protein [Bombyx mori]	NP_001040120	7.45e-99	70	C:cytoplasm; F:phosphorylase kinase regulator activity; P:regulation of transcription from RNA polymerase II promoter; C:Elongator holoenzyme complex; C:transcription elongation factor complex; P:regulation of protein kinase activity	IPR008728; PTHR12896 (PANTHER)	1096	CTGCCGGCAAGTTCAATTTTTCTAGTTGAGGAAGATGTATTGGGAAACTACTGCAGAGTCCTGAGTAAATACTTCTTGGCTGAAGGAATTGTCTGCCAACATGCACTGTTCATTGCTTCATGTGATGAAGATTCCAGAGAATTTGTCAAGGAGCTTCCAATCCCCACCACAGCCCCTCCAGCTGAGGAGCCGGGGCCTCCATCCGAGGGCATTGACAAGATGAAGATTGCCTGGAGGTATGAGAGCCTCAGGCCAGTGGAATCCTCTTTTGGAGCCACTTCTAACTTTGGCCACCACTTTGATCTGAGCAAGCATGTGGATGCTGAAACCATCAAGAATAGCAATATCACTTATTGGAACCCTTCAGATAACCAGCAATTAAAGAGTGGTTTCAGCAAC…
CUST_456_PI425831965	Contig_2270	0.000711177	up	30.9806	4.95329	trypsin-like protease	gi|2463056|emb|CAA72948.1|trypsin-like protease [Helicoverpa armigera]	CAA72948	4.09e-45	56	C:extracellular region; F:serine-type peptidase activity	IPR001254; IPR001314; IPR009003; IPR018114; G3DSA:2.40.10.10 (GENE3D), PTHR19355 (PANTHER), PTHR19355:SF82 (PANTHER), SignalP (SIGNALP)	1188	AAGGAATAAAATCAATKAGTACGTGAGTGAGTGCGCTAAAATGAGGTTSTTGTGTTTACTTGGGATATGCTTAATTGCTGCTTCWGGCAATGCCCAGCAAAGGATCATTGGCGGTGTARAGACCACWATAGAGAGTTACCCATTCAGCGCTTCCATGCTATTCTCTCCCAACAACCAATACTAYGAACACCAGTGTGGAGGCACCATCATCACCAACAACGCTATACTGTCCGCTGCACATTGTTTCACCTYGCTCCCTGGCAACGRCAGTCCCCCAGCCTTRTTCTGGCGCGCCCGCGTCGGTTCRGCGCGRTGGGCCACAGGSGGCGTGGTCCAYGGCCTCAGAGACGTCATCATACATCCTAACTACGAYCGCGACACGCAAGACTCGGATATAGC…
CUST_22179_PI425831965	Contig_30181	0.000256035	up	30.955	4.9521	carboxyl choline esterase cce006b	gi|257480063|gb|ACV60245.1|antennal esterase CXE18 [Spodoptera littoralis]	ACV60245	7.49e-21	75	F:carboxylesterase activity	IPR002018; G3DSA:3.40.50.1820 (GENE3D), PTHR11559:SF27 (PANTHER), SSF53474 (SUPERFAMILY)	297	GCCCTTCCCCATCAATAACGATGATAGAACAGTAATTTATAGGTTAACAAGAATGTGGACCAACTTCGCAAAGTATGGTGAGCCGACGCCTGCGCACGACGCATCCCTGCCCGTCCGCTGGGCGCCCAGTGAAAGCGGAAACATGAGGATCCTGCACATTGACAAGGAACTGTCCATGGGGACGATACCAAATAGAGAGATATATGACTTGTGGAAAGGACTGTATCAAAAGTATAGACGGACTAAGTTGAAAAGTTATCAAATTAAATAGAATCATTGCGATATATGTATCTTCTT
CUST_25081_PI425831965	Contig_944	0.00215308	up	30.8999	4.94953	nogo-b receptor	gi|157167417|ref|XP_001653915.1|hypothetical protein AaeL_AAEL009647 [Aedes aegypti] >gi|108874239|gb|EAT38464.1| conserved hypothetical protein [Aedes aegypti]	XP_001653915	5.31e-22	52	F:transferase activity	IPR001441; PTHR21528 (PANTHER), SignalP (SIGNALP), tmhmm (TMHMM)	1539	CGGTTGTACATTTCTGAGCTGTCTTCTAATAACTCAGGTTCTTTATCTTCCTTCACTTCCATCTCTTCCAATGTTTTCAGGTTTTCTACTTCTTTTTTTGGTTCTTCTTTCTCTGGTTCTGGTTTTTCTGTAGATACTGTTGTCGGGGGCAGGGTGGTACTAGATACACCACTGCTGTGGGCTATAGTGTAGCCATGCTGGCCTACATAATATCCGCCGTGGCCTCTCTGTGCCTTTACTCCAACACCACTTTGCACTTGCGGAACGTAGTTGCGGAAATAAGTATTGTACCCATTGACAACATCAGTGGTATACAAAATCTCTTGTCCGTAGTACGGTCTGTACTCGAACTGAGCGCTCACGATGCCCTCTGCGGGTATCTGCTGCTGCGGCCCTCCT…
CUST_4888_PI425831965	Contig_2356	4.36737e-05	up	30.8188	4.94574	phosphogluconate mutase	gi|262530078|gb|ACY69180.1|phosphoglucomutase [Spodoptera exigua]	ACY69180	5.06e-63	82	P:flight; P:glycogen biosynthetic process; F:phosphoglycerate mutase activity; F:magnesium ion binding; F:phosphoglucomutase activity; P:gluconeogenesis; P:glycolysis; P:starch metabolic process; P:sucrose metabolic process; P:galactose metabolic process; P:pentose-phosphate shunt; P:streptomycin biosynthetic process	IPR005843; G3DSA:3.30.310.50 (GENE3D), SSF55957 (SUPERFAMILY)	1321	TCTGGCTTCAAGTGCTGGCCGCCGGTGGGCTGAGTGTCGAGGATACCTTGAAGGAACACTGGAGGAAGTTTGGCAGGAATTACTTTACTAGATACGACTACGAAGAGTGCGCAAGCGCGCCGTGCGCAGAAATGATGCTGTCTCTAGAGCGCACGATCACCGCGCCCGGGTTCGCGGGCTCCGTGCTGACCGCGCAGGGCAAGGCCTACACCGTGGCCGCCGCCGACGACTTCTCCTATATGGACCCTGTTGACCACAGCGTCGCCATGAAACAGGGTCTCCGCATAATCTTCACGGACGGGTCGCGCATCGTGATGCGGCTCAGCGGCACCGGCAGCTCCGGAGCCACTGTCAGACTCTACATAGACTCCTACGAGCCGACCGACGTGTTAGGCGACG…
CUST_29120_PI425831965	Contig_40463	0.00024621	up	30.7721	4.94355	chymotrypsinogen-like protein	gi|304443613|gb|ACR15982.2|serine protease 45 [Mamestra configurata]	ACR15982	3.57e-15	60	F:serine-type endopeptidase activity; P:proteolysis	IPR001254; IPR009003; IPR018114; G3DSA:2.40.10.10 (GENE3D), PTHR19355 (PANTHER), PTHR19355:SF72 (PANTHER)	432	CGTGAGGTGAATGCGCAAGTGATGAACCAGATGGACTGCTTGCGCAGCTGGCAAGCTGGCACCATCGAGCCATACCACCTCTGCACTGAGGGCAACAAGAGCAACACCAACGTCAACAACGTCGGCGTCTGCGGAGGAGACTCCGGCGGACCTCTCACCACTTTCAAGAACGGAAGGCAAATCCTCATTGGTATAATCTCGTTTTCCGCTCCGCAATGTGAACAAGGACACTCGTCAGGGTACACCAGGGTCACCAGCTTCCTCGACTTCATCACACAACATATGATTCTCTAAATACATCTAAATACAACATACCCACTAACTACGAATTTTGAGTTTCTGTCGTTTCTGTATTTCTGTGCGGCACAGGTTCTATAAATACCTACGAATGACTATAAT…
CUST_25768_PI425831965	Contig_3456	2.39351e-05	up	30.3897	4.92551	alkaline nuclease	gi|215262118|emb|CAR92522.1|putative dsRNase [Spodoptera littoralis]	CAR92522	6.19e-169	76	F:hydrolase activity; F:nucleic acid binding; F:metal ion binding	IPR001604; IPR020821; PTHR13966 (PANTHER), SignalP (SIGNALP), SSF54060 (SUPERFAMILY)	1491	CGGCCGATCGACGGTGGTGGAAGGACCGTCGTTGTGTAAGAAAGACAGAAGATGCTGCGTCCTTGTCTACTGGCTGCCTTGGTTCTGGTGGCGTGGTCACTGCCAGCTGACCTCCCTCACCCCAGTGACCTGGCTCTGCTGTTGGGTCCTGAGGAGTTTGAGGACTACCTGGACCAGTGGCTGGCCGTGGAGCAAGAGAGGAGGGTGGCCAATGGGACCGTGTTCCGTGATGCCGAAGTGCGCAGTGGCTGCTCCCTCCACGTGAACCAGGACTTCGGTCAGCCCCAACCAGTCTACCTGCGCGGGGGCCGCTACATCGCGCCCTCCGGCAACAACGGCCGCGTCCGCCTCAACTCGGGCGAGAGTGTGGTGGTGGCCTGCGTGGGGTCGGGACGCACT…
CUST_16828_PI425831965	Contig_43007	0.000315373	up	30.0858	4.91101	heat repeat-containing protein 1	gi|307173061|gb|EFN64191.1|HEAT repeat-containing protein 1 [Camponotus floridanus]	EFN64191	1.18e-05	81	F:binding	no IPS match	258	TCCCATTCCTGGCAGAATTACTGGAAGATGGCGACTCCAAGATCGAAAACGCTACTAAAGACGCCATACGCAAACTGGAGCAAATTCTAGGCGAGCCGTTGGAGAAGTACTTCTAAGTGATGCCGATAGATGGCGTTGTTTTAGTTTTGCGATTGTGAGCAAACATTTTTATACTTTGATGTAGGTAGTACCTATGTATAAATTAATTGTATATTTAGGTATAAGTGATTTTATTTCGTTATAAAATAAAAATAAAAA
CUST_2553_PI425831965	Contig_39094	0.000711901	up	30.0462	4.90911	serine threonine protein	gi|261335994|emb|CBH09274.1|putative serine/threonine-protein kinase (LMTK1) [Heliconius melpomene]	CBH09274	4.8e-49	56	F:protein kinase activity; F:nucleotide binding; P:protein amino acid phosphorylation	no IPS match	1210	ATCACTGCTAACTGCACGTATACTAAACCGAAAACTGAAACTGCTGAGAAATCACCAGCCCTGGTGACTCCCAATGAGAGCTCGACAAAGAATTCACAGACTAAAGATCTGGCCTACGGGACATTAGGGTCCTATTCCAACTGTACTACTGAATTACTATCGGCACATGACGAGTATTGGAAGCTACCGCAACCAGAACTAGTAAGGAGATCACCGATTGGTGACGATATGGCCAATTTAACACCGCCAGTGTTTTCAGAGAAGGTCAATGCGGCAGTAGACAGTCCACAGCTGGAGTCTGAACCGAGCGTCAACAGGATGGAGAGTGTCGATATAAGGTGTCTGCACGATGGCCTGGTGGATGATTCTAGAATATCGCGCCTCCAGCACCAGGCCACC…
CUST_8490_PI425831965	Contig_42624	3.10522e-05	up	29.9587	4.9049	isoform d	gi|170028017|ref|XP_001841893.1|conserved hypothetical protein [Culex quinquefasciatus] >gi|167868363|gb|EDS31746.1| conserved hypothetical protein [Culex quinquefasciatus]	XP_001841893	2.1e-21	58	F:nucleotide binding	no IPS match	1300	GGTTGGGATGTGTGATATTGGTTGCTTTTCAGTTTTCTTTTTCAGTTCAGGATGAGAAAATAACTGGAAGTGGTGAAATTTATGATAAAAATTAACTACGTGTTAATATTATTTATCGGGAAGTGATGTCCATTGCTCTTCGAACAGGCCCTTTTATAGAAGATGATGAACCATGTAGACACAGAAGAGGTAAAAGTATCTTAAAAGCAAAAGAAAATATTGTGAAACCAAAGTGTCTCAGGAAAAAGCTAAAGAAATATAAACTCCGCAAAGATGGTCAGGAGGATCCTGATGTGATTGATGTATCACAGACCTTGATTCAGTCCTTAAAGCTAAAATCGCCCAATCAATCAGAAACAATAGACGTGGATGAGTATTTGGAACGACCAAAAAGTTACT…
CUST_33022_PI425831965	Contig_21299	0.000226363	up	29.8711	4.90068	bel12_ag transposon polyprotein	gi|156539979|ref|XP_001599337.1|PREDICTED: similar to BEL12_AG transposon polyprotein [Nasonia vitripennis]	XP_001599337	0.000219	67	F:nucleic acid binding; P:proteolysis; F:aspartic-type endopeptidase activity; F:zinc ion binding; F:RNA binding; P:DNA integration; P:RNA-dependent DNA replication; F:RNA-directed DNA polymerase activity; F:DNA binding	PTHR22954 (PANTHER)	168	TGTGTTGAACAACATTGAACAAATATCAAAATTTTGGGAACAAGAAGAGATAACCAACGTCGTCGAGAGCGAGAGCCAAACAATCAACCCTTGTGACAAATATTACGAGGAGACCACAACACGCCTCACGGATGGCCGTTACCAGGTTCGATTGCCGATGAAACCCGG
CUST_11528_PI425831965	Contig_45458	0.000210208	up	29.8123	4.89784	sugar transporter	gi|158287701|ref|XP_309674.4|AGAP003492-PA [Anopheles gambiae str. PEST] >gi|157019485|gb|EAA05397.5| AGAP003492-PA [Anopheles gambiae str. PEST]	XP_309674	2.78e-126	74	F:substrate-specific transmembrane transporter activity; C:integral to membrane; P:transmembrane transport; P:carbohydrate transport	IPR003663; IPR005828; IPR005829; IPR016196; IPR020846; G3DSA:1.20.1250.20 (GENE3D), PTHR11600 (PANTHER), PTHR11600:SF77 (PANTHER), tmhmm (TMHMM)	2210	GGCGGCAGTGGGAGCGCTCCCCACAGGCATGCTAGCGCAGCGGGCGGGGAGAAGACCCACGATCCTCATACTGGCGATACCATTCATGCTGAGCTGGCTACTGACGATCTTCGCGGACGGCGCTGGCATGCTTATAGCGGCGAGGTTTATAGCTGGGTTGGCTACTGGTGGCATCTGCGTAGCAGCGCCCATGTACATCGGCGAGATCGCAGAGACCTCAATCCGAGGCTCGCTGGGGGCATTCTTTCAGCTGTTCCTGACTGTGGGCATCCTGTTCACGTTCGTGATCGGGGGCTGGACGCACTGGCGGGTGCTGTCTATTGTGTCGGCTGTGCTGCCTCCACTGCTGGTCGCTGTGTTCTGGTAGATGCCGGAGACCCCGGCCTACCTACTAGGGCG…
CUST_14549_PI425831965	Contig_35592	0.000411442	up	29.7899	4.89675	oxidase peroxidase	gi|283046732|ref|NP_001164313.1|peroxidase [Tribolium castaneum]	NP_001164313	9.65e-59	62	P:eggshell chorion assembly; F:heme binding; F:peroxidase activity; C:extracellular region; C:chorion; P:phagocytosis, engulfment; P:peroxidase reaction; P:response to oxidative stress	IPR002007; IPR010255; IPR019791; PTHR11475 (PANTHER)	1963	CTATTTTAATTTCATATATCTTCAAAAATGATAGTTTCTGTTTTGAACCCTTGACGTAAAAAGAGGGTGTTATATAATGATCCAGTCTTTGGTTGTATTTATGACACATTATTTGTCTTATTTTTAATTTCAAAATAGGTACATGAAAGTTAAAAATATCAACACTTTTATTGACAATGACAAACTTGTGCGTAAAACTTATAATTACAGGATGAAATTTAATCTGAAACGAGAATTTCAATCATACATTGTTTTAGGTACAGAATAGAGTGCACTGACTGAGATTAAACATAAAAATATTGTCTGCTGAGTATAACTTATAATTACATAGTTTCTTAAATAATATTTAAATATGGAGGATGATACGAATGATATACTTTTACAATGGATTAAATGCCG…
CUST_3942_PI425831965	Contig_37822	7.43107e-05	up	29.7578	4.89519	catalase	gi|112982683|ref|NP_001036912.1|catalase [Bombyx mori] >gi|51571867|dbj|BAD38853.1| catalase [Bombyx mori]	NP_001036912	4.07e-24	95	P:determination of adult lifespan; P:calcium-dependent cell-cell adhesion; P:hydrogen peroxide catabolic process; P:compound eye cone cell fate commitment; P:acetylcholine biosynthetic process; P:dendrite morphogenesis; F:heme binding; P:muscle organ development; C:peroxisome; F:catalase activity; F:RNA polymerase II transcription factor activity; F:transcription factor activity; P:neuromuscular …	IPR018028; IPR020835	1010	TGAAAAACTGTGGTGAAAAATACGACCAAAACAAGATAAACTTTACATTACAACACTTTACAATAAAATAAAAAAATTAGCAAAGTAAAGTATTATTATCATACAGAGCAGGAGCACATTAGCGAATACAGAGTTGCACTCAAGAATGTGAGATCAGAGTGCGTAAACGCGAATGTTTGTTTGTGTAAAGGCGGGCTCCTCAAACAGTGTGAACTTGTTCACTGGCCGCGGCTGGAGCGCCGGCTCTCGACTCGTTTTGCGCGATAGTTGTTTATCGCGCAAAGTCTATAAAGGGAGGTCCGAGCCGCCGACATTGTTATTTGTGACTGGAGGTCGCAAAGAGTGCGTCGCTCGGGTTTTAAAACGAATAAGTTCCTGTGCTTCTGATACGATGGCTGC…
CUST_26547_PI425831965	Contig_42927	0.00119824	up	29.2734	4.87152	short-chain dehydrogenase	gi|114051868|ref|NP_001040436.1|hydroxysteroid dehydrogenase [Bombyx mori] >gi|95102888|gb|ABF51385.1| hydroxysteroid dehydrogenase [Bombyx mori]	NP_001040436	1.85e-148	95	P:oxidation reduction; F:oxidoreductase activity; F:sterol binding; C:lipid particle	IPR002198; IPR002347; IPR016040; PTHR19410:SF32 (PANTHER), SSF51735 (SUPERFAMILY)	1377	CGTTTTTTTTTCATTCAGTTTCATAGAAACTGTCAAAAAGTTACTGAATATTTTTAACTTAAATTTTAGAGGCTTCCGTATTATTTAGAAGTCATCTCTGGTGACTCCACAATATAAAATAACAGAGTGATTAATATTATCACTCACAATGAGTTTGGTTGCAAACACTGGCAAGTTAGCTGGACGGACGCTGTTCATAACTGGTGCGTCGAGAGGTATCGGCAAGGCAATAGCTCTGAAGGCGGCCAAGGATGGCGCCAACGTCGTGGTCGCGGCTAAAACTGCGGAACCGCATCCAAAGCTACCCGGGACTATTTACACCACTGCTGAAGAGATTGAAGCTCTTGGAGGAAAAGCCCTGCCATGCATTGTGGACGTGAGGGAAGAGAAACAGGTGCA…
CUST_201_PI425831965	Contig_2585	0.000614921	up	28.8843	4.85221	carboxylesterase -11	gi|294846800|gb|ADF43473.1|carboxyl/choline esterase CCE006d [Helicoverpa armigera]	ADF43473	4.09e-102	63	F:hydrolase activity	IPR002018; IPR019826; G3DSA:3.40.50.1820 (GENE3D), PTHR11559:SF27 (PANTHER), SSF53474 (SUPERFAMILY)	1657	CTCCAAAATTCAACAACGTTTTCAATGCAAGTGAYGGAAACGTCGCATGYCCACAAACCAGTAGAAAAACATCWCAAACYACCCTWGACTGCCTACGTCTAAACATCTTCGTTCCCTCTAAGGCGACTCACAACAATCCTCTTCCCGTGCTGGTGTTTATTCACGGAGGCACTTACGTGGACGGCTACGCCTCCTACGATTCTCCAACTGGACACAATTTGGTTGCTCAGGATATAATTGTGGTGTCCATCAACTACCGACTAGGACCATACGGGTTCCTGTGCCTCGACGTGCCTGAAGTACCAGGCAATCAGGGTCTCAAAGATCAGTACATGGCTCTCAAATGGGTAAACGAAAACATCGCGCAATTTGGTGGAAACCCCCGTGACGTCACCATCT…
CUST_2565_PI425831965	Contig_42842	0.001249	up	28.8762	4.85181	dimethylaniline monooxygenase	gi|297139712|ref|NP_001171912.1|flavin-dependent monooxygenase FMO2 [Bombyx mori] >gi|296427833|gb|ADH16748.1| flavin-dependent monooxygenase FMO2A [Bombyx mori]	NP_001171912	5.65e-94	72	P:metabolic process; F:monooxygenase activity; F:coenzyme binding; F:nucleotide binding	IPR000960; IPR020946; G3DSA:3.50.50.60 (GENE3D), PTHR23023 (PANTHER), PTHR23023:SF4 (PANTHER), SSF51905 (SUPERFAMILY)	1111	GTTAAAAAGGGAGGAAAATTCATGGAAAGTGAAATCCAAAAACTTAAAAACCGGAGAATATGTTATGGACGAGTGTGATTTTGTGTTTGTGGGAACTGGTCACCATCACACGCCTAACATGCCAAACTTCCCCGGCGAAGAGTTATTTAATGGAACCATAATCCACAGCCACGATTTCAGAGACACCGTACCTTTTGAAGGCCGTCGCGTGTTGGTAGTTGGACGTGGACCTTCAGGCCTGGACATAAGTGTGGATATCGCATACGTCAGCAAGAAATTAGTACACAGCCACCATAGCAAAACTAAAGTCGGAACACCGTTCCCGGATAACTTCGTAGAGAAACCTGATGTGGCGAGGTTCACTGAAAATGGGGCGTATTTCACTGACGGCTCTTTTGA…
CUST_9317_PI425831965	Contig_802	7.85174e-05	up	28.8444	4.85022	ugp	gi|262530080|gb|ACY69181.1|UDP-glucose pyrophosphorylase [Spodoptera exigua]	ACY69181	0	96	F:nucleotidyltransferase activity; P:metabolic process	IPR002618; G3DSA:3.90.550.10 (GENE3D), PTHR11952:SF1 (PANTHER), SSF53448 (SUPERFAMILY)	1591	AGACCTACAAATGCAACGTGCCCCTAGTGCTAATGAACTCGTTCAACACTGACGAAGACACCCAGAAGATCATCCGCAAGTACAAGGGGCTGAAGCTGGAGATACACACCTTCAACCAGTCCTGCCATCCCAGGATTAACAGGGAGTCTTTACTGCCGGTGGCCAAGGACGCTAATGTCATGGATGATATTGAGGCTTGGTACCCCCCCGGCCACGGAGACTTCTACGAGTCCTTCACCAACTCCGGCCTTCTGGACAAGTTCATCAAAGAAGGGCGGACTTATTGCTTCATCAGCAACATCGACAACCTGGGAGCCACCGTCGACCTCAACATCATGAGCCTACTCCTCAACCCTGACCTCAAGAAACCAGTCTCAGAATTCGTCATGGAAGTCACAG…
CUST_19140_PI425831965	Contig_35077	0.00193321	up	28.8	4.848	sialic acid synthase	gi|45592938|ref|NP_996660.1|sialic acid synthase [Danio rerio] >gi|41351113|gb|AAH65584.1| Zgc:77126 [Danio rerio]	NP_996660	7.8e-11	55	P:carbohydrate biosynthetic process; C:cytosol; F:N-acylneuraminate-9-phosphate synthase activity; P:amino sugar metabolic process	SignalP (SIGNALP)	707	ACTGGCCCTGACGGTTCTGCGGATTATCAGAACAGTTCTGACGTCCCGGTGGGATACTCCGGGCCGGAAATCCGGACAGCTGGGCCGCTGTCCGCGGTGTCTTTGGGGGCTCATGTGATGAAAAATCACATAACCGTGTACTAGGGTCTAAAATGCACGGACCTTCTGTGCTCACTGACTCCGGCTGAGTTTGCTCTCCTATGGAGAGACCTGAGGGCTATTGAGGCCTCGCTCGGGACATCCATCGGGAGAGTCGTCACTTCTGAAATCCCGTGCATCGGTTATCTGCAGAAGTCCCTCGTCATGGGCGAACCAAGAACAAAGGCGAGATCCTGTACCCTGGAGACGTGAAGAAAGGTGGCCGACTGGCGGGACTCATAGCGCTGCACTTCCAGGACA…
CUST_2579_PI425831965	Contig_42848	5.87214e-05	up	28.7595	4.84596	dna helicase	gi|288560377|ref|YP_003423863.1|DNA helicase [Methanobrevibacter ruminantium M1] >gi|288543087|gb|ADC46971.1| DNA helicase [Methanobrevibacter ruminantium M1]	YP_003423863	0.00013	41	F:helicase activity; F:ATP binding; F:DNA binding; F:binding; C:membrane; P:transmembrane transport; P:regulation of transcription, DNA-dependent; F:sequence-specific DNA binding; C:nucleus; F:transcription factor activity	no IPS match	1524	GTAACTATTGACAAAGTCATCCACCATGTAATCTTTGGCGACGCTGATACCAACGCCCAAGTGAAATCGTTTGAGGAGAACTCATCAGATTTAGATGATACTGAAGACAAAATTGTAAAGAGAATGTCAACACCTGCAGTAGCAACTCGGAGACCAGTGCGTAAAAAGACTATACGCAAAAATGAAGATTTCGAATATGACTTGTCAAATCTTCTCAAAATGGAAGCTCAGGGCTACAGAGAATCTCAAAATGTTGTGACCACTAAAACAACACAAACTAAAAAGAAACCAGCAAGTGAAAATCAAACCAACCAACCAAGCCTGAATGACACCATAAGCAATGATTTCATTGGAGCTTTACTAGCCATGTCTAAGAAATCTGTAGATTTATCAGCAGCT…
CUST_34869_PI425831965	Contig_43247	0.000148223	up	28.5924	4.83756	carboxyl choline esterase	gi|148361456|gb|ABQ59309.1|carboxylesterase [Spodoptera exigua]	ABQ59309	0.000699	81	F:hydrolase activity	no IPS match	799	AACTAGGATATGCCTATTACAGTAAAATGTGGAGGAAAACAGATGCTATTAATAATAACATAGGTATGGATGTAAGCTATTGTAATTTTCAGGGTCCTTCTTGTTAAGTAATCATAAGGCAATTCTGTTCTGCCTATGTCATTTATGAAAGTACATAACATTTATGTATAAAACAATATTATCTCCTTATTTTAGCAATAATACTAATAAAGCACAAATAAATGGTAATGATATGAATTATGTCACTGATCTGAGCAAATATGTGTGTAATGTACCTATACCTAATATGAATTACAAAATTAATTTAAAATTACCTTAAATAAATAAATAAGTGTTTAAAAAGATAATTGACTGAATGATAACTTTAAGCACTGGAAATTGATTAAAATACTCTCATAA…
CUST_36373_PI425831965	Contig_17459	6.63837e-05	up	28.2669	4.82104	orf2-encoded protein	gi|156388347|ref|XP_001634662.1|predicted protein [Nematostella vectensis] >gi|156221748|gb|EDO42599.1| predicted protein [Nematostella vectensis]	XP_001634662	6.32e-09	47	F:RNA-directed DNA polymerase activity	no IPS match	661	ATTCTTTAAGTTCATACATAGAAAATTTAAGCACCAACAATAATGTGATTATTGCTGGTGATATAAATATTAACATACGACCGAAGTTTCCGGAATCAACATATGAATACAACAATAAAATAAACTATCTCAATATGCTATCATCTTTTGGAATTCATGCAGGACATACTTTCGCGACGCGAAAAAAAACTTGCCTCGACCATTTCATGCTTAAATTGAAAAATAACGAGAAGGCATTTATTGCTATAATACACACTTCTATAACTGACCATTTTACAACATTTCTTTCTATATCAAAATTTCATAAAAAACAAAAGGCAGTCAAATCTCAGACGAAATTAAACTATGAGAGCGCTCTTAAAGATTTACAACTTAAAAACTTATCTGAACTACTACTAA…
CUST_26781_PI425831965	Contig_1271	0.00058702	up	28.2628	4.82083	AGAP003212-PA [Anopheles gambiae str. PEST]	gi|118783335|ref|XP_312921.3|AGAP003212-PA [Anopheles gambiae str. PEST] >gi|116129164|gb|EAA08310.3| AGAP003212-PA [Anopheles gambiae str. PEST]	XP_312921	7.41e-43	85	C:mitochondrial matrix; F:metal ion binding; F:electron carrier activity; F:2 iron, 2 sulfur cluster binding; P:electron transport	IPR001041; IPR001055; IPR012675; IPR018298; PTHR23426 (PANTHER), PTHR23426:SF1 (PANTHER)	788	AACCAGCTGTGTACGTCAGGGTCAAAGAATCAAGTTCGCAAGATTTGGAAGAAATTGAATAATTTGATTGAGATAAGATATTCCGTAGTTATCGTTGTATAATTTAGTGAAATAATTCAACAGAGAGACTTCAAGAACAGATATAGTGACTTTGCCATTTCGAAAACAGTTAAAAACTACTCAAAATGATATCCAGAAGTTTTTTGAGGACTTTCACACGTCCAGAATTTAAGTGTTTATTGCAAATTAATCCCGTGGGATCTACTTATAGTAGTTTACGAATTATGGCTCCCTTTTCTACATCAAATTTTGCGTTGAAAGAGGAAAAGGTGAAAGTAAACTTTACACTGCACGACGGTAAGCGGATAGAAGCGGAGGCCAAGGTCGGGGACACTCTCC…
CUST_436_PI425831965	Contig_2179	0.000629872	up	28.2151	4.8184	trypsin-like protease	gi|2463056|emb|CAA72948.1|trypsin-like protease [Helicoverpa armigera]	CAA72948	4.06e-48	57	C:extracellular region; F:serine-type peptidase activity	IPR001254; IPR001314; IPR009003; IPR018114; G3DSA:2.40.10.10 (GENE3D), PTHR19355 (PANTHER), PTHR19355:SF82 (PANTHER), SignalP (SIGNALP)	1210	TAAAAAAGAAAAACGAAACTAAAAAATGAGGTTSTTGTGTTTACTTGGGATATGCTTAATTGCTGCTTCAGGCAATGCCCAGCAAAGGATCATTGGCGGTGTAGAGACCACAATAGAGAGTTACCCATTCAGCGCTTCCATGCTATTCTCTCCCAACAACCAATACTACGAACACCAGTGTGGAGGCACCATCATCACCAACAACGCTATACTGTCCGCTGCACATTGTTTCACCTCGCTCCCTGGCAACGGCAGTCCCCCAGCCTTGTTCTGGCGCGCCCGCGTCGGTTCGGCGCGGTGGGCCACAGGCGGCGTGGTCCACGGCCTCAGAGACGTCATCATACACCCTAACTACGACCGCGACACGCAAGACTCGGATATAGCTGTGCTTAGGACGGA…
CUST_10360_PI425831965	Contig_35772	0.00181304	up	28.169	4.81604	abl interactor 2	gi|307198735|gb|EFN79538.1|Abl interactor 2 [Harpegnathos saltator]	EFN79538	1.33e-10	94	C:cytoplasm	no IPS match	1111	CGCCGTGATCTACGTGCTCAAGAAGAACGACGACGGCTGGTGGGAGGGCGTCATGGACGCCGTCACCGGACTGTTCCCCGGGAACTATGTTGAACCGACAGTCTGAGAGAGAGAGAGAGCTACAGCCATTAATATGCATTAGAGGCGATTCTGAAGGCAGGGGGTTTGTTTTGATACTGTCGAAACTAAAATTTGAAATATTTAAAATGAGATTTACCACTAAGAAATTGCTGAATTTAAAATCGGTGTCTTCAGAATCACTGCCAGTATCAGCGGGTTCATCAGTAATCTTCCACACATGGTTTAAAGCCACTCCCGAGGAGCGCCGCTGCCGGCTGCCTTCCTCTGCATCCCGCGAGCGTGATGTAATCCGCTTACCGCTTGTAAACAATGTGAGTG…
CUST_14919_PI425831965	Contig_35410	0.00284117	up	27.824	4.79826	phd finger protein	gi|170064270|ref|XP_001867455.1|phd finger protein [Culex quinquefasciatus] >gi|167881717|gb|EDS45100.1| phd finger protein [Culex quinquefasciatus]	XP_001867455	6.03e-14	80	F:DNA binding; F:zinc ion binding; F:protein binding; F:histone acetyltransferase activity; F:histone-lysine N-methyltransferase activity; C:histone acetyltransferase complex; P:acyl-carrier-protein biosynthetic process	PTHR13793 (PANTHER), PTHR13793:SF29 (PANTHER)	825	CATAAATAGAAGTGAATTAAAACTAAAGAAACCTTATTCTTATTAGTCAAAATATTTTATTGATTTTTCCTTATAGCTACAACAAATAGATTACAATACAAGTAAAAACACATAAGAACAAGAACAACACAACAGTTATTTTAATGCTACATACTTAGTACCCCCTATCTTATGTATTACTAGGTTAGGGAAAATACACAAGTATTCACTATTACAAAGTCTAAAAATTCACCAATATCATGTCAATTTCATTTATATTAGTAGGTGTACATTGAGTTTCCATATAATTTTTCTATCTTATTGTTATTTATGTCAAGATTAGTACATATAAGTAGTTGCCAATAGGACAAATTCATTACATGCTCATTACCAATTTTACAGCAAATCTAATTTGATTAG…
CUST_1444_PI425832076	AB180453.1	3.82755e-05	up	27.7817	4.79606	mRNA for troponin C type IIIa-like protein, complete cds	0	0	0	0	0	0	0	0
CUST_35257_PI425831965	Contig_44796	0.000247459	up	27.6826	4.79091	putative lipase [Bombyx mori]	gi|281398210|gb|ADA67928.1|putative lipase [Bombyx mori]	ADA67928	0.000184	45	P:lipid metabolic process; F:hydrolase activity; F:catalytic activity	SignalP (SIGNALP)	702	GTTTTAAAAATCACATGTTTTATTCAAAATAAGAATTAGGTATACGTTACACATAACATATACCAAACTTCATATGATTTAATTTATTACAATAAATAATACATTTACCAGCATATTACTCTGTAAAGTCAACCAATCTACGCCGTTTGTAGAGAGCGTATCATCAAATTATAAATAACTTAATTTAAATCTACAACGAATGGCAACACCGCAATTAAAAACTGCGGTATTTGCTAAAACTTGCTCTTCATCCTCTCTACCCAAACAGATTCTTGACCTGATTGCTGAACCCCTTAGCCCCCTTCTCCACACTCTGGTCAAGTTGCTCGCCTGCCCTCCCAAGTTGTTGACGATGCCCTCGTTGTTGTGGTAGCGGGTTCCGGTCCGGCCCGTCCCGTA…
CUST_14119_PI425831965	Contig_22382	0.000366908	up	27.5638	4.7847	GA24234 [Drosophila pseudoobscura pseudoobscura]	gi|198477290|ref|XP_002136667.1|GA24234 [Drosophila pseudoobscura pseudoobscura] >gi|198142963|gb|EDY71675.1| GA24234 [Drosophila pseudoobscura pseudoobscura]	XP_002136667	0.0041508	52	-	no IPS match	375	AATAAGCGGTCGCAGCGTGTCTATCAGCGAGAGCGCTGTGACAATAAATGGATCGAGTTACAGCAACATAACATGTGGCTTTACGCCTGCTGCGAAGAATGTGAATTACGAATAATTTGCCAAGAACATATGACTTCGAAGGTGACAACAGGAACTGGGCTCATCAAAGTAGATCAAGGATGTACCATCAAGAGAGGAGAAACAACTATATACACTGATACAGAATACCAGAATAAACTGTACATAAACCCGCTCATACGCATGCCATTGTGGGACGATTTGAACAACATTACAAAAATAGAAAAGATACCTACACTGGAGTCACTGGAGATTAACACAGAACGAAATGAAGTTAAACTGAAAGAGATAAAACAT
CUST_8068_PI425831965	Contig_1254	5.9843e-05	up	27.5281	4.78283	intraflagellar transport protein 20 homolog	gi|225707594|gb|ACO09643.1|Intraflagellar transport 20 homolog [Osmerus mordax]	ACO09643	7.58e-24	67	C:flagellum; C:cilium; C:intraflagellar transport particle B; C:Golgi apparatus; F:protein binding; P:intraflagellar transport; C:microtubule basal body; C:centriole	SignalP (SIGNALP)	781	CTCTATGGTGGTCCGNNACCTGAGAAACGAAATATCAAAACATTTTGTTGTCATTCATTTTGTGATAATAATAAACATTGCGATTGCGTCTTATAAATAAAATATTGATACAGTAAGGTATTGCCCGCTTCTGGTAGACATGGCGGAAGAACTTCAGAAGGCACATTTATACTATGACGATATTAACAAGATAAGGATTTTAGAGCCGAGTATCCTAAAGGAAACAGAGGACCTGCGAAATACCTGCAAAGACTATGAAACGAAAGCGGAAGATTTCGGCAGAATAATAAATGATCTACTGGGCGTGTTGAAGGAGCTCGGCGACAACGTGGAGACACAGAAAATGGCCGCCATCGGCACCACCAACCTGCTCAAGTCTATCACTAAAGAGCGGGAATT…
CUST_24728_PI425831965	Contig_34010	0.000558251	up	27.2103	4.76608	branched-chain amino acid aminotransferase	gi|183979382|dbj|BAG30743.1|branched-chain-amino-acid transaminase [Papilio xuthus]	BAG30743	1.91e-65	94	F:branched-chain-amino-acid transaminase activity; C:mitochondrion; P:isoleucine catabolic process; P:leucine catabolic process; P:valine catabolic process; P:isoleucine biosynthetic process; P:leucine biosynthetic process; P:valine biosynthetic process; P:pantothenate biosynthetic process	IPR001544; IPR005786; IPR018300; G3DSA:3.20.10.10 (GENE3D)	1648	GTAGTGNGTAAAAGGTATTCTATATTTATAAATATTCAATGTTGAACAGACTCATTGATACAAGACTAGAAACATATATTACAATGCAACAAAATATCACACATTCAAATGAATGTTGCTAAACCATCTATTTTGATCCGTCTGTGTATAAATATATTTTTTGTTAGGAAATTATAAAAAGTGCTCAGATAAAGAAACAACAATTATGCAGATAAATGGCAGACGGAAACATGCTATCTCGCCCTATTCGTAGGTCTGCCAATACTCCTTCCTCTCTTCGTTAATACTTTTACGTTAAGTAACAGCCACCATTTTGATTTTGTTTCTTTACATGAGCGCTTTTTAAGTAATGAGACTCTATTGTTACATAACGCTCACACGAGCACATTATACTTGAAG…
CUST_2452_PI425831965	Contig_6915	0.000109796	up	27.0138	4.75562	endonuclease reverse transcriptase	gi|156540135|ref|XP_001599695.1|PREDICTED: similar to protease, reverse transcriptase, ribonuclease H, integrase [Nasonia vitripennis]	XP_001599695	0.000485	48	-	no IPS match	275	ATGTGAAAATAAAGTCGACAAAATTAAATATTTAAATCAACCGCACGACGACTGGATAGACAAAACAATTATGAATGGCATTCGTGAAAGAAACGAGCTATGGCGAAAACTAAAACAATACCCAAAGAATACTAATCTTCACACAGATTTTATAAATAAAAGAAATTGGTTAAGTAAAACTATTAAAAAAACTAAACACCTATTTTACAAAAAAGCCTTCAACAAATGTATTAATAAACCAAAAAAGATGTGGAGTTTAATAAACGAGTTAACGA
CUST_805_PI425831965	Contig_40162	1.99326e-05	up	26.9676	4.75316	cre-ubq-1 protein	gi|307206691|gb|EFN84646.1|Ubiquitin [Harpegnathos saltator]	EFN84646	2.86e-106	100	C:cytoplasm; P:reproduction; P:growth; C:nucleus; F:protein binding; P:nematode larval development	IPR000626; IPR019954; IPR019955; IPR019956; G3DSA:3.10.20.90 (GENE3D), PTHR10666 (PANTHER), PTHR10666:SF9 (PANTHER), SSF54236 (SUPERFAMILY)	806	TCCAAGACAAGGAAGGCATCCCTCCCGACCAGCAGCGACTTATCTTCGCCGGTAAACAACTAGAAGACGGCCGTACATTGTCAGACTATAATATCCAGAAAGAGTCGACCCTTCACTTGGTATTGCGTCTGCGTGGTGGTATGCAGATTTTCGTGAAAACCCTGACTGGCAAGACCATCACCCTGGAAGTCGAAGCTTCAGACACCATCGAGAATGTAAAGGCTAAGATCCAAGACAAGGAAGGCATTCCTCCGGACCAGCAGAGGCTGATCTTCGCTGGTAAGCAGCTAGAAGACGGCCGCACCTTATCTGACTACAACATCCAGAAGGAGTCTACCCTTCATCTTGTTTTACGACTCCGAGGAGGAATGCAGATTTTCGTGAAGACTCTGACGGGAA…
CUST_10838_PI425831965	Contig_1260	0.00107169	up	26.8222	4.74536	h aca ribonucleoprotein complex subunit 2-like protein	gi|114051934|ref|NP_001040438.1|nucleolar protein family A member 2 [Bombyx mori] >gi|95102892|gb|ABF51387.1| nucleolar protein family A member 2 [Bombyx mori]	NP_001040438	4.26e-74	94	C:nucleolus; F:snoRNA binding; P:rRNA pseudouridine synthesis; C:small nucleolar ribonucleoprotein complex; F:rRNA pseudouridylation guide activity	IPR002415; IPR004038; IPR018492; G3DSA:3.30.1330.30 (GENE3D), PTHR23105 (PANTHER), PTHR23105:SF12 (PANTHER), SSF55315 (SUPERFAMILY)	1007	TTTTTATTTCTAAACTTTGTTTAAATTAGTCTAAAAGCTCAAAAATGGGAAAAGTGAAACTGGAACCTGTTGAACAAACCGATGGAGACGTTTCTCTGAAAACAGAACCTCAAAGTCACGAAGAAAAAGTGGACCACTGCAGTGTCATTGCAAAACCCATGGCATCCAAGAAACTCACCAAGAAAATCTACAAACTTATCAAGAAATCCACCAGCCACAAAAACTACATCAGGAATGGCTTGAAAATTGTGCAGAAACAGCTTCGATTGGGCGAGAAAGGAATCGTTGTGTTCGCTGGTGATATTTCTCCAATCGAGATCATGTGCCACCTGCCAGCTGTATGTGAAGAGAAAGACATTCCTTACTGCTACACTCCTAGTAGAAAAGACATTGGTTCAG…
CUST_26177_PI425831965	Contig_40750	0.00025708	up	26.8219	4.74534	copia-like retrotransposable element	gi|189239753|ref|XP_969432.2|PREDICTED: similar to Copia protein (Gag-int-pol protein) [Tribolium castaneum]	XP_969432	2.93e-85	63	F:peptidase activity; F:DNA binding; F:nuclease activity; F:nucleotidyltransferase activity; F:zinc ion binding; P:DNA integration	IPR013032; IPR013103; PTHR11439 (PANTHER), SSF56672 (SUPERFAMILY)	1146	TGTCTAATTTCTATTACTAATTAAATTTCTTAAGTAGGTAGCTTCCCTTGCTGCCTCAGATAATGCTACATACTCAGCTTCGGTACTTGATAAAGATACCGTTTTCTGTTTTCTACTCTGCCAAGATATAACAGAACCGGCCATAGCAAAGCAGAAACCAGTGTATGATTTCCTGTCCAAGGTATCACTTGCCCAGTCAGCGTCGACAAAACCTTCCAATTTTACATTAATATTATCTTTACAATATTTCAAACAATAATGTTTAGTTTTCTGTAAATACATTAACACTCTTTTAGCTTGACTATAGTGAGTTTCATTGTAACTATTATTAAATTGACTTAGGTAACTCACAGTATATGCTATGTCAGGTCGAGTTAACACAGCTAAGTACATAAGACT…
CUST_2785_PI425831965	Contig_2738	0.00209048	up	26.5681	4.73163	apolipoprotein d	gi|156551794|ref|XP_001602517.1|PREDICTED: similar to GA17982-PA [Nasonia vitripennis]	XP_001602517	9.13e-37	69	F:binding	no IPS match	850	CATGCGCGCCGAGCTCACCGAGAACGACCACGTCGAGACTAAAGACGGCGCAGTAGAATGGACGCAAGGAGTGACAATGAACTTCACATACCGCTTCCTGGACGACCCGCTCGGGGAGACGCTGCTGGGCAACCTCACGTGGAGGGTGGACCTCGCCGCGCCCGCGCACTGGACGCACGAGGAGAAGGACTATGACGGCATCTACAACACCTACGTGCTCGACACAGAGTACAAGACCTGGGCTCTTCTGCTGCACTGCGCTGAACAGAGAGAGGGAGCGAGCTATCTCAGCGCCTTCGTGCTGTCTCGCTCCACCACGCTGCCCAAGAACGTCATGGCTTACTTGAGGGATAAACTGCCCAGATACGACGTAGACGTAAAATACGTGTTCCCGATCTC…
CUST_16732_PI425831965	Contig_1372	0.000245701	up	26.2276	4.71301	zinc finger protein 710	gi|292625978|ref|XP_001919601.2|PREDICTED: zinc finger protein 347-like [Danio rerio]	XP_001919601	9.14e-28	50	F:nucleic acid binding; C:intracellular; P:transcription	IPR007087; IPR013087; IPR015880; PTHR11389 (PANTHER), SSF57667 (SUPERFAMILY)	1108	TATATCCTTGCAAATACGACGGCTGTGATAAAACCTTTGACCACGCTGCTAAACTACACGAGCATACGAACAGAGTGCATTTAGGCCTCAAAAGATACGTGTGTCACGTTTGCGGAGACAAATTCGACGATCAGTTCAAAAAGACGAAACACTCTTTGGAGGCGCACGGGATTAAAGAGGAACAGGAGGCGGTGTGCACAATTTGTGGCAAATACTTCCTAAATCATAAGAACCTTAGGGAGCACATAAGGAAGAATCACCTTATGGAGAGGCCGCACGAGTGTGAAACGTGCGGTAAAACGTTCTTCAAAAGGACGGAGTTGAAGAACCACATGGTCGTTCATGGCGCCCCGTCGATCTATAAGTGTGAGATTTGCACCAAAGCGTATCCCAGAAAGA…
CUST_1081_PI425831965	Contig_1769	0.000105347	up	26.1833	4.71057	insect intestinal mucin 4	gi|224495114|gb|ACN52066.1|insect intestinal mucin 2 [Mamestra configurata]	ACN52066	1.12e-18	79	C:extracellular region; F:chitin binding; P:chitin metabolic process	IPR002557; SignalP (SIGNALP)	614	TCGGTCCGTTTTTTTTTTTTGTAAATAACATAAGTATTTTATTTAATGTGTTAGGAAAAAATATATACAATTTGAAATTTTACAGATTTTAAGGGAAGTTGTAGAATAAGGCCGACTGTGGTGTTTCTTGTAAGAGGCCATAAAGGCCAACGTCCAGCAGTGGGCGTCGACAGACGATGGCGATGGTAGTAGAAAGTTAAGCACAACCAGCATTCTCAGGGTAGTCGCACACCTGAAGAACCTTGTTGTAGTGCAGTCCCGCCATACACTGCAACAACACCTTGTCTCCCCTCACACACTGGTAATACTGGTTGCAATTCTCAGCCGGGAGCAGCCAGTGAACAGTGGGGCTAGACGGGCAGCCATTGGGCAGCCACTCGCCGCTCCGGGCAGCCTGCC…
CUST_25180_PI425831965	Contig_1077	0.00283247	up	26.091	4.70548	translocase of inner mitochondrial membrane 8 homolog b	gi|158635929|ref|NP_001040216.1|translocase of inner mitochondrial membrane 8 homolog b [Bombyx mori] >gi|87248417|gb|ABD36261.1| translocase of inner mitochondrial membrane 8 homolog b [Bombyx mori]	NP_001040216	5.71e-38	91	P:transmembrane transport; F:P-P-bond-hydrolysis-driven protein transmembrane transporter activity; C:mitochondrial inner membrane presequence translocase complex; F:metal ion binding; P:protein import into mitochondrial inner membrane; C:mitochondrial intermembrane space protein transporter complex; C:chloroplast envelope	no IPS match	939	TCTACAAAAGTACCTACGGCATAAGATCAGCTGAAGGTACACTGGAATAAGGTTGTTTTTGCTTATAGCACGAGCATTCTTCACTGCTCCACCCATGCTATCTGTTAACATGTCGATGGCTAGGCAAAATGTACTAAATCACAATTTTCAACAAAAACGATCAAATCGAATGATGTAAGTCAGTAACCAACTCATCTGATCCATCAAACGAGTCATCCAAAAAATATTCACATCCCTTTTTTTTTTAACTGCAAATATTTTTAATAAATGCAACCCAGCACATTTTACTATAACACTAACTCAACATTCATCAATTTTATCAACAATATTAGAACCTACTTGACTGCACAGTGCCAGTGCTAACTTTATTTAAGTGTTTCCCTTTTTGCAAAAAATGCA…
CUST_4989_PI425831965	Contig_42974	0.000201888	up	26.0129	4.70115	hspc049 protein	gi|170044823|ref|XP_001850031.1|HSPC049 protein [Culex quinquefasciatus] >gi|167867956|gb|EDS31339.1| HSPC049 protein [Culex quinquefasciatus]	XP_001850031	3.53e-06	54	-	no IPS match	719	CTCACCAGCTACGAGAGTGATGCAGCTATGGTGAAGCGGCTGCAAGATGAGCTTGCTACGCTTCGACTTCAGAGTAAAATGCAACCACAACCACCAGAAAAAACCTCCCCAATCGGGCACCAGTCTCGCCTAGCGCAGTACTCAGAACGGCTCAGCGGGCCCCTACCCCTAGTCGACGACTTCTGCGCAGTTCCCTCGGAGCACCTCGACAGCGGCGCGCGCGAGGCCAAGGGGCTGCGCGGACTCATCAGGCAAATGGGAGGCAGCCCCGTCATGGGAAGGAAGACTTCGAGATCCCAGAGCCAGAATTGATTGGATGATAGTGATTAGTGTGTGAAGTGTAAAGATAAATTTGGATAATGAGCGAATGTGTAGAAATTATGTTGATATTTATATTAA…
CUST_12731_PI425831965	Contig_23029	0.000223134	up	25.8845	4.69402	c15orf26 protein	gi|195569137|ref|XP_002102567.1|GD19973 [Drosophila simulans] >gi|194198494|gb|EDX12070.1| GD19973 [Drosophila simulans]	XP_002102567	0.00319398	56	F:molecular_function; P:biological_process	no IPS match	319	TGTTGCCAGTGAAAAAACCCGACGTCACCAGATTCGAACTGGAAGGACAAAGAGTTCCAGTTAATCAAGATATCGTGATAAAGCATTGCGGAACAAACCTTAACTTAGGATTGGATCCAAAGAAGTGCGGCATAGGTTTCAATGGCACTATGTGCATGCCTATCATGAAGAATTGTTTAGATGTATACAAGAGAGAGGAGTTCAACAACATTTGGCAAATATACACGCCTGTTCCCGACGACGACCAAGTATCTCAGAACAAATCAACACCTACTTAACGTTCGCATTTTTAAACTTTATCTTGCTATGACTTAATGCA
CUST_5983_PI425832017	Contig_41349	0.000186952	up	25.8661	4.69299	midgut glutamate specific carboxypeptidase	gi|46198284|gb|AAS82585.1|midgut glutamate specific carboxypeptidase [Trichoplusia ni]	AAS82585	0.0449872	94	P:proteolysis; F:metallocarboxypeptidase activity; F:carboxypeptidase activity; F:zinc ion binding; F:structural constituent of ribosome; P:translation; C:ribosome; C:intracellular	no IPS match	236	CGCAGCGGCACCTTCGGCAAGAAGAGGACCCCCAAGACTCCCGCTAAGAAACCCCGAGTCAAGACGGTCCGTTTCTTTTTTTTTTTTTTGATCTTGATCAGTTTATTTACAAAACGAGATTATTATTACAATTACTTCTGTCACATTACCAGCTGAGAATATACCGGGCACCTTCAGCAATGCCGGCCCATGTTTCTGTGACCACCTTGCTTGATGTATTGCGGAGGGACGATGAA
CUST_14411_PI425831965	Contig_40527	0.00144614	up	25.7431	4.68611	juvenile hormone epoxide hydrolase	gi|156547353|ref|XP_001602895.1|PREDICTED: similar to juvenile hormone epoxide hydrolase [Nasonia vitripennis]	XP_001602895	9.67e-38	60	C:endoplasmic reticulum membrane; C:microsome; P:response to toxin; P:response to oxidative stress; P:oxidation reduction; C:integral to membrane; F:glutathione peroxidase activity; P:aromatic compound catabolic process; F:cis-stilbene-oxide hydrolase activity; F:epoxide hydrolase activity; P:glutathione metabolic process; P:peroxidase reaction; P:xenobiotic metabolic process	IPR010497; G3DSA:3.40.50.1820 (GENE3D), PTHR21661 (PANTHER), PTHR21661:SF2 (PANTHER), SignalP (SIGNALP), tmhmm (TMHMM), SSF53474 (SUPERFAMILY)	800	AGTTATACAAAAGCCACGATCTTACATCATGGCTTNCTTTTTAACATGGTGTTCTTGTTATTTCGTAGTTTTTACTAGTTTTTCTGTCTCAGGTGGTTTATTAGGCGATGTCTCAGATACGGCTACAAAACCAGTTAGTTCTGCGTCAGATACCGCGACTGCTTTACAAACATTAAGCAAGCTCGGCACCTACATCCCAGCTTATCTGGAGGTGGCACAGAAGATCGCAAGCAGCTTCGTCCCGGAGCCTCAGAGCATTCCTCCCATCAACCAGAGCCTGCTGTGGGGACCACGCAATAAATATGGAGACAGCATCCGACCTTTCCAAGTTACATTTTCAGATGAGATGGTAAAAGACTTGTTATATCGCATCAACCACCGCCGTAAAATAAGACCCTC…
CUST_30450_PI425831965	Contig_30930	0.000142805	up	25.6727	4.68216	antigenic determinant of reca protein homolog	gi|170054703|ref|XP_001863250.1|kin17 [Culex quinquefasciatus] >gi|167874937|gb|EDS38320.1| kin17 [Culex quinquefasciatus]	XP_001863250	5.33e-60	69	C:cytoplasm; P:DNA replication; F:RNA binding; P:mRNA processing; C:nuclear matrix; F:zinc ion binding; F:double-stranded DNA binding; P:DNA recombination; P:interspecies interaction between organisms; P:DNA repair	PTHR12805 (PANTHER)	706	ACATCGACCGGGACCCCGCCACCATCGCCGCACAGGAGGCTAAGGCTAAGAAGGAAAAAATGGATAAGGATGATCAGGAGAGGATGCTAGACTTCATAGCTAAGCAAGTGGAGCGAGGCAAGTCGTGCGGCCAGCGGGAGGAACCAACATACTCGGAGCTGAAGAGGGAGGGCAGCCAGGAGCGGCTCAGCCTCAACCTGCAGCTGAAGCGGAAGACTGAAGAAAAGAAGTTGGACCTTCTACCGTCAGCGCTAAAACTGAAAGAGAAACAGAGCGAATCGTCTTCTAGCAGCAAAAAGAGCAAGACAGAAGAATTCAAAAGTAAGCATTCTGCGTTAGACGACATTATCAAAATGGAGGAATCTAAAAAGGAGAGAAATAACAGAAAAGACTACTGGC…
CUST_24544_PI425831965	Contig_43105	0.00069564	up	25.5261	4.6739	signal recognition particle 72 kda protein	gi|195113033|ref|XP_002001074.1|GI10583 [Drosophila mojavensis] >gi|193917668|gb|EDW16535.1| GI10583 [Drosophila mojavensis]	XP_002001074	6.3e-31	62	P:dsRNA transport; P:SRP-dependent cotranslational protein targeting to membrane; C:signal recognition particle, endoplasmic reticulum targeting; F:7S RNA binding	IPR013699; PTHR14094 (PANTHER), PTHR14094:SF9 (PANTHER)	915	AGGCCCTACGTAGGCTTTAGCCCGAGCCGCGCCTGAAGACAAGAAGACACTGGCGAAGTTAGTGAAGGCACTGGCAGCCGCTGATCCCCAGCGGGCGAAGCAACTGGCCACTAGACTGACCGCCGGTCGAGGAGTTAGAGTGCAAGATCGACATTGAAGCGTTGGAGTCTTCCAAATGGATGATGGGTGCCAAGGTGGTGAAGAAAACTGTGCAGAGCAAGCAGGAACAATCCCCTGGAACCCCTGGCTCCGAGTTGACCAACAAGAAGACTCAGAAGAAACGCAAGCGGAAGACGAAGCTGCCCCCCACCGCCGACCTGTCGCGGGCGCCTGACCCAGAGAGATGGCTTCCCAAGTACGAGCGCACTGCGTACCGCAAGCGTCGCGGCGTGCGGCGTG…
CUST_15383_PI425831965	Contig_31065	0.000238916	up	25.5026	4.67257	programmed cell death	gi|157111331|ref|XP_001651489.1|programmed cell death [Aedes aegypti] >gi|108878430|gb|EAT42655.1| programmed cell death [Aedes aegypti]	XP_001651489	5.95e-20	78	-	IPR003891; IPR016024; PTHR12626 (PANTHER)	850	TGCGGCGCTCGCTCGCCGTGTCCCCCGAGCAGATGGACCGGGGCTTCCTTCGCGTGCTTGAGGACATGTCGGACATCGTGCTGGACGTGCCGCTCGCGTACATCATGCTGGACCGCTTCGTGGACAAGTGCACGCGGCGGTTCCACCTCGGGGACCACGTGCTCAAGCGTATGCCTACCAGAGGGCGCAAGCGGTTCGTGTCCGAGGGCGACGGTGGCGCCATCAAGGATCACGCGCTGAAACTGCGGGAGTAGACCCCCCGCCCGCCCGCGCCGCACCCCGCTGACGTCTCACACCGGAAGAAGGCATTGTCTATGGCAGGTTGAAGTTCAAACAGTGATGTCGGTTCTGAAGGCACTAAATTTAATTTTGGCAGTGATAAACTTTATATTTTGTCCC…
CUST_788_PI425831965	Contig_2788	0.000182663	up	25.4961	4.67221	troponin c	gi|49532924|dbj|BAD26697.1|troponin C type IIIa-like protein [Plutella xylostella]	BAD26697	1.07e-79	100	F:calcium ion binding	no IPS match	822	CGGCCGGGGAGATTTTCCGAGGCATCGAGATTCCCGGTTCCCGAGACTTCTGTTAGTCGCTCACTCACCCCGGAACTGACACTGTCGGTCTGGTTAAACGACTCCAGTTTAGTCTCCAACTAACTTGAATACCTACCCGAAGTGAAAATGGAAGAACTCGGCAAAGAACAGATTGCCATCCTCAGGAAGGCGTTCGAGGCCTTCGACCATGAGAAGAAGGGCTGCATCGGCACCGTGATGGTGGGCACCATCCTCACCATGCTGGGGCACTCCGTCACCGACGAGACCCTGCGCGAGATCATCGCTGAGGTTGATGAGGACGGTTCCGGCGAGGTTGAGTTCGAGGAGTTCGTGACGCTCGCCTCCAAGTTCATGATTGAGGAGGACGCCGAGGCCATG…
CUST_17899_PI425831965	Contig_45233	0.00135358	up	25.4791	4.67124	carboxyl choline esterase cce006b	gi|182509206|ref|NP_001116814.1|alpha-esterase 40 [Bombyx mori] >gi|170284252|gb|ACB12414.1| carboxylesterase CarE-10 [Bombyx mori]	NP_001116814	2.1e-99	74	F:hydrolase activity	IPR002018; G3DSA:3.40.50.1820 (GENE3D), PTHR11559:SF27 (PANTHER), SSF53474 (SUPERFAMILY)	966	GAGTGGCTCGTCAATATCTAGCTGGACGATCAATTCAGACCCAGTGTGGGTCGCGAGTCTCATCGCTAAAGCTTTAGGGTATCCCGAGACAAGAGACCCTCATGAACTATATGAAATATTTTCTAAAGTACCGCTTACAGATTTGGCTAAGGTAAAAGCAAAAAAGCCATTCGACCGTTATCTTGAAACAGAATTAGTGTATTTACCGTGTGTTGAAAACCGTCTGCCAGGAGTAGAGGCAATCATTCCCGATGTTCCCTATAAGATGGCAACATCTCCTACCAGGAAAAACATATCAATCATGCACGGAACCACTGACAGGGAAGGTATATTTTTAATCGCTTTAGAAAACGAGGAACGAATGAGTGAGAGGAACCGAGGTTACATGTTTGCGTCAGA…
CUST_7223_PI425831965	Contig_26969	0.0015835	up	25.4519	4.6697	protein	gi|156389611|ref|XP_001635084.1|predicted protein [Nematostella vectensis] >gi|156222174|gb|EDO43021.1| predicted protein [Nematostella vectensis]	XP_001635084	9.4e-06	54	-	no IPS match	553	AAGCGTCGCCGCCGCCGCCGGAGACGACGGTGTACCCACTTCTACCGATTCTACAATGATACCTAACATCATAGTCCGGTTTTGCCGGCGAAACATTAAAATGGAATTTCTATCAGCTGTTCGCGCTCGCCGGGGACTCACTACTGTTGATGCCGGCTTAGATGGACCCTCGAAACCCATTTTTGTGAACGACCATCTCGCTCCATACTATAAAATGCTGTACAGTCGTACCAGAGCTCTGGCCAAGCAGAACGACTACAAATACGTCTGGCTGAGGGACTGTCAGATTAACGTTCGAAAGAATGATACGTCGAGACCAATTGTTATTTTATCTGAAAATGATTTAGATAAAATATGACTTCCATTTACCGTTAATAACATTAACACAAAATGCCAAAA…
CUST_10447_PI425831965	Contig_3231	0.000152384	up	25.4415	4.66911	trehalose-6-phosphate synthase	gi|148540960|gb|ABM66814.2|trehalose 6-phosphate synthase [Spodoptera exigua] >gi|187234344|gb|ACD01424.1| trehalose-phosphate synthase [Spodoptera exigua]	ABM66814	2.91e-61	95	F:catalytic activity; P:trehalose biosynthetic process	IPR023214	714	CGGCCGGGGGGTCGTGCGTCTATTTACATCCTGAGAACGGCGTTCGGACTGGACTGGAGTGAAAGAATCAGGGTCATATATGCTGGTGATGACGTCACTGATGAAGATGCTATGCAGGCGCTCAAAGGTATGGCGGCGACATTCCGTATCGCGTCAGACACGATCACCAAGACGTCTGCGGAGCGCCGTCTGTCCTCCACGGACTCGGTCCTGGCCATGCTCAAGTGGATCGAGAGGCACTTCTCCCGTCGCAAGCCGCGGGCTAACTCCCTCACGTACAAGAATGCGAGGAAAGCCAGAGACACGCTGCAGATGCAGATGTCCTACCAGCTGCCCCTGAAGACCTCGCCCAGGCCTTCGCCTCCAATGTCACCAGATAAATCCTCGAGTGGATCCGAG…
CUST_7291_PI425831965	Contig_41668	7.18347e-05	up	25.0769	4.64829	cas1 domain containing 1	gi|270003398|gb|EEZ99845.1|hypothetical protein TcasGA2_TC002627 [Tribolium castaneum]	EEZ99845	6.4e-89	83	-	IPR012419; PTHR13533:SF3 (PANTHER), tmhmm (TMHMM)	1242	TATATGAGCGAGGTGTTCTTCCAAAAGATCTTCGTGACGCGGCCGTGGAAGGCGCTCTTCGTCAACTCGGACGACGACATACACCAGTGGTGGCTGCGGTGGAAGCAGGACAGGTACTCAATGACATACGGCATCATATTCGGCACGGCCTACCTGCTCGCGCAACGCTACAACCTGCTCGACGATAACAACCACAGCAATCTGTTCACTCCGGGCCTGTCCCTAAGTGCCACTCTGCTAGCCTTCATCGGCATGGGCAGTTACGTCACTTTTACCTTCTTCTGCAATAACACTTTTGACTGCAACGAGATTCATAGTTACGTGGCGTTTGTCCCGATAGTGAGCTATATTTTATTGAGGAATGTCAGTGGAGCGTTGCGTACGAGACATTCGACTCTG…
CUST_1805_PI425831965	Contig_21882	0.000750181	up	24.9546	4.64123	nuclease harbi1-like	gi|193610737|ref|XP_001943491.1|PREDICTED: hypothetical protein [Acyrthosiphon pisum]	XP_001943491	1.73e-59	55	C:intracellular part; F:hydrolase activity	IPR006912; PTHR22930 (PANTHER), SignalP (SIGNALP)	1002	AGCGACTAATAGCTATGATAGGCCTATCAACGAGCGCCTGCTGAAATGCCCGTCCTTCTAACAGGTCCCTATTAATACGACGATTGCGTTGATCATCGTTGATGGCATTAAGTAAAATGCCAGCCTCAGTCGTCAACTGATTGCCAACCTGATGCTGCCTTTGCTTTTCGGCTTCAACTTCCTCTGGTGTCAGGAATGGCACGGGTGCACCAGTTTTGTTTGCTATATTGTGCAAAACACAGCATGCATTGACTATTTTCCCTGCCATGATTGGGTCATAGTGGAGGGCACGTGCCGCAAGTAGACATCTGAATCTGGCCTTCAGTACACCAATGCAGCGCTCCACACAATTACGTGCAGTCACATGGAGGTTATAAAAATTATGTTGGGGTGTGCCTT…
CUST_2854_PI425831965	Contig_42398	0.000574449	up	24.9423	4.64052	sugar transporter	gi|157115206|ref|XP_001658143.1|sugar transporter [Aedes aegypti] >gi|108876974|gb|EAT41199.1| sugar transporter [Aedes aegypti]	XP_001658143	2.42e-36	49	C:membrane; F:substrate-specific transmembrane transporter activity; P:transport	IPR005828; IPR016196; IPR020846; G3DSA:1.20.1250.20 (GENE3D), PTHR11600 (PANTHER), tmhmm (TMHMM)	1528	TTTTGACGTAAAACCTAAAAGCGTTTTATTGTTTCGATTTCTGACCAATTTGCATAAACCCATTAGTGAACTTCGCCTGTATCATATCCACAGTCAAACCAGTAGTTTCCGGAAGAACGAACACGGACAATACAGCAGCAATGGCGGCTATTCCAGAATAGAAGAAGAAGGTTCCGTCCAATCCAACGAGTTCCGATAGCGGCGCGAAAATGGCCAGCATTATGAAGTTGGCACCCCACATCACGGAGTAAGCCAGGATTATGCAGAGGGATTTTACCTCAGGAAGATAAGCCTCAGCATTCAGCATGTACGGCACGGTGGCACTGCCCAGCTGGAAGCAGAAGCAGTACAGCAGTATGATGGCCGGGATCATCCAGTCTGGGGCTATGGGCCAGCGCA…
CUST_32763_PI425831965	Contig_27503	7.53358e-05	up	24.8846	4.63718	cytochrome p-	gi|195149768|ref|XP_002015827.1|GL11266 [Drosophila persimilis] >gi|194109674|gb|EDW31717.1| GL11266 [Drosophila persimilis]	XP_002015827	0.00413895	59	F:metal ion binding; P:oxidation reduction; F:heme binding; F:oxidoreductase activity; F:electron carrier activity; F:iron ion binding; F:monooxygenase activity	IPR001128; SignalP (SIGNALP)	234	CATAAGAAGTTTATTTGGTATTTTTATTTACATTTTCAACTACAATAACACAACTAAGAATCTCTAGGTTCAACAACAAGATGGAAGCCGTCAGCGGGCCGCAGTATAAACGCTATCGGGTGCAGGCGTTGCGACCGCGGCGTTTTTTCTCCCGGCCGCACTCGGAAACCGCTCAGGATTCGCACCAGAAACACTTTCGCAGCCAGCACTGCGAAACGGGACCCTGGGGAAAGA
CUST_22469_PI425831965	Contig_42373	0.00251342	up	24.8775	4.63677	grip domain containing protein	gi|301606211|ref|XP_002932719.1|PREDICTED: desmoplakin isoform 1 [Xenopus (Silurana) tropicalis]	XP_002932719	0.00668622	45	P:vesicle fusion with Golgi apparatus; F:binding; C:cytoplasm; P:intracellular protein transport; C:Golgi membrane; C:chromosome; F:ATP binding	no IPS match	1198	GACAGAACATTGTAGTTGTCAGTCAGTGTCAGCTGCCAGACTCAAATTTTGAAAACAAAACGGTTGCAACATAAAGTGTAAACAAATACCATACAAATACAGCAAAACAAGTCTTAAAACTAAAATAAATTTACCATTAAAACTGAAATCAGTGGAAATGGCTGCGAGAGATCGAATCTACAGCGACTTTGCGACGTATGTCGCGGAAACGGGGAAACTGGACGAGCTGAAAACCCTGTCGGCCGACCTCGACTCCGACATCGAAGATTCGCGGAACTTTATGAAGCAAATACAGAAAATGTACGCCGAAGCTTCGATTATACAGACCCCTAGAGATGCGGAACCGTCTAACACGAACAGTGACTTGGCCCAACACGAGGAAATCACAAAGTTCTTAGA…
CUST_11491_PI425831965	Contig_31704	0.000290456	up	24.7676	4.63038	cg1134 cg1134-pa	gi|195126799|ref|XP_002007858.1|GI13170 [Drosophila mojavensis] >gi|193919467|gb|EDW18334.1| GI13170 [Drosophila mojavensis]	XP_002007858	1.88e-24	69	F:zinc ion binding; F:protein binding	IPR001841; IPR013083; PTHR12183 (PANTHER), SSF57850 (SUPERFAMILY)	500	GCCGTCGCGTCGGGGCGGATCGCCTACAAGTACCTGAAGCGACGCAAGCGGCGGGACCTGGAACTAACCATGAAGAAGCAGCTGGCGACGGGGCGGCGCGAGCGCCGGGCGCAGGCGCGGGAGAGTGGCCTGGCCGATGTGCAGCTGTGCGTGGTTTGCACGGAGAACCCAAAGGAGATAATCCTGCTGCCCTGCGGGCACGTCTGTCTGTGTGAGGACTGCGCCGATAACATCAAGGAACAATGTCCCATATGCAGGGAGAAAATAGAGTCGAAAGCTCCGGCTTTTATCACGTAACTTGGCTTGTTCTAGTAGATAAATATAGGTAATACACAGGCACGGCACGGTCGATGGTTTTAGAGCCTAACTTGTTAATTGTGTAAATGTTTTTAATGGTAG…
CUST_32166_PI425831965	Contig_36649	7.31289e-06	up	24.7112	4.62709	son protein	gi|307169155|gb|EFN61971.1|SON protein [Camponotus floridanus]	EFN61971	1.01e-10	86	C:intracellular; F:double-stranded RNA binding	SignalP (SIGNALP), tmhmm (TMHMM)	620	CCCGTCCCGAGTATAATCTTGTGCTTCGAGTGCGGGCCGGATCATAAGAAGAACTTCTTGTTTAAGGTGAAGGTGGCCAACACAAGAAGTACCAGCCGGCGGTGGCGAGCGCCAACAAGAAACAAGCGAAGGCGGACGCCGCGCAACTCGCCCTGCAAAAACTGGGCATTTTAACATGAATATTAATTTTATTACTCGGGTTTTGCAAAGCTAATTTTACAGTAGAACAAACGATTGTGATGGTGTAAAATCTGGAAAACAAATGAACTTAGCTAATCTAACCCATCAACCAGAAAACATAGCCAATGCCCCATTGTTTTTTAATAAAGATCATAAAAATGTTACCATAACATTTTATTCCGCTACTAAGTTGGCTTTGCACAACTAGGCAGTAGACAT…
CUST_509_PI425831965	Contig_30781	0.001797	up	24.2387	4.59924	serine protease inhibitor	gi|226342888|ref|NP_001139706.1|serine protease inhibitor 14 [Bombyx mori] >gi|195972030|gb|ACG61177.1| serpin-14 [Bombyx mori]	NP_001139706	3.61e-56	57	F:serine-type endopeptidase inhibitor activity; F:peptidase activity	IPR000215; G3DSA:2.30.39.10 (GENE3D), G3DSA:3.30.497.10 (GENE3D), PTHR11461:SF23 (PANTHER)	1118	AGACGCTGAGGGCCAAAGTTCCTTAAGGGCTTACCAGATACCTATCTACCTACTTGCATTAATCAGTTTCATTCAACCGATCAGCCCTGCGAGGCCCGGAGTACATCCCAGCAAACAGAACAAACTCTGTCTTCTTATCCACAATCGCAAACCCGAACGGATGGTTCGCTTTGAACTGAACCAGGTCTCTCTTACCACGCCCAGCGGTCACACTCGCAGCTTTCACTCCACCCTCTGTGACTTCAATAGCTGCGAACTGAAGCATCATGGAAACGTTGATCTTGAACTTGCTGATACCACCCAGTTGAGCATTGTCTAAGTAGAACATGGATTTCATGCCCATATCGAACATCATCTCATTGGTACTGCTCCAGGTTTCTATCTCGAATTTAGGCAAGC…
CUST_27646_PI425831965	Contig_15269	0.000564937	up	24.2306	4.59876	enzymatic polyprotein endonuclease reverse	gi|270004778|gb|EFA01226.1|hypothetical protein TcasGA2_TC010553 [Tribolium castaneum]	EFA01226	6.79e-22	88	F:RNA binding; F:hydrolase activity; F:RNA-directed DNA polymerase activity; F:DNA binding; P:DNA integration; P:RNA-dependent DNA replication	PTHR10178 (PANTHER), PTHR10178:SF14 (PANTHER), SSF56672 (SUPERFAMILY)	202	AACAGATGCCTCCAACGTCGCTTTAGGCGGGGTACTTTCACAAGGACCTATAGGTAGCGATAAACCGATAGCATATGCTAGCCGTACTTTAAGCGATACCGAGTCCCGTTACAGCACAATAGAGCGAGAATTGCTTGCCATTATATGGGCCATAAAGCACTTTCGACCTTATCTCTACGGACAAAAGTTCTTTATCTATACT
CUST_7600_PI425831965	Contig_36303	0.00049571	up	24.1664	4.59493	aspartyl asparaginyl beta-hydroxylase	gi|195488353|ref|XP_002092278.1|GE11752 [Drosophila yakuba] >gi|194178379|gb|EDW91990.1| GE11752 [Drosophila yakuba]	XP_002092278	4.1e-45	60	C:integral to endoplasmic reticulum membrane; F:peptide-aspartate beta-dioxygenase activity; F:binding; P:peptidyl-amino acid modification; P:oxidation reduction	no IPS match	997	GAACTGTTCAATGCCATCATCATTTTCATCACTCAAGTCTTCTGCATTATTTTCTTCTACTTCATTTTCGTCCTCATCATTATCAAGTAGATCGTTTTCATCATCTTCAGCCGTATTTTCATCAGAACCTTGCTCTTCTTGTGATGCATCTATTTCATTATCATCACTCGCCTCATCAGCTTGAGGTTCATCATCATCAGAAGCATTATCTTCTTCTTGTTCTTCGTTATCCAACTCTTCTTGGCTTAAATCTTCTTGGTCATCCTCATCATTATTTTCTTCATCAGTCACCTCTTGCTCTTCGCTGTCTTCATGATCGTGATCATCATCATCTTCTTCAACCTCTTCATGATCATCATCATCGTCATGATCATCATCGTCATGGCCGTTGTGTTCCTC…
CUST_24773_PI425831965	Contig_41293	0.00253174	up	24.0921	4.59049	nur77 downstream protein 2 variant 1	gi|240848675|ref|NP_001155450.1|hypothetical protein LOC100160640 [Acyrthosiphon pisum] >gi|239789256|dbj|BAH71264.1| ACYPI001924 [Acyrthosiphon pisum]	NP_001155450	7.46e-05	78	-	IPR010625; PTHR13523 (PANTHER)	278	GCCCTGCGCCTTCGAGATCTCACAGTTCCTGCAATGCGCCAGCCAGACGGAGAATCTAGACGGGTGCGCGTATTACAATGACGCGCTAAAGGAGTGCAAGAAGCGGAACCGTTTGCCGTAACATATACCTAATCAAAACCTATTAGAAACAAGAAGGGACATAATGCATCTATTACAAACGAGTTGAAGTGATCATAACATTACATCCTTTTTTAATTGAAATAAATTCATAAGTAATGCAATAAACTGGTCAAAACNAGAAAAAAAAAAAAAAAAAA
CUST_14530_PI425831965	Contig_36159	0.000161903	up	23.8476	4.57577	phytanoyl- dioxygenase domain containing	gi|158284480|ref|XP_307158.4|Anopheles gambiae str. PEST AGAP012746-PA [Anopheles gambiae str. PEST] >gi|157021035|gb|EAA02969.4| AGAP012746-PA [Anopheles gambiae str. PEST]	XP_307158	1.71e-23	74	-	IPR008775; G3DSA:2.60.120.620 (GENE3D), PTHR20883 (PANTHER), SSF51197 (SUPERFAMILY)	1079	TCACGGATACTTAAAAACTGATATACTTAAACAAGAAAAACTATTTTGACGATAAACTTTTGTACTTAGTTAAACATTAGAATCCTCGTTTCCCTCGTGATTGTAAATAATGGTTATTATGTTTCATCATCAGCCATTAGGACAACAATATTCTTTGCATGTTTTGTCGCAAATATTTCAAATTACTTGTAGGTACTTACTAAAAGAAGAATTACGAAAACTTAAAGTAAAATGCAAGTTGCCACATTTCTGTAACATATAGGTGCATTTAAAAGCATATTTTAACAAAACAATGACTAAATTATTTTTGGTACGCATTTCAAAAGGTAATTACTTATATAAAGAATGTAGAACAAAAAAATTATAAAAAATATTTTCTTAAAAAAAATACGGCGATCT…
CUST_21127_PI425831990	Contig_38701	8.69995e-05	up	23.8016	4.57299	formin homology 2 domain containing protein	gi|7670035|dbj|BAA94989.1|unnamed protein product [Arabidopsis thaliana] >gi|225898653|dbj|BAH30457.1| hypothetical protein [Arabidopsis thaliana]	BAA94989	1.06e-07	65	F:actin binding; C:cytoplasmic membrane-bounded vesicle; C:membrane; F:zinc ion binding; P:actin cytoskeleton organization	SignalP (SIGNALP)	629	AAACTGTTCACAGCACTACTGTTGGTCCTTGCGGTGTGCACTGGCAGCGCCCTCGCCGGCGGAGGTGGCGGCGGCGGCGGCGGCAGTGGTAACGGAAACAGGTACTACGGTTATAATGATAACTACAACCGTGGCGGCGGTGGTGGTGGCGGCGGCGGTGGCGGCAAATGAACCCAACAATAGAAAACACGCACACTCTTGCAGATTCTTAATCATGATTATACTTAAGCATAATGTGTAAGTGTTTTAAATAAATGTTTTGTGAACTTGAGAACTAATAAGAAATTATATTGTATGTAAATGGTTGTGTGAAACATTCCTCGGTGATAAATATGTGTAGAACAGTTTGTGTTTCATAATGTGCTAATGTGAGGACTGAAGATTGCCTTTTGACGTGAT…
CUST_223_PI425831965	Contig_35445	8.46222e-05	up	23.7751	4.57138	dead box atp-dependent rna helicase	gi|156544419|ref|XP_001607535.1|PREDICTED: similar to DEAD (Asp-Glu-Ala-Asp) box polypeptide 52 [Nasonia vitripennis]	XP_001607535	1.33e-156	72	P:auxin biosynthetic process; F:mRNA binding; F:ATP-dependent RNA helicase activity; F:ATP binding	IPR000629; IPR001650; IPR011545; IPR014001; IPR014014; IPR014021; G3DSA:3.40.50.300 (GENE3D), PTHR10967 (PANTHER), PTHR10967:SF21 (PANTHER), SSF52540 (SUPERFAMILY)	1608	AGAAAACTGAAGATTTGAAGAAGAAACTTGAAATTGAAGAGCAAAACCGTTTCCGCAATGAATATGGCATCAAGGCAGTCGGCCGGCACATCCCGGCCGCATTAGCAGACTTCTCCGAGCTGACAGACAGGTACCATGTGTCGGACTCGCTGGTGGCCACGGTGCGGCAGTGCGGGTACAGCGAGCCTACGCCTGTGCAGAGACAAACACTGCCTTGTATGTTGGAGGACCGTCAGTTGCTGGCGTGTGCCCCCACCGGCTCGGGAAAAACAGCCGCATTCCTCGTGCCCATACTGCACGCGCTGGGCGCTCCACAGGGCGGCCCGAGAGCCCTGATCCTCTGCCCGACGCGCGAGCTGGCAGTTCAGATCTACTCGGAGGCGCTGAGACTGAGCGCCG…
CUST_30689_PI425831965	Contig_37776	0.000521241	up	23.4958	4.55433	upf0691 protein c9orf116-like	gi|91077224|ref|XP_973352.1|PREDICTED: similar to conserved hypothetical protein [Tribolium castaneum] >gi|270002061|gb|EEZ98508.1| hypothetical protein TcasGA2_TC001009 [Tribolium castaneum]	XP_973352	9.9e-26	75	F:molecular_function; P:biological_process	SignalP (SIGNALP)	757	CGATTCTATTTTCCTTTTGAGTTTATTTATTTTACCAATTACCAGTATGTCTCACCAGCAGGGCCAGCCTGGTGCCTCTAGTGATGAAGAGGGCAGGAGCCCAGGGTTCTGTTCAGCGACTTGCAACAACAGGGCGTGCCTGCAGGAGGCCATCAGGTGCCAGGGAGTGAAGACATCGGACTTGTTCCATACCTGCAACCTGCCTCCGCGGTTTGAGCATCCACATTGGTTCAACGGGTACGGCTCTCAGGTCAACAAGCAGCACCCCTTCTACCGCACCACCTCCAGCGAATACGGATGGTATCCACCAGGCTACCACTCGGTGCCGTCAGTGTTCTTCCCGCAGGGCCAGAAGTTCTCGAACCACCTGGCGGCGTGCGGCATGTACCGCAACTACAG…
CUST_18425_PI425831965	Contig_44848	0.000286352	up	23.2962	4.54202	mfs transporter	gi|170052587|ref|XP_001862289.1|organic cation/carnitine transporter 1 [Culex quinquefasciatus] >gi|167873444|gb|EDS36827.1| organic cation/carnitine transporter 1 [Culex quinquefasciatus]	XP_001862289	2.82e-76	53	P:transport	IPR005828; IPR005829; IPR016196; IPR020846; G3DSA:1.20.1250.20 (GENE3D), PTHR11600 (PANTHER), tmhmm (TMHMM)	1523	ACTATAACTGGAAGCTTAAATATACACCCACAACAACCGGTGCAGCCGGTGAAAATAAATTTAGTAGCTGTTACATAAACGTAGACTCTGATACGAATAGAAGCAATGAAACAAAAGAGTGTACCTCTTATAGTTACGATAGAACATGGTATAACTCCACTATTCCATCTGAACGAGATTGGGTATGTGATAAAGAGATATACGTTGCTAATGTAATCGCATATAGCCGACTAGGAGAGGTATTTGGCTCTCTAATCTTTGGTTGGTTGGGGGATATATATGGACGTAAATTTACATACATTTTATCACTCGTTTTTTTGGTAGCTGGACGATCAATATCCATTTTTGGTGGAGACTCATTTTCAGTATTCTCTTTCGGATGTATAGTAGCTTCTTTTC…
CUST_13881_PI425831965	Contig_32140	0.000810096	up	23.2883	4.54153	f protein	gi|27368143|gb|AAN87269.1|ORF [Drosophila melanogaster]	AAN87269	2.32e-30	50	C:viral envelope	IPR022048	1038	ATCCCACATCAACAATATTTGCAACCAATTCAGTTATCAAACGCTCTGTCGTAGCATAGTGATTGAGCTGGAACAAGAAAAACAAGAACTGGATCACAATAACTACTTGCTACACGCCCAACAAAACTTCAACAAAACGAGAGTTAAAAGAGGATACTTCAATGGCGTCGGAAACCTTGCTCGCACGCTTTTCGGTGTCCTGGACGAAAACTTTGCCGAACAGTATTCACAAGACATAAACAGGGTCAAAAACAATGAAGAATATTTACTCCAACTGATAAAAAACCAAACCAGCATATTAGAAGTACAAAACAATATTTTACTCAGAAATGAAGCATCTATGAACACCCAATTCAGTCTAATAAAGGAACATTTAACTGACGTCGAGAAACACATAGA…
CUST_34513_PI425831965	Contig_9399	0.000648444	up	23.2347	4.53821	endonuclease-reverse transcriptase	gi|70907196|gb|AAZ15239.1|reverse transcriptase [Aedes aegypti]	AAZ15239	3.04e-06	53	F:RNA binding; P:RNA-dependent DNA replication; F:RNA-directed DNA polymerase activity; F:endonuclease activity	IPR005135; G3DSA:3.60.10.10 (GENE3D)	409	AATACTATAATTCTAGGAGACTTCAACTCACACATCGGACTCAAGGACACACAAACACTATTTAAAAACAAACATATTGGAAGGAACCTTCACCACGAGCGAACCAACTCAAACGGAGAAATATTAATAGATACGGTACAATATGAAAATCTCTTAGTGGAAACAAGTAAAGGTCGACACTCCTGTAAGATAACTTGGCAATCGGGAAAAAACACGTCTCAAATAGATCACATAATTACAACCGACCCATCGCGCCCAATTTTCCAATATATTAAAGGAGTATGGCCACGTACAAGAATATCAGACCACAAACTCATCTGGGGCCAAATCCGTAGCATAGAACCATACAACCTATCTAAACCATATCAATACCAGATACTAGATGGTAATAGCCAAAAG…
CUST_2271_PI425831990	Contig_30867	0.000689091	up	23.0732	4.52815	nadh dehydrogenase subunit 2	gi|299830275|ref|YP_003734439.1|NADH dehydrogenase subunit 2 [Paramecium caudatum] >gi|299507834|emb|CAZ66818.1| NADH dehydrogenase subunit 2 [Paramecium caudatum]	YP_003734439	0.0769658	50	-	SignalP (SIGNALP), tmhmm (TMHMM)	363	CCAGAAAGCCAGTAGACGATCTAGGTCATGGTGGATATATGGGTGGATTCCATATGAAACAATGAGTCGGAAACATTATAGACCGCGCCTTTGCAACAGATACCATGTAAGGCTGAATAAATCAGACATGTATGTACTTGTATGTATTTTTTTATGAAAGCCAATAGAGGCTACATGTGTAGCCGTAATCCACAAAAAGTGTTGCATTTAGCTGTGTGTTAAATCGACTCGTAAAGTTACGTGATTCTTCGGTATTAGGAGCCAGCATCCTGTAGTAAATACCTTTAATTTTAATAAGTAAAATAGAAATAATATATTAGCTCTAATAAAATAGTAAAATATTAAAAAAAAAAAAAAAAAAAC
CUST_10495_PI425831965	Contig_9390	0.000263828	up	22.9201	4.51854	syntaxin 16	gi|270010473|gb|EFA06921.1|hypothetical protein TcasGA2_TC009870 [Tribolium castaneum]	EFA06921	1.06e-35	79	C:lysosome; C:integral to membrane; C:Golgi membrane; P:synaptic vesicle docking during exocytosis; F:SNAP receptor activity; P:intracellular protein transport; C:plasma membrane	PS51257 (PROFILE), SignalP (SIGNALP), tmhmm (TMHMM)	481	CCCAACCTTTTGATACTTTTTTGTAAAACCAGGTTATTCGAACTCTCTCTACAAGACAATTTTTTGTAACAATCATTGTTAACTAACTCTTAACAATGATAAGTAGAACCGCCAGTATAATAATCATAACTCCTAGCACAAGAATACAGTGCATTTTCCTGTTCTTTCTCTGATACCGTTCTGCTTTCTGCAACTGTTTGTAGCCTTCGTGAACCTGCACTTGTGTCTGTTCGATGTTGTAGTCTATCCTATCTAGCACCGTGCCCTGGTCATGGACCATGTGGGCCAAGTCCTTAAATATATCGTTTAAATCCATAATCGAATGCACAATTTTATTCACCTCCGCTTCCCTTTCCGCTACCATTTTTGTGTTCTCCTCTTGTCTTAGCAGCAGCTGTT…
CUST_14520_PI425831965	Contig_35666	0.000841724	up	22.8342	4.51312	muscle m-line assembly protein unc-89	gi|110756547|ref|XP_392361.3|PREDICTED: similar to CG33519-PB isoform 1 [Apis mellifera]	XP_392361	1.64e-56	77	P:protein amino acid phosphorylation; F:Rho guanyl-nucleotide exchange factor activity; C:intracellular; F:ATP binding; P:regulation of Rho protein signal transduction; F:protein serine/threonine kinase activity; P:regulation of GTPase activity; P:serine family amino acid metabolic process	no IPS match	566	TCCAACAAATCACGGAATCAGGACAGGATATCGTCTTGGACGAGGAGAGGCCTAAACTCAACTACAACACAGAAGAAAGTCCGATCGAAGTGGGACTCCTCAGAGAACTTCACCGACAAATACAGCTTCATCTCAGAATTATGGCGAGGCAAGTTCTCTATCGCCGTCAAGGGAGTCGACAAATCAAACAACAACGTCGTTGTCGCCAAAATCCTAGAAAACAGACCAGAGACGGAAGTTATGGTGAAACGGGAGTACGAGTGCATAAGACGACTGAGGCACGAGAGGATATCCAACCTCATAGCCGCGTACCAAGCTCCCGCCGCCCCTATTGCCGCTCTTATTTTGGAGAAATTGCAAGGAGCAGACATCCTCACATACCTGTCCAGCCGTCACGAC…
CUST_22029_PI425831965	Contig_32056	0.000187186	up	22.8328	4.51304	methyltransferase-like protein 6	gi|157134040|ref|XP_001656312.1|hypothetical protein AaeL_AAEL012932 [Aedes aegypti] >gi|157134042|ref|XP_001656313.1| hypothetical protein AaeL_AAEL012932 [Aedes aegypti] >gi|108870639|gb|EAT34864.1| conserved hypothetical protein [Aedes aegypti] >gi|108870640|gb|EAT34865.1| conserved hypothetical protein [Aedes aegypti]	XP_001656312	1.93e-37	89	F:methyltransferase activity	no IPS match	459	CCTCTGGCTGCTCGGACCGCCTTCCGCGCGCTGAAGCCAGGCGGGATCCTGCTGTTCAGAGACTACGGTCGCTACGACATGGCCCAGCTCAGGTTTAAGCCGGGACACAAAATTGCTGACAATTATTACATGAGACAAGATGGCACAAGAAGCTACTACTTCAGTGAGGATGAACTCGCTAAACTTTTCGTGGATGCGGGCTTTGAGATACTCATGAACACATATGTGCAGCGCCGCACTGTCAACTTCAAAGAAGGCATTGATGTCCCGAGGATCTTTGTGCAAGGGAAATACAGAAAACCCACTTTGGATGGGTAAACTTAGCTGGATTTATGACATCAAAAGGAATAAATACTGATGGAACAAGATTAACTGTATGGCAGCAGCTGACACTCAAAA…
CUST_22229_PI425831965	Contig_42179	0.00141338	up	22.7104	4.50528	mannose-1-phosphate guanyltransferase	gi|125776883|ref|XP_001359425.1|GA10892 [Drosophila pseudoobscura pseudoobscura] >gi|195152692|ref|XP_002017270.1| GL21618 [Drosophila persimilis] >gi|121990043|sp|Q295Y7.1|GMPPB_DROPS RecName: Full=Mannose-1-phosphate guanyltransferase beta; AltName: Full=GDP-mannose pyrophosphorylase B; AltName: Full=GTP-mannose-1-phosphate guanylyltransferase beta >gi|54639169|gb|EAL28571.1| GA10892 [Drosophil…	XP_001359425	6.95e-171	88	F:mannose-1-phosphate guanylyltransferase activity; P:biosynthetic process; F:GTP binding; P:fructose metabolic process; P:mannose metabolic process	IPR001451; IPR005835; G3DSA:2.160.10.10 (GENE3D), G3DSA:3.90.550.10 (GENE3D), PTHR22572 (PANTHER), PTHR22572:SF15 (PANTHER), SSF53448 (SUPERFAMILY)	2386	AGGCTCACTGTTTATTAAGGATTTGTGTGTATATCTTAAGTGTAGAAAAAGTGTCGCACAGTTCTCAGCATACGTCTCCACGACAGATAATATTGCTTGCTTTTAGCGAATTTGTTTTTGTGCAGTCGGTTTTTGAAAAATAAATCTACGTTCAGTTGAAAATGTGCGGAACTGATAAGAAATTAGGGGAGATACGAGCCCTCATCCTCGTAGGCGGCTACGGAACACGTCTCAGACCTCTAACTTTAAGTAGACCAAAGCCGCTTGTGGAGTTTGCCAACAAACCCATACTATTGCATCAAATTGAAGCTTTGGTTGAAGCTGGAGTTACTCAGGTGATCCTAGCTGTATCATACAGAGCCGAAGACATGGAGAAAGAGTTAACAGAGCAGGTGTCCA…
CUST_7787_PI425831965	Contig_43194	0.00118902	up	22.6869	4.50379	lethal 05510	gi|307195710|gb|EFN77552.1|hypothetical protein EAI_11567 [Harpegnathos saltator]	EFN77552	1.11e-59	79	-	IPR001507; PTHR22907 (PANTHER)	904	CAGAGTCAGCAAGAGAGAAGTCGGCCCCACATTCCCGCTCGACTTTAATGAGCCAGACGAACTGAACATCACCCGGTACGAGGGGCACGCGCCTGAACCCATCCTGGGAGCTGTCGTCAAACAAAACGGAAAGGAGGTGTCAGGCGAGATCTCAGTGAGCCCGGGCACGCCGCTGGCCATGGACATCTTCCTGGACAACTCATCCGCGCCCGTGTACGGGCTGTCCGTCGGGTACATGCATGTTACGGATACTGGAGCTATGCAGGAGACTATTATACTGAACGGCTGCTCCGTAGACCCCTACCTCTTCGACAACTTCATCACGACCACCGGCGACGTGCTCACGGCCAAGTTCAGAGCGTTCAAGTTCCCCGACACCACGTACGTGCAGTTCCGGGG…
CUST_32427_PI425831965	Contig_30117	0.000251814	up	22.6778	4.50321	agap002289- partial	gi|307199485|gb|EFN80098.1|hypothetical protein EAI_06517 [Harpegnathos saltator]	EFN80098	0.000375	60	-	SignalP (SIGNALP), tmhmm (TMHMM)	265	CACACAAAGTCTTGTTACCACTTAACACAATCAGAGAGATTCTTCAGTCATCCTATCAATACTCCTACATTTTGTTCTTAAACTAACAAGGCACACAGGGTATCAAGKACATTAACCAATACAGCTAACACCAGTGTGTAAATGCTCACAGCAGCCGTGGTGGCATCACTGCCTCTCCAGAACGAGTAACTGAAGCTGAACACTTTGACGTAGTTCTCCTTCATGGACCAGGGGTAGCTGCCGTCATCGAAGTGCATGGGGCACT
CUST_7855_PI425831965	Contig_36926	0.00078171	up	22.5191	4.49307	phospholipase a-2-activating protein	gi|260823848|ref|XP_002606880.1|hypothetical protein BRAFLDRAFT_60329 [Branchiostoma floridae] >gi|229292225|gb|EEN62890.1| hypothetical protein BRAFLDRAFT_60329 [Branchiostoma floridae]	XP_002606880	1.68e-25	57	P:inflammatory response; F:protein binding; F:phospholipase A2 activator activity	IPR013535; PTHR19849 (PANTHER), tmhmm (TMHMM)	1218	GATAATGTAATTAAACACATGCATGTTCATAGGTGATAATGAACCGTTTTGAGTATTCTCAAAGCCTAAACGGTTTGTTCCCATTTATCATTATTTTTAGTATTTCTGTGACGTTACAACTGTGAATTTATTTTCGTTGTATTGAATTTGTATGAAAACAGTTTCTTTATGGAAATAGCCAATGGAAACAAACCGTGTTAGAGTTAGCGACCGTCTTTCCCACTAAAGTTGTTATAACGGACTTTATAGTCACATGGTCATGTACCATTACATCTTATAGCGACGCTATCCGAAAACAAATGCTACTAAACGTTACTTGTATTATTATTTTCGGTATTTCAGCTACAGTGAAATGTCTCTAAAACAGATAAATTTCGATTTTAGGGCTGCCTTTTCAAT…
CUST_1054_PI425832076	FJ023535.1	0.000363429	up	22.3558	4.48257	cytochrome P450 (CYP9G4) mRNA, complete cds	0	0	0	0	0	0	0	0
CUST_15689_PI425832017	Contig_9337	0.000506007	up	22.3149	4.47994	PREDICTED: hypothetical protein LOC100505082 [Mus musculus]	gi|309262925|ref|XP_003085925.1|PREDICTED: hypothetical protein LOC100505082 [Mus musculus]	XP_003085925	0.0193238	50	-	no IPS match	740	AATCTTATCAAAAATACAGTAGGCACTATACACAACATTACTTTTAACAATACAAAACAAAAATCATTTATGGTTGTTAGTGGAATTTCATCTAATATCCATCAGGCTGCCTAAAGTATTAATTTCATACCTACTTATAACCATTTTTGCGTATTTTCACTTACAAACAATACAATGCAGTATTTGTTAGCTGCTGCGACTATGATCCCCTGTCAGGTAACAGGTAGCATTTTCACTCTGAGGTTTCTTAGCCTACATAGCAGGTAGGTTATTACTTTATTATTACAGGGAGTTGCGGTGGGAAAGTCTGCTCTGGATTACATAGGCACAAAAATGCTTCAGTAAAAATATTGGCATAAGTACTTATTAAATATTTTACAGGTGGCTTTTACTCGGTAC…
CUST_5294_PI425831990	Contig_43548	0.00299208	up	22.1861	4.47158	bifunctional purine biosynthesis protein	gi|91076582|ref|XP_967875.1|PREDICTED: similar to 5-aminoimidazole-4-carboxamide ribonucleotide formyltransferase/IMP cyclohydrolase [Tribolium castaneum] >gi|270002383|gb|EEZ98830.1| hypothetical protein TcasGA2_TC004437 [Tribolium castaneum]	XP_967875	0.00608282	100	P:IMP biosynthetic process; P:purine nucleotide biosynthetic process; F:IMP cyclohydrolase activity; F:transferase activity; F:hydrolase activity; F:phosphoribosylaminoimidazolecarboxamide formyltransferase activity; F:catalytic activity	no IPS match	569	GAGGCGTGCAACGAACACAGCATCACTCTGGCACACACCAACCTGCGGCTGTTCCACCATTAATTACTGTTTAGACTTTACTCTTTAAAAAAAATGCCGAAAGAGGTGTAAGGAAAAGTCATGAAGACATTGTAACAACCTTATGTTAGTTAGGCTTTTGTTTTTTAGACACGGTTATGGCATAGCCATAGCAGTGACAATTAAATCATGTTTAAAGTTTTGTATCGATATAAGGTTTATTCCAATGAGCTTTTTGTTAAGAATATTGTATATGAACTAAGCAAAACTCGAATCAAGGTGATGGATGAAGATATGATATTAAATTTTATTGAATGTCTTCCAGTATACATTTATATACATATAAGTACAACGTACAAATACCCGCCATAGACGGTTAAC…
CUST_5297_PI425831965	Contig_34375	0.000647268	up	22.0583	4.46325	bel12_ag transposon polyprotein	gi|307179362|gb|EFN67714.1|hypothetical protein EAG_00508 [Camponotus floridanus]	EFN67714	4.16e-31	55	F:nucleic acid binding; P:macromolecule metabolic process; P:primary metabolic process	IPR008737; PTHR22954 (PANTHER)	1698	TACGACTCAGTCAGTAACTGCAGACAGAGCACCTCATGTTAAAAGTGTGGAAGACGACATCACACTCTGCTGCATTACACGAGTCCAAACAAGAACCTCACAACAAGCCTAACCACAACACCCGAGACCACCACAGCTAAGGAGAATGACTCACAATGCACAGTGTCGATGAAAGCCGTAACGAAAAGTGAACAAACAATTTTGGCCACAGCGCATATTCCTGTTCAAGCGAAAAACGGCAATACAATCATTCTTCGAGCCCTCATAGACCAAGGTTCTCAGGCGTCCTTCGTGACTGAAGAAGCAGCACAACTACTGAAACTCGATCGCACTTCAGTCGTCGGAAATGTCACAGGTATAGCAAGTAATTCTGTACCCATAAAATCGATGATCACACTG…
CUST_13747_PI425831965	Contig_42492	7.01961e-05	up	22.0357	4.46177	transient receptor potential mucolipin	gi|91088771|ref|XP_966660.1|PREDICTED: similar to mucolipin-3 [Tribolium castaneum] >gi|270012727|gb|EFA09175.1| TRPL [Tribolium castaneum]	XP_966660	5.56e-91	86	P:calcium ion transport; P:cellular calcium ion homeostasis; C:lysosome; P:transmembrane transport; C:membrane; F:ion channel activity; P:autophagy	IPR013122; PTHR12127 (PANTHER), PTHR12127:SF2 (PANTHER), tmhmm (TMHMM)	1077	ATCAGCAATCAAAGAGCAAATAGAAAGGAACCAGTTTAAGAATGATCAGTACAACATCTGCTCCTTGTTCTTGGGCACTGGCAACTTGCTGGTTTGGTTTGGGGTGCTAAGATATTTGGGCTTCTTTAAAACTTACAATGTTGTCATACTTACTCTCAAGAAGGCAGCTCCTAAGATATTCAGATTTTCAGTCTGTGCACTTCTCCTGTATGCTGGCTTTACATTCTGTGGTTGGCTCATCCTGGGCCCCTACCACATGAAGTTCAGATCACTGGCAACCACATCTGAATGTCTGTTCTCTTTGATCAATGGAGATGACATGTTTGCCACATTCTCCATCATGTCCAGGAAGTCTCCCATGTTGTGGTGGTTCAGCAGAGTGTATCTGTACTCATTTAT…
CUST_12377_PI425831965	Contig_3285	0.000154184	up	21.8597	4.4502	bcr-associated bap	gi|157134480|ref|XP_001656331.1|bcr-associated protein, bap [Aedes aegypti] >gi|108881369|gb|EAT45594.1| bcr-associated protein, bap [Aedes aegypti]	XP_001656331	2.51e-49	76	C:integral to membrane; C:endoplasmic reticulum; P:intracellular protein transport	no IPS match	1347	AAGAAAAAAAAAAATACAAATTTAATCATGAACAACACACCATAATACATTATATACCAAGCCACCACTCTTAATTTGTATGATTTATTTACAAATAAATAGAGAAATGGATATTACTAATGAATAAATATGCAATGAAAACTGCCAATGAAAGTTATTAACAGAGCAGGTTTACCAGTTAAATTATTAAGGCACTGAAAATTATCATTCAAAATTAAAAACCATTCAAAAACACTTTTAAGTAATATTTTAAAAAAACATTCTGTAAAGTTTGGAACTATCTTTGAGCAGTATTAGGATAGGTAGTTACTTAAAAGTAATTTCCAAATGTTAACACAATGTTTCTGAAGTAATAAAAAGAGCAACCATATAAAACAACGCAATTAACTAAAATTAAGA…
CUST_24675_PI425831965	Contig_30950	0.000403305	up	21.664	4.43723	endonuclease and reverse transcriptase-like protein	gi|270015323|gb|EFA11771.1|hypothetical protein TcasGA2_TC004098 [Tribolium castaneum]	EFA11771	2.37e-37	60	F:endonuclease activity; F:RNA binding; F:RNA-directed DNA polymerase activity; P:RNA-dependent DNA replication	IPR000477; IPR015706; PTHR19446:SF100 (PANTHER)	1317	TTGATTTTCAAAATTCTTTATTATCAATAAGTATAATGGTAACAAAACAGTACAACTAAAATATTATACTATTTTATGACATTGTGGTTTACACACTTAATTAGGCTGCAGACACCTTTGTAAGTTTACAAATTATTTGACTTAATGCTATTTACATCGATAAGTATTTTAGTAACAGAGTAGGAATGTACTAACTCGACAACAGTATTTTAAATGCGTACGATCTCATTAGTGTTGAAGACCATTTTTTGCCGGAGATGACATGATTACACTAATTACTTATAAACTAAGTAAATGACACACAAAACAGCTACATTACATAGCGTAAAGATAGCTTTTTAAGCTATTTAAGATGTGAATTCCTACGCATTCTTACGGCGCATCGCGGGTAGTGTACAC…
CUST_12807_PI425831965	Contig_380	0.00076892	up	21.5169	4.4274	macro domain containing 2	gi|114051600|ref|NP_001040417.1|LRP16 protein [Bombyx mori] >gi|95102810|gb|ABF51346.1| LRP16 protein [Bombyx mori]	NP_001040417	1.01e-92	83	F:RNA-directed RNA polymerase activity; P:purine base metabolic process; C:RNA-directed RNA polymerase complex	IPR001707; IPR018372; IPR023213; SSF52777 (SUPERFAMILY)	1578	TTGCGGTATTTGTCGGTGTTATGCTTTTCATTTTGAAATTTTTCTTTAATTCACTCTCAAATAGGTGTTATTATACCTAACAAAATCCTAATGAGATTTGGTTCCAGACTTTTGAGTTTCCCCATTCCTATTCCTCTTGCCGGTACCTGTATTGTACGAGATATTAGCAAAACTTTGGCACAGTGCGCAACAAATAACTTCCGTACACTGACCCGGCTGTATTCTACTATCAAAATGTCTCAAGATTCTCAAACTAAATGGGTGGCTGAGAAGACTAGAATTCTTAACTTACCCATCGAGGAGAAGCGTTCACTGTACAAGTCTCACGTTACTGTTTACGGCGTGGACCCCTGGCCGAAGCATGCACATGATAATAGAGTTGAAGAAAACAGAAAGCAT…
CUST_30530_PI425831965	Contig_34712	0.000448813	up	21.4578	4.42343	kiaa1033 protein	gi|260810655|ref|XP_002600072.1|hypothetical protein BRAFLDRAFT_221115 [Branchiostoma floridae] >gi|229285357|gb|EEN56084.1| hypothetical protein BRAFLDRAFT_221115 [Branchiostoma floridae]	XP_002600072	3.99e-53	77	P:endosome transport; C:WASH complex	no IPS match	729	TATTCGGTATATACAATAACTTTAGATAGGTACATTATATTATTTCAGGTTCTCAAATGGACATTGTAATGCTTAGAAAGGTGGACATGAAACTTCACAAATTCTCAGAATATTCTCAGTCATAAAACTAAGCCCATGCCCATGCCCACCGCCCTTAAAATTACAACATCATTTTTGTATCACCCACTACACTTAACTATCAATATAAAAACTTAACATTAACGGAAAAATATTCTTGCACTAGTTAAACTGTAGTACAGCAATTGAAATTCTTGTTCCATGATTTTGATTTTCTTCTCGGTGAGGGCCAGGGCTTGCTGCAACTGCACTGACCCCTTGCTCTTCTGTTCCTCGAGTGATCGTCGCTCCTCGCCGATGTGTTTCCACACCGACTCGAAC…
CUST_10074_PI425831965	Contig_45084	0.000331471	up	21.4527	4.42309	rmi1 protein	gi|307181482|gb|EFN69074.1|Protein RMI1-like protein [Camponotus floridanus]	EFN69074	6.61e-34	59	P:DNA replication; C:nucleus	IPR013894; PTHR14790 (PANTHER)	1646	AATAATTTATTACTATAAGGCAGAATCATCCAGTCTTTTCTTCAACATACTCACATGTACATTGTCGAAGGGTATAAGGCAAGTAATTTTGGGTGTGTCTAGTACTGTTAGTTCTATTATACAATAAAGCACCTGTAGACTGTTCTTTGCTTTTTGGAGAGCCGATACAGCCTTCTCTTTCATTTCCGGATTTTTAGCTATCTGCTTCTTCAAGTGAGTCATTTCAATCGGAGTGTACCCGACCAATTTAGAGAGTACATCACTTGTGAAGTCAACGTCTAGGCTCCCAGTCCCATCTACAATCGTACACTTTAAACTCCAGCCGTCTTTGCCGACGGACAACTTTGATAGCAACTTCATTATCTGCCCTTCCACCCTGAAGACTTTTCCAGCTTTATC…
CUST_555_PI425831965	Contig_18574	0.00298471	up	21.4396	4.4222	atp-dependent rna helicase ddx51	gi|91092858|ref|XP_969365.1|PREDICTED: similar to ATP-dependent RNA helicase DDX51 [Tribolium castaneum] >gi|270003080|gb|EEZ99527.1| hypothetical protein TcasGA2_TC000109 [Tribolium castaneum]	XP_969365	8.69e-73	64	P:auxin biosynthetic process; F:ATP-dependent RNA helicase activity; F:nucleic acid binding; F:ATP binding	IPR000629; IPR001650; IPR011545; IPR014021; G3DSA:3.40.50.300 (GENE3D), PTHR10967 (PANTHER), PTHR10967:SF18 (PANTHER), SSF52540 (SUPERFAMILY)	1060	AATCACTTAATTTCCTCTTCATTGGTCTGGACTTTTTCGTTCCTCTCTTCAGGGCCACTGATTTCTTGACCTGCGAGGTGACTTCTTGCTGAATCGCGTGTTTGGTAGAGTTGATGGCTCTCTCGTAGCTACTCGACAACCGCTCGTAGATGTCATCTGGTATCTCCACCTTGGGAAGGTCGTCTTTCTTCTCCCATTGTAAGGTTTCCTTGAACATGTTGACCTGATTCCCCAGCAGTATAGTGACGGCGGCGCCGCGGCGGCCCGCGCGCCCCGTACGGCCCACGCGGTGGATGTAAGTCTTGATGTTGTGCGGAGGGTCGTATGACACCACGTAGTCGCACTCGGGGATGTCGATGCCGCGGGCTAGCGCGTCTGTGCCTATTAGTACATCAATTT…
CUST_13029_PI425831965	Contig_1307	0.00105593	up	21.4158	4.4206	pseudouridylate synthase 3	gi|156537085|ref|XP_001602396.1|PREDICTED: similar to pseudouridylate synthase [Nasonia vitripennis]	XP_001602396	4.37e-30	74	F:pseudouridine synthase activity; F:RNA binding; C:nucleus; P:tRNA pseudouridine synthesis	IPR001406; IPR020095; IPR020097; IPR020103; SignalP (SIGNALP)	638	TATTTTTTTATTACACAAAGTTATTTTTACAAAACTTGACGGCAATGTCTTTATCTTTTAATAATATCAGTAACGTTAACCTAATTTTTTTTTTTTATGTGTCCAATTCTTCAGTTTCGTCTGTCAAAGTTTCGTTTGCAGGCTTTCTCTTCTTTGTGTAGTAGTTTATTCTCTCTTCTAGACTAGAACAAGTATCTCTTTTCAATAGAGGCTTGTAAACTCTAGGTTTAACGCCTTGTAGAAGACAGTCGCTGTGACACATGATGCTGTCTCGCTCACTCTCGTCACAAACGCCATTCTGTGTCTCGCTCTTTCGGAATCGTCTATTGTATTCGTCTTCCAGTGTTTGTAGGCAGTCGTGTATCATTGTTGCCTTGATACTCTGCACCGCCCACACGC…
CUST_1908_PI425831965	Contig_19641	0.000835774	up	20.8461	4.38171	cg5892 protein	gi|189236742|ref|XP_975101.2|PREDICTED: similar to conserved hypothetical protein [Tribolium castaneum]	XP_975101	1.12e-08	51	F:transferase activity, transferring acyl groups other than amino-acyl groups	PTHR11161 (PANTHER), SignalP (SIGNALP), tmhmm (TMHMM)	330	GGAGGTCCCATCAACTGGTTCCTGTCCCTGCGCGCGTGGAAGGCGCCGTCCCGTCTGTCGTACGCCGCGTACGTGCTGCACTACCCGCTGCTGTTCGTCGTCAACTGCACCGCGCTCGCGCCCGCCTACTTCTCCGATGGACCTTTCATCTTCAAATTCTTCGCTGACTTCACGGTGGCTGCTATAGCCTCATTGATAGCTACAATCCTGATCGATGCTCCGTGTTCTACACTCATTAAAATTGCTATGGGAGCAGGTTCCAAGAGACCAATTAAGGCTCCAATGGAAAACAATGCTAAGGAGCGCTCGGTAGAATCCGTCCCAGCAATC
CUST_14137_PI425831965	Contig_36325	0.00263594	up	20.7713	4.37652	multiple c2 domain and transmembrane region	gi|156544576|ref|XP_001603147.1|PREDICTED: similar to CG15078-PA [Nasonia vitripennis]	XP_001603147	2.18e-58	69	C:integral to membrane	IPR013583; PTHR16122 (PANTHER), tmhmm (TMHMM)	923	ATAGAGCTAAGGGTGACAATCCAAGAATTTTGATAGAGATGAGTCTGCAATGGAATCTTATCAAATCATCACGCCGTATAATCAATCCAAAAGAACTTCGTTATCTTGAAGCAGAGGAGAAATTAGACCGTCATGTGTTTCAAAGGAACCTAGCTCGAGCGAAGAAAGTGGTCAGATGGAATATCAGTACCTTTCAACTGATCAAAGCTTGCTTCGAATGGGAAGACAAGCGAATGAATTTTATAGCCCTTGTCGTGTGGCTGTTAGGTTGCTGTTTCTTGAAAGTGTGGATGCTGCCACTTTTCTTCTTGATACCATTCGTTTACTATCGCCCCCCAAACTTTTACTTCGTAAACTGGCAGTACGAACCGTACCAAGGACATAGATTAGACGAAGAAG…
CUST_12328_PI425831965	Contig_35253	0.000365636	up	20.6839	4.37043	GJ10655 [Drosophila virilis]	gi|195394586|ref|XP_002055923.1|GJ10655 [Drosophila virilis] >gi|194142632|gb|EDW59035.1| GJ10655 [Drosophila virilis]	XP_002055923	1.08e-11	70	P:neuropeptide signaling pathway; C:integral to membrane; C:plasma membrane; F:G-protein coupled receptor activity	PTHR12011 (PANTHER), PTHR12011:SF37 (PANTHER), SignalP (SIGNALP), tmhmm (TMHMM)	1497	TCAGTTGTCTCCTCGTCTTCCTGTTCGGTCTTCCTTGGGTCTTCGGCCTCTTCGCTTCAAATATAATCGGGGCATACTTGTTCACTCTAACGGCAACATTCCAGGGTTTCGTGCTGTTTGTGTTCTTTGTGGTCGGCAACAAGAAGACGAGGGATCTGTGGTTGAATAAGCTGAAGATTAAGCAGACTAGGAAGGTTCCAGTGACGTCATCGACGTATGCTAAGAGTTCGGGGCCGGGCTGGCGTGGTGGCAGCGGTCGTGGCACCGCCTCTATTGAAGCCTCGGCTTCAAAACCAAGGTCTCTTGCCACATCCGATGATTCCAGATTCTCCTGACGAAGAAAGTTCGGGAATTCTAACCCTTTCCAAATGTAGCGTAGCGATTTCTTGCCAGTGCACT…
CUST_13404_PI425831990	Contig_22430	0.00180127	up	20.6459	4.36779	GM19334 [Drosophila sechellia]	gi|195355772|ref|XP_002044362.1|GM19334 [Drosophila sechellia] >gi|194130676|gb|EDW52719.1| GM19334 [Drosophila sechellia]	XP_002044362	0.0158813	54	-	no IPS match	260	TCCTTTTCATAACAATCCTACTAAATTAATCGGCTTTGTACCGACATATGACGGTGAACCTGTCACAATATATAATTATTTAAATAGTGCACAACAATGGTTAGACCATGCAGGAGGAGATTCTCCTCAAAATGTTATGTTGTTGTTAAGTAAATTAACCGGAAAAGCCGCGTTAATAGTATCAATGATAGATCATAAATTTATATGGGCGAACATAGAATCGACCTTAAAGACGGAGTGTGGAGACAATAGAGAATTAA
CUST_1314_PI425831990	Contig_38157	0.000733401	up	20.6316	4.36678	transcription elongation factor spt6	gi|307188181|gb|EFN73013.1|Transcription elongation factor SPT6 [Camponotus floridanus]	EFN73013	0.0010746	65	-	no IPS match	337	ACACCCACTTCCTGCTGTACTACTCGCACCAGCTGCCCGACATGCACAAGCTGCAACGAGAGAAGGAGAAGAAGAAGAAGCTCGAGGAACGCAAGAATGCAGCGCGTCTAGAAGCGGAGCGCAACGGGGAGGACCTGTTCTGCTTCAGCGTGGCTGTCCTCATCGGCTCCCCACAACCACTGCACTCGTCCTAGCGTACTAGGCACATCTCGTGTCACGAAAGGCGAACAGGAACGTCTAAAGTCTAAATGGAATTATGACGAAGTACTTACCAATTATTATTATTTAGCAATAAAATTAAACAGCATTGCAAGATACCAAAAAAAAAAAAANGACG
CUST_3800_PI425831965	Contig_31404	0.000489572	up	20.5765	4.36293	short-chain dehydrogenase	gi|156546038|ref|XP_001600199.1|PREDICTED: similar to short-chain dehydrogenase [Nasonia vitripennis]	XP_001600199	3.51e-10	67	F:oxidoreductase activity; P:oxidation reduction; F:binding	no IPS match	349	CTATCTGATTAACAACTACATCACACTTAACTCACACGATGTCCTTAAGGAATGGTTTTGGTGCATGGACCGCATTAAGGCTGCTTATCCACCAAAGCGGAGCGATATGAGAAGGAAAATTTGACCAGGACATGTCAGTTCTTCATCAGTGTCAGTTCAGCAGTCAGCCTCCACGCCCGAGTCCAGGAAGTCCTTGAGGTGCAGCGGCACGGAGCGAGGTAGCACACGCAGGTACTGGTTAATATAATACAGCGAGCTCGGCACAGTAATCTCGGGGTAGTTCCGTCTGACGGCGTCCACGATCTTGTCCACGGCGTCTTGAGGAGACACAATCTTCATCAGCGTCGGG
CUST_6745_PI425831965	Contig_18372	0.000223668	up	20.5608	4.36182	isoform b	gi|270009810|gb|EFA06258.1|hypothetical protein TcasGA2_TC009117 [Tribolium castaneum]	EFA06258	7.62e-37	61	-	tmhmm (TMHMM)	773	TCTCCGGAGCTGTCTTCAGCTCTGGTGAATGTCTCCATGACTCGACACATGGAGCTGCAAGCTGATATGAAGGAATACTGGGGGTTTTACTTGCTGCACGGGTCTACGGTCACTGTGTCTGCTTGTGTCAGCTGGCCCGGAGCCTCTCTCATCATGATCCGAGGCTACAAGCACCTGCAAGAGTGCGCGTACATCGGAGACGACTCTTCAGAGGAAGTAGATGAGCTGATCAAGGCAGAGGAACTGGGACTGCTGACAAAAGACGATCTGGTGGAGAAACTGGCGCAGTTGAAGAAGCTGGATGGGAGGGCTAACCAACCTGACAACATGAAGAGACACAAAGCAGGCGTCAGCTTCCACGACCCGAGTCACGCGGAGAACGTGACGTCATCAGACCCC…
CUST_26237_PI425831965	Contig_33747	0.00261927	up	20.5315	4.35977	p38 mapk	gi|112983386|ref|NP_001036996.1|p38 map kinase [Bombyx mori] >gi|77799296|dbj|BAE46743.1| p38 map kinase [Bombyx mori]	NP_001036996	7.94e-27	93	P:negative regulation of antimicrobial humoral response; P:defense response; P:auxin biosynthetic process; P:MAPKKK cascade; P:mucosal immune response; F:SAP kinase activity; F:ATP binding; P:response to osmotic stress; P:signal transduction; C:nucleus; P:protein amino acid phosphorylation; P:transmembrane receptor protein serine/threonine kinase signaling pathway; P:serine family amino acid meta…	no IPS match	1131	GCATTTTTGCAATGCAATATTTTATCAATTCATAAACGACAATAATTTCAGAGAATAAATAAATAAGTACAAATATCTTTCTTCAACATAAAAAACTAATTTATCTGCGTTCTCGCACGTTTCATAAACAAATATTGCATTTGGATTAAAATATTTAACAAAAGTTGATTAAATCATAAATCCATTCAAATATATAATATGTATTGGTAAAACAATATTAAAAACCGATAAAGCCCTTCTATATTTTTATTACCTATTTATCAAACCGGTGCCAGTATAATCAAATGAATGTCAAATGCAGAGAAAACAATATTTAAGAAAATATTGAAAGCGTGTAACAAAGGCATGTTGTGCTTATGGTAAAAGTAAGAGCGCTTCAATGCGACAGAGAAGAAACTT…
CUST_25671_PI425831965	Contig_39115	0.00020293	up	20.4616	4.35485	sterol carrier protein 2 3-oxoacyl- thiolase	gi|299149711|gb|ADJ17342.1|sterol carrier protein 2/3-oxoacyl-CoA thiolase [Manduca sexta]	ADJ17342	5.74e-76	90	F:transferase activity, transferring acyl groups other than amino-acyl groups; F:phospholipid transporter activity; F:sterol carrier protein X-related thiolase activity; F:sterol binding; F:oxidoreductase activity; C:lipid particle; C:peroxisome; P:metabolic process; P:phospholipid transport; C:mitochondrion	IPR002198; IPR003033; G3DSA:3.30.1050.10 (GENE3D), PTHR19410:SF115 (PANTHER)	985	TGTTTAAATACCTATAATAGACGTTTTATATTCAATCTATATAAATTTATTTCTTAAATTGGTTCCTATTACGTAGTATACATAGCTGTTTAATACTATGTTGTTTTACCTGAAATCAGAATAATATATAACTNANAGTTGGATCTCGGCCGCTGTCACCGAACTCAGTACTGCGTCGCACTCGCAGCTCGAACGTGTAGTCTCCGCTTCAGTTCAAGAGGTGCCCAGAGCCCGTCTCGCCTTACAACACAACCTGGGTCTCGGCGGCGCAGTCGTCATCACCATGTACCGCAAGGGATTCCCCGCCGCCGCCGGCGCCAACCCCACCGCCGCCGGCAACCCTGAGGAGTTCAAGGTCTACAAGTACATGAAGATCCTCGAGGAAGCCATGCAGAATGA…
CUST_23197_PI425831965	Contig_45598	0.000207707	up	20.4516	4.35414	neutral lipase	gi|260908058|gb|ACX53827.1|neutral lipase [Heliothis virescens]	ACX53827	1.67e-59	80	F:hydrolase activity; P:lipid metabolic process	IPR000734; IPR013818; G3DSA:3.40.50.1820 (GENE3D), PTHR11610:SF11 (PANTHER), SignalP (SIGNALP), tmhmm (TMHMM), SSF53474 (SUPERFAMILY)	1171	CTTAGGAATATTGTTATTTTTATCAGCAAATATATAAAAAAACGATTTATCATTATCACAATAAGAATCAGTCACTCACTAATCAAGTCCATAAATAATACCATCAGTAGACACATAAAACACACCGGTGGCGTTGCCCGGATTGCTGTACCCAGCTATCGTCACCTCGTTGCCGGCGCACCGCCCTTTGTTGAACTCCTTATAGGAATCACACTTCCACGCCAGGAAATACCCAGGGTTGTGTACCGTGTATGCCCAGTACCGCACACACGCCTTGTGACTGCACTTAGCAGCATCAGACTCCCCTTTTCCTGGCAAGATGCCTGGGTTGCACTTCGGCTGGATGGCACCTTCGTAGTTGAAGAAGAAATCGACGTCTCCTAGTACACTGGTGGTGCC…
CUST_25578_PI425831965	Contig_38363	7.59097e-05	up	20.2763	4.34172	nad dehydrogenase	gi|195456896|ref|XP_002075335.1|GK15723 [Drosophila willistoni] >gi|194171420|gb|EDW86321.1| GK15723 [Drosophila willistoni]	XP_002075335	1.32e-15	85	C:cytoplasm; P:glycine catabolic process; F:oxidoreductase activity; F:aminomethyltransferase activity; P:L-serine metabolic process; P:threonine metabolic process	SignalP (SIGNALP)	917	ACTTGCATATTCCCTATTGATGCCAACTTATTAGATCTTATTATACCAGTCTTAATTAAATAATTTCCTAGTTGTTAGATACAATTTCAGACACAAACAAAGGGAAAAATCTAGTACCGCATTTTTTTTTAAATAAAAATTGCGAAAACTTGAGTACGGTCTGTTCCGTAAACCATATTAATAGGTATATGATTTTTTACGACAGATTGACATTATATTTATAAATCTTACTAAATAGGTAAGACATTTTAAAGATCTAGATACATACATTTATTTCAAAAAGTTCGAATTAGATACTAATTATAATTTTATTCCTATATTTAAATGAATTTATCTACTTTAACAAGAATAGTATAATATATAGGGGGCATAACACCGAAAATGGAATTAGGAAGTACT…
CUST_34193_PI425831965	Contig_1332	0.00165692	up	20.1653	4.3338	mutant cadherin	gi|262527588|gb|ACY69027.1|mutant cadherin [Helicoverpa armigera]	ACY69027	0.000159	73	C:integral to membrane; P:homophilic cell adhesion; F:calcium ion binding	tmhmm (TMHMM)	741	ATAGGTTTACAGACTTCAATAAATTAAAAATAAGAGCCTAGTGGTAGAATTACGATGTTAAGGGCCTGTTTCACTGACAATCCATCTATATCGTTCAAATTAAAATTAGTTCATATAAAAAATGCTTGAGGTGCGAGCCGGGTCAAATTGATGTGGTCAAGTGTAACAGGCGGCAGCTTGTATAGGTCTCGAGCCACGTACATCAGGATATTATACAGATCGGTCCCTTGGAACACCCAGATGATGTTCTGCAGGTCCTTCTTCATGCTCCCGTTGCCGCGGTATATGTACTACGGTATATGGTGGTTCTGGAATGTTGTGGCGTCAGCTTCATCATGATTGTTCGTTCTCCACATAATATGATGGCGGAGCTGGTGATAGTGATGATGTGAGAGTCTT…
CUST_26373_PI425831965	Contig_29323	0.00019628	up	19.7702	4.30525	cytochrome p450	gi|47605531|sp|Q964T2.1|CP9E2_BLAGERecName: Full=Cytochrome P450 9e2; AltName: Full=CYPIXE2 >gi|14582223|gb|AAK69410.1|AF275640_1 cytochrome P450 [Blattella germanica]	Q964T2	0.00317596	62	F:heme binding; F:iron ion binding; C:membrane; F:electron carrier activity; P:oxidation reduction; C:microsome; F:oxidoreductase activity; C:endoplasmic reticulum membrane; F:metal ion binding; C:endoplasmic reticulum; F:monooxygenase activity	IPR001128	164	CATACAGACCCTGGTCGACGCCGCTCAAGGAAAACTGAAGGATAAGCAAGAGGACGCGAATAACAATGAGGATTCGACAAATTGGACTAAAAAATTCTCGGACGACGACTTGGTCGCTCAGGCGGTATTATTCTACGTGGCCGGCTTCGACACGACTGCCAACT
CUST_12124_PI425831965	Contig_42384	0.000984221	up	19.768	4.30509	histone deacetylase complex subunit sap30-like protein	gi|157112936|ref|XP_001657686.1|sap30 [Aedes aegypti] >gi|121957826|sp|Q17Q39.1|SAP30_AEDAE RecName: Full=Histone deacetylase complex subunit SAP30 homolog >gi|108884652|gb|EAT48877.1| sap30 [Aedes aegypti]	XP_001657686	3.52e-70	86	P:regulation of G2/M transition of mitotic cell cycle; F:metal ion binding; C:histone deacetylase complex; F:DNA binding; F:transcription corepressor activity; C:transcription factor complex; P:negative regulation of transcription	PTHR13286 (PANTHER), PTHR13286:SF1 (PANTHER)	2661	CGGCCGGGGGTCGTTGTCGGACGATTGCGAGCAGCAGCGATTCGGTGCGAAAGTTTCTCGGTGAATTTAAATATATTTGGATTGATTATTGAAAATAAGGCAATATCCTGTGGTAATGTTCGAGTTTGTTGCGATTTAAAACTGTTATTTCGTGAGATTTTCGCTAATTTGTTTTGTAATTACTGTGTACTAAATTTTTTGTGAGTGACGATTTTAGGTTTTTAACCAAGAGAAAACAAGATATTTGTGATAAATAAAGTCTCACGACTAAAATACCATTTCCTTCATTGATCTTGCTATGATTTCGCAAGTGTTTCGATGTAGAAATGATTTGTTTTGTAACATAATATAACCTCATCCGACCCCTTTGTGAATACGTCGAACAATTCCATCGAAAAC…
CUST_634_PI425831965	Contig_33286	0.000256793	up	19.7429	4.30326	wd repeat domain 61	gi|114050869|ref|NP_001040162.1|WD repeat domain 61 [Bombyx mori] >gi|87248251|gb|ABD36178.1| WD repeat domain 61 [Bombyx mori]	NP_001040162	3.99e-87	71	F:myosin heavy chain kinase activity; F:serine-type endopeptidase inhibitor activity; F:transcription factor activity; P:serine family amino acid metabolic process; P:phosphorylation; C:myosin complex; C:transcription factor complex; P:regulation of transcription	IPR001680; IPR011046; IPR015943; IPR017986; IPR019775; IPR019781; IPR019782; PTHR22841 (PANTHER), PTHR22841:SF7 (PANTHER)	952	AAATAACAAAAATACATTTATTGAAAAAAACTTACATTTACCTACTTATGTGCACTGATAAATATTGATACTTCTGTCTTTGGACACTGAAACCAGTTTATTTCCTTCCTTATTGAAGCTAACTCCGGTTGCCGCTTCACTGTGTTCATGGAAGTTGTGCAAGCTCTGCCCGTCGAAGGTGAATACTCTCACTGTCCCGTCAGCGCCGGTAGACGCTATTCGCTTGCCGTCGCCGGAGTAGACCCCCTGTAGCACCCAGCCCGAGTGCCCTGTCAGGGTAGCCTGCAGGCTGCCGCTTGTTACACTATAAACTTTCAGCGTCCCATCATTGCCAGCAGTCAGCAGCATCTTACAGCTGGGTGAGATGCACACACTCCTCACACTGGACTTGTGCGCCTC…
CUST_21996_PI425831965	Contig_1528	0.000354523	up	19.6689	4.29785	xanthine dehydrogenase	gi|2282473|dbj|BAA21640.1|xanthine dehydrogenase [Bombyx mori]	BAA21640	0	93	P:xanthine catabolic process; F:xanthine oxidase activity; C:peroxisome; F:electron carrier activity; F:iron ion binding; F:molybdenum ion binding; F:xanthine dehydrogenase activity; P:oxidation reduction; F:2 iron, 2 sulfur cluster binding; F:FAD binding; F:molybdopterin cofactor binding; P:electron transport	IPR008274; IPR022407; PTHR11908 (PANTHER), PTHR11908:SF11 (PANTHER)	1402	TAGCTCGTGTGAAGCATATGGGAGGTGGATTCGGAGGAAAAGAGTCCCGGGGTTTGCTTGTCGCCTTGCCCGCTGCTCTAGCGGCCCACAGACTAGGTAAACCAGTCCGATGCATGCTGGACAGAGACGAGGATATGGTGATGACAGGGACAAGACATCCGTTCCTCATCAAGTACAAAGCAGCCGTAACAAAGGAAGGCAAAATGGTTGGCGCTAAAGTGACTATTTACAACAATGGAGGATATTCTTTCGATTTGTCTGGACCTGTGGTGGAAAGAGCCATGTTCCATTTCGAGAATGCATACTACATCCCCAACGTTGAGGTTACGGCATACGTCTGCAAAACCAACTTACCATCCAACACTGCTTTCCGTGGCTTTGGTGGACCCCAAGGAATGT…
CUST_15719_PI425831965	Contig_40407	0.000953502	up	19.5583	4.28971	serine threonine-protein kinase polo	gi|170039643|ref|XP_001847637.1|serine/threonine-protein kinase polo [Culex quinquefasciatus] >gi|167863261|gb|EDS26644.1| serine/threonine-protein kinase polo [Culex quinquefasciatus]	XP_001847637	9.56e-63	84	P:protein amino acid phosphorylation; C:outer kinetochore of condensed chromosome; P:pronuclear migration; F:polo kinase kinase activity; P:mitotic spindle organization; P:spindle assembly involved in female meiosis II; F:SUMO binding; P:phagocytosis, engulfment; P:male meiosis chromosome segregation; P:mitosis; C:centrosome; P:protein localization; P:pronuclear fusion; C:midbody; P:negative regu…	tmhmm (TMHMM)	845	CGGCTACCAGCTGTGCGACGAGAGCGTCGGCGTCATGTTCAACGACACCACCAAACTCATCATGCTGGCTAATGGAGTGAACGTGCACTACATAAACCGGCAGGGGCAGGAGCAGTACATGACGATGCGCGAGTACCCGCCGGAGCTGGACAAGAAGATGAAGCTGCTCACCTACTTCCGCAGATACATGACCGAGCACCTCATGAAGGCTGGTGCTTCAGTCCCAGTGCGAGAGAGCGACGGGCTGTCCCGACTGCCGCATCTGCACCAGTGGTTCAGGACCACGCTCGCCGTCATCATGTATCTCACAAACGGAACGTTACAGATAAACTTCCAAGACCACACGAAGATCATCCTGTGTCCGCTGATGCAGGCGGTCACGTACATCGACGTGGAGAA…
CUST_35188_PI425831965	Contig_12221	0.000219565	up	19.4708	4.28324	heat repeat-containing protein	gi|307698081|gb|ADN86379.1|HEAT repeat-containing protein [Biston betularia]	ADN86379	2.6e-05	96	F:binding	no IPS match	162	CCAAAAGGCACTTCATGGTGAAATTCTTTGTTTATAACTAAAATATTTTAAATTAAAAATAAACTTATATTTTTAACTTGTCGATATGACTAGAGAGCCGCTCATAAGCAGCTTTGTTCCTGTACAGGTGAACGTTGGCTTTCACCTTCTTTTCCAGCAATT
CUST_13498_PI425831965	Contig_32352	0.00264215	up	19.4643	4.28276	transcription initiation factor alpha subunit	gi|307211087|gb|EFN87330.1|General transcription factor IIE subunit 1 [Harpegnathos saltator]	EFN87330	2.59e-88	73	F:translation initiation factor activity; F:zinc ion binding; P:transcription initiation from RNA polymerase II promoter; C:transcription factor TFIIE complex; F:general RNA polymerase II transcription factor activity; C:ribosome; P:regulation of translational initiation; P:regulation of transcription from RNA polymerase II promoter	IPR013083; IPR021600; PTHR13097 (PANTHER), SSF57783 (SUPERFAMILY)	913	ACGGATTTAGAGGCCGACCAGCTATACGACATGATGACGCAAGAGTTCCGGTGTACATTCTGCAATGCAGTAGTAGAAGAGGACCAATCAGCGCTGCCCAAGAAGGACTCTCGCCTGCTAATGGCCAAGTTCAACGAACAGTTGGAACCCTTGTACATTCTCTTACGAGAGGTGGAAGGCATTAAATTAGCGCCAGAGATTCTGGAGCCGGAGCCTGTCGATATTAATACTATTCGAGGTCTAACCTCCAAAACCATGGCCGCGCGACCTCCAGGCATGGAGTGGTCGGGCGAGGCGACCCGCAGCCAGGGCCTGGCCGTGGAGGAGACTCGAGTGGACATCTCTATAGGGGGGGAGGACGCCGGCGCCGACGCCAGCAAGCTGAGGAAGGAACGGCCC…
CUST_18449_PI425831965	Contig_31689	8.5468e-05	up	19.3786	4.27639	prkr-interacting protein 1-like protein	gi|91089225|ref|XP_968001.1|PREDICTED: similar to CG8441 CG8441-PA [Tribolium castaneum] >gi|270011471|gb|EFA07919.1| hypothetical protein TcasGA2_TC005495 [Tribolium castaneum]	XP_968001	1.84e-53	77	-	SignalP (SIGNALP), tmhmm (TMHMM)	1444	TTTTTTTTTCATTATTTTCACTGTTTGGCTTATCTAAATTACTGGTAGCATCTTCTGTGTGTGTTGAGACTTGGCTGTTGGTATCTTCATTTGATTCAGATTGTTGTTCATCTTCACTGCTGCTATCTGATTGTGAGGATGTTGGAGCAGCATTTTCAACTTTAGGCTTTTTACCCTTCATCTTTGCTAGCTTCTTTTTCTTAAGACGTTTAGCTCTTTTCTTTGCTGTTTTCTCATCAGCGGCTCTTTTATTTGCTTCTATTTTGGCATGGTATTCATCATCTAGCTTTTCCTTTTCACTCTTTTCCTGTATAAACTTCTGTCGCGCGTACTCCTTCCGCCGGAGATGTCTGTACACATGGAACTCTCCAGACCCAGCGCCCGCGCTCGACCCCATCA…
CUST_27906_PI425831965	Contig_11278	0.00103709	up	19.3001	4.27054	endonuclease-reverse transcriptase	gi|298204363|gb|ADI61830.1|endonuclease-reverse transcriptase [Bombyx mori]	ADI61830	6.64e-09	62	-	IPR005135; G3DSA:3.60.10.10 (GENE3D), PTHR23227 (PANTHER), PTHR23227:SF14 (PANTHER)	229	TTCCACTTCTCTCTCCATGGTAAATAAAGACGTACTCTTCTTTTTCCAATATTTCTGTACCCTCTTTCTTTACCTCTGATAGTCCTATAATATCCCATTTGATATTTTTTAAGGCGTGATCTAGAAGATATTGTCGGTGCGGATCAACCAGCCCTCTGACGTTGAAGGTTCCTATGTACAAGTTGTTGTCGATTTGTTTTGATTCAGTATTTTGGATGGGGGGTTGTGG
CUST_1446_PI425831965	Contig_36562	0.000464614	up	19.2361	4.26574	kallikrein-related peptidase 13	gi|304443631|gb|ACR15999.2|serine protease 3 [Mamestra configurata]	ACR15999	9.15e-19	64	C:extracellular space; F:serine-type endopeptidase activity; F:protein binding; P:protein processing; C:secretory granule; P:proteolysis	no IPS match	356	GGCAACTACGCATCAACCCTGCAAGAGGTCACCCTCTTCACCGAAAACACGGAAGAATGCAAAATGATCTACGAAGGGGAAGAAGTGGTGACTGACAACATGATCTGTGCTGGCAGCCAAGGGGTGGGGGACAAGGATGCCTGTGCTGGGGACTCGGGCGGCCCAGTTTACTACGCTGACAGAGGCACTGATGTTCTGGTGGGAGTGACGTCGTGGGGTCCACAGCCTTGTGGGAACCCCGTGCAACCAGGGGTCTTCGTCAAGGTCTCCGCCTTCACCAGGTGGATTTTGAGCAATGTCGTCTGAAATACTCTTGAATAAATGGTTCTGATTGAAAAAAAAAAANAAAAGGACCG
CUST_19582_PI425831990	Contig_19392	0.00302032	up	19.2131	4.26402	pol polyprotein	gi|3493214|gb|AAC33318.1|pol polyprotein [Drosophila virilis]	AAC33318	0.0203309	72	F:RNA binding; F:nucleic acid binding; P:DNA integration; P:RNA-dependent DNA replication; F:RNA-directed DNA polymerase activity; F:DNA binding	no IPS match	243	CAATGAAATTTTATATTTATGACTTTAGTGACAAGTACGACGTACTGATGGGGACAGAGATGATTGAACAGATCAACGCAAAAATAGACTTAAAAGAAAGGAAACTTTCCATGCCCGATAAGGAACTATTAATATTCCACATGACAGATGACGATAACCTGAACATACAAGATCTTTGTAATACGTATAATGACCTCTTCACAGAAGACGTCACTAACAGTGCAACAACGAATGTCAAACATA
CUST_171_PI425831965	Contig_3280	0.000861046	up	19.2011	4.26311	carboxylesterase -11	gi|294846800|gb|ADF43473.1|carboxyl/choline esterase CCE006d [Helicoverpa armigera]	ADF43473	9.68e-124	63	F:hydrolase activity	IPR002018; IPR019826; G3DSA:3.40.50.1820 (GENE3D), PTHR11559:SF27 (PANTHER), SSF53474 (SUPERFAMILY)	1748	GGTATGAATTAGTTTTATTGCTAATTTTTAATTAAGTACTTAACTTAATCATCCTTAGGCATTTTACTCTAAGTATACACTGTAGATAAGACTGGCAAATTCAAGCGACCACGGATGAACGTGGCGTGGACACCTTTCCACTTTTGGACCTATCCATCAGCCTTGAGGCCTAGTTCCAACAGTGGACGATTGTAGGCTCGCCACGCATGCTGTGATAAGTTGATGACACATGAAAACTTAATTTTGTTGAAATGAGAACACGCAGCAATAAAAATTTCTATTCAAGACTACACTGTCGTGTGAACCTATGAGACTGTCTAAAGTTGTCGTAGAAGAGCTCCCAGAAGACCACGCTCTCCTGCCGGAAGCGATGCTCTATGGCCAGGTCCAGGTCTATCT…
CUST_6071_PI425831965	Contig_32045	0.000696205	up	19.1704	4.26081	glycerophosphoryl diester phosphodiesterase	gi|310884324|gb|EFQ42918.1|glycerophosphoryl diester phosphodiesterase, periplasmic [Pseudomonas aeruginosa 39016]	EFQ42918	7.68e-62	77	P:glycerol metabolic process; F:pyridoxal phosphate binding; P:isoleucine biosynthetic process; F:L-threonine ammonia-lyase activity; F:glycerophosphodiester phosphodiesterase activity; P:glycine metabolic process; P:L-serine metabolic process; P:threonine metabolic process; P:phospholipid catabolic process; P:glycerolipid metabolic process	IPR004129; IPR017946	572	AGCAGGCGCAGCTCCGTCATGTTCCTCAGCTCCTTCAAGTTTCTATCTCGAAGGACTGGATGAACACCGCCGCCTCGGGGCCCACGTAGCCGTTCTTGTGCAGCGCGTCCGCCACCGAGCTGCTCCATGGGCAGCCCCAGGCGCTTGAAGTACGTGCTGTGCTTGATCTCCGGGTACACCCCGATGACTCTGCGCTGGCTCACTTGCAGGCTCTTCACGAGGTCGATGACCTCCTGCAGCGTGGGCACCTGGAAGGCCCCGTCCAGCCGCGCGTTGCCGGGGCGGGTCTCGGGGATGCGCTCCCTCGCGCGCAGGCTCTTGATCTCGTCGAGGGTGAAGTCCTCGGTGAACCAGCCCGTGACCTGCTTGCCGTCGATGGTCTTGGTGGCGCGGCGCGGC…
CUST_19627_PI425831965	Contig_43586	0.000280619	up	19.0871	4.25453	wd-repeat protein	gi|195122304|ref|XP_002005652.1|GI18956 [Drosophila mojavensis] >gi|257096276|sp|B4KTK4.1|CIAO1_DROMO RecName: Full=Probable cytosolic iron-sulfur protein assembly protein Ciao1 >gi|193910720|gb|EDW09587.1| GI18956 [Drosophila mojavensis]	XP_002005652	1.13e-08	81	P:iron-sulfur cluster assembly	IPR001680; IPR011046; IPR015943; IPR017986; IPR019781; IPR019782; PTHR22838 (PANTHER)	261	CATTTGATCTGGTGAGCACCAAGCTTGATGCCCACGCTCAGGACGTGAACTGTGTGAAGTGGAACCCGACTGGGAACAAAGAGTTACTCTCCTGCAGTGATGATGGCTCCATTAAGGTTTGGAAATTGGAGGAGTAAAAGTATGATGAACTATTTTACCACACAACTGTGTATACAATCATAATGTATAATAACTTTAATTAAGGAAATGTTTATGTAAATAAAGTTAATCCATTGTTATTCAAAAAAAAAAAAAAAAAAC
CUST_23843_PI425831965	Contig_34984	9.08793e-05	up	19.0252	4.24984	atpase family aaa domain-containing protein 5	gi|270011501|gb|EFA07949.1|hypothetical protein TcasGA2_TC005530 [Tribolium castaneum]	EFA07949	7.13e-72	47	F:binding	IPR003593; G3DSA:3.40.50.300 (GENE3D), PTHR23077 (PANTHER), PTHR23077:SF10 (PANTHER), PF03215 (PFAM), SSF52540 (SUPERFAMILY)	2922	TTTGACGCCCAAGAAAAAAAAACTCATTGACCACAAAACAGACATGATAGATGATTCACAGTTTCTAAAAAAGTCTGGCATTAGCAGAGATAAATCAGATACAATTAAGAAGCAGAAATTAGATTCCAAATGTAAAGGTGACAAAATGAAGGCAAAACTGGCACCAATATTTGTTGCAAAGACTCAAGAAGATGTAGCTGCATTGGAAGCAAAACAAAAATTCCTTCATAGTGGAATACCTGACCAGCTAAAGAAGGCCATAGCTTATCAAAAGGAACAAACTATTATTTCTAGCGGTTTCTACCCTGTAGTTCATGTCCAACAATTTATACCAGCAGTCAACCTATCTGCAGTCCCTGACTTTATGAAAACATCCGAAAATAATGAATGTATGGAAAA…
CUST_5279_PI425831990	Contig_43096	0.00182622	up	18.9566	4.24463	protein	gi|152977104|ref|YP_001376621.1|putative VrrB protein [Bacillus cereus subsp. cytotoxis NVH 391-98] >gi|152025856|gb|ABS23626.1| putative VrrB protein [Bacillus cytotoxicus NVH 391-98]	YP_001376621	1.54e-21	56	P:biosynthetic process; F:transferase activity	SignalP (SIGNALP), tmhmm (TMHMM)	1262	GAACGTTTGTTTACTTCTCTAATTACTACCCGGTATCAGCTTTGTGTTTATCAACATGAGAATCCACAGCGTGCAAGGCATGGGCCGCAGAATTACTACTATCGAAGCTGAGCCTGACAATGCAAGTTCTGAAATGGAAGTGCTATTTGAAAAGTTTGTAGAGTACTTGAAAGAAAAAGGTGAAACGGACAAATTGGTGGAGCTCAAACATGGACATGGACACCATCATTGGAAACATTGGCATGGGTTCCATGGACACTTTGGACATCACGGCTTTGGTCACCATGGACACTGGAGACCTCATGGACCACCTGGACATCATCACCACCATGGCCATCATGGATTTGGTCCTTTTGGGAAGTTCGCCCACCACGGACCTCACGGACACCACGGCAAGCA…
CUST_5963_PI425831965	Contig_40679	0.00209198	up	18.9215	4.24195	carbonic anhydrase	gi|157110314|ref|XP_001651048.1|carbonic anhydrase [Aedes aegypti] >gi|157110316|ref|XP_001651049.1| carbonic anhydrase [Aedes aegypti] >gi|108878772|gb|EAT42997.1| carbonic anhydrase [Aedes aegypti] >gi|108878773|gb|EAT42998.1| carbonic anhydrase [Aedes aegypti]	XP_001651048	6.73e-50	57	P:regulation of multicellular organismal process; P:transport; F:zinc ion binding; F:lyase activity; P:organ morphogenesis; P:positive regulation of cellular process; C:cell projection; P:positive regulation of homeostatic process; C:cytoplasm; C:apical part of cell; C:nucleus; P:response to organic substance	IPR001148; IPR018433	1365	TCCGTTTTTTTTTTTTTTTCAGGTTAATATTTTTATTAATCTTTTAACATAAAATATAATAATATCTAGGTACTTTGTACATAACGTAAGTATACAGTGTAAAACATTTAATTTACAGTAATATATTTAAACTATTATGTAAGTTTTATCTATTTTGTACAAGTATTTAATAACTAAGTACTTATGTCTGACAATAAACACAGTAGACCTTCATAAATATCTACAGGAGTTAGGACATCGTATCACACATACATAACAGACACGGTTTCTATACTTATGCACGTGCAAACTGAAAACACCCTAACTTAATCAAAGTCTAAAGTTGGCGTTGCTATACTGTAATCAACGGCACGATGTTCACTATAAATTGTACGCACCGAGTGGCACCGACCGAGTTCC…
CUST_19789_PI425832017	Contig_9164	0.00083523	up	18.8242	4.23452	rhomboid protein	gi|256768024|ref|ZP_05507198.1|hypothetical protein StreC_15869 [Streptomyces sp. C] >gi|302535057|ref|ZP_07287399.1| rhomboid protein [Streptomyces sp. C] >gi|302443952|gb|EFL15768.1| rhomboid protein [Streptomyces sp. C]	ZP_05507198	0.0452371	64	-	no IPS match	278	GCCTCTTTTTTCTTATTTACGGGTATATGTGCAGTGACCTTAACCCGACTGGGCATGGTCCTATGACCTGATAGAACCTATAAAATACTTGTAGATGTTACAAAAGTGGTAAGTATAGTAGTAGGGGTAACTCAGGGGTCATTCTGGACAACTTTTGATCTACGACTTTTACCTCTACCCTCTTTTAGCTTACTTTACCACATATGTAACCTGTATGGTGGCGTTCTATTTGGTGTGTACGATGCCTTACAAAAAATTAATCAGTCAAACCCCGGCCG
CUST_871_PI425831965	Contig_46348	0.00219103	up	18.781	4.2312	serine protease serpin	gi|117970186|dbj|BAF36821.1|pxSerpin 3 [Plutella xylostella]	BAF36821	2.07e-47	72	F:peptidase activity; P:dorsal/ventral axis specification; P:melanotic encapsulation of foreign target; F:serine-type endopeptidase inhibitor activity; P:response to wounding; P:negative regulation of proteolysis; P:negative regulation of melanization defense response; P:defense response to insect; C:extracellular region; P:defense response to fungus; P:Toll signaling pathway	IPR000215; G3DSA:2.30.39.10 (GENE3D), G3DSA:3.30.497.10 (GENE3D), PTHR11461:SF46 (PANTHER)	759	TTCTACTACGCCGACTCTTTGGTATTTGACGCGAAGATCTTGAGGATGCCGTTTTTGGGTAATAAACTAGCAATGAATATAATAATTCCAAATTCTGCTACTGGATTCGCGAGAATTATGGACAATCTGCAAGAACTTCATAAGGAGATGGGTTTCCTCAGGGAGAGGCTGGTCGATGTCAACTTACCGAAGTTTCAGTTTGCTGACATCACATCATACAGACAAATATTATCAGAGTTGGGTGTACGAGAAGCTTTTGGGGCAACAGCTTCCTTCCCAGGTGTGAGCCGGGGTCAACAACTAAATGGAAGGTGGAAGTTGAGCACCGTTTTACAGAAAGTTGGTATCGAAGTCAACGAATTCGGTCCTATTTCGCGTTACAAAAGCGACGAGGCTTCA…
CUST_6563_PI425831965	Contig_36803	0.00221355	up	18.7691	4.23029	isoform c	gi|157128533|ref|XP_001661472.1|hypothetical protein AaeL_AAEL011180 [Aedes aegypti] >gi|108872537|gb|EAT36762.1| conserved hypothetical protein [Aedes aegypti]	XP_001661472	3.11e-11	75	F:transferase activity	SignalP (SIGNALP), tmhmm (TMHMM)	391	AATATAAACTTATTTATTTGCTTAATTACATTAATAAAATTTGTAAAATACTACCTACAAAAAAACTACCTAAAACTTAATAAATTCAATGAAATGGTTCCAGCCACAGTAGTTTCTTGTCTTTGGTCCTTTAAATGCCCTGTGTTTATTATTTTTCATGTTTTCTTTCATTTGTTTCACCACTTGCGGATGTGTCATGTGGAAGTGAGGTGTTGGCAGCATTCTGATTCAACCGATAATCTTGCAGAGGACTTCGTAGCTCTTGTACGACACTTCTCCGCCGCCGAAGGAGATGTAGCAGCAGCGGTGACTGGGATGCACCTTTCCCGGAGTGAGCGACAGCATATGCCGCACCCTGCCGATGTAGAGTGGTTCNGCCGACACGGTGTTG
CUST_5655_PI425831965	Contig_8356	0.00268191	up	18.5702	4.21492	endonuclease reverse transcriptase	gi|115628167|ref|XP_792610.2|PREDICTED: similar to endonuclease/reverse transcriptase [Strongylocentrotus purpuratus] >gi|115963521|ref|XP_001197689.1| PREDICTED: similar to endonuclease/reverse transcriptase [Strongylocentrotus purpuratus]	XP_792610	4.82e-50	52	F:RNA binding; P:RNA-dependent DNA replication; F:RNA-directed DNA polymerase activity	IPR000477; IPR015706; PTHR19446:SF100 (PANTHER)	1483	GCTACTCGTGCCGTAATTGGTTCTGTGGCGTTGTATGTAAATATTATTAGCTTGTCGGGTTGCGCGTGTTTGCAGTTGCATTTTTTTAGTGAAACATATTTGAGTGTGAATGTCTTTTGTAAGGATTTTTCGAATAATTACACAGGTATTATATTTATAAGTTTGAGCAATGTTAAAAATTTTAGTTTCTTTGTATATTTTAGCTGATTCTGTTAAATAGTCGTAACCAAATAATATTTTTACAAGCTTGTTTTGTCCAGTTTGCAGAGAACGTAAATTAGTTTTTGCAGCAGATCCCCAAACTTCAATGAGATATTCAATGTGTGGTTTTACAAGTGAGTTGTAGATCATGTAGCGGACTGGCGTTGGAAGACAGCGGGAAATGCCACGCAATGCTCC…
CUST_13448_PI425831965	Contig_28400	0.0014194	up	18.5443	4.2129	fumarylacetoacetate hydrolase	gi|160333413|ref|NP_001103763.1|fumarylacetoacetase [Bombyx mori] >gi|87248327|gb|ABD36216.1| fumarylacetoacetate hydrolase isoform A [Bombyx mori]	NP_001103763	1.36e-22	87	F:anthranilate synthase activity; P:glutamine metabolic process; F:hydrolase activity; F:5-carboxymethyl-2-hydroxymuconate delta-isomerase activity; P:tryptophan biosynthetic process; C:anthranilate synthase complex; P:tyrosine biosynthetic process; P:L-phenylalanine biosynthetic process; P:benzoate metabolic process	no IPS match	204	TCAGGTGCTCAGTCAACGGCGTCCTGAAGCAGTCCAGCAATACTGAGCAGTTGGTGCACAAGATACCTGATGCTATCGAAAGATTGACCTCCGTAATGACCCTCCTACCAGGCGACATCATCCTCACCGGCACGCCCGGAGGTGTGGGCATGTACCGCGACCCGCCCGAGTACCTGCAGCCGGGGCACGTGGTCGAGAGCGAGG
CUST_494_PI425831965	Contig_36442	0.00273802	up	18.5266	4.21152	dopa decarboxylase	gi|193603599|ref|XP_001950143.1|PREDICTED: similar to dopa decarboxylase [Acyrthosiphon pisum]	XP_001950143	1.32e-104	84	P:circadian rhythm; P:response to toxin; F:pyridoxal phosphate binding; P:catecholamine biosynthetic process; F:protein binding; F:aromatic-L-amino-acid decarboxylase activity; P:histidine metabolic process; P:L-phenylalanine metabolic process; P:tryptophan metabolic process; P:tyrosine metabolic process; P:alkaloid biosynthetic process; P:indole biosynthetic process	no IPS match	1136	GTGCCGCATTATTTAGCTAGAGCAACATTACACGCTTGTTACTATGTGTTGGATATGCGACTGTTTACTTTAATTTTTCACAAGAGTGGACTTGTATAGGATTGATAGCAGGTATTCTTATTTTAGTTGGCCTCAGGAGGTCAGCTTCTTCTTTTATTTTACTCCAACTGTATTCGATATCTTCTTTGGTAGTTAATCTCGAACAGACAACGAATCGAATGATAAATCGAGATTGATATGTGGCCGCAACCATGTACAATTTCTTCTTAGCTGTTAGATTATCGAGCAGGAGCTTCGTGGTCGAGTCTCCGTCCCTCAGACGGAAGCACACCAGGCCCATGGACGGCTCTGGCTCCACCAGGAAGCGGTCATCAGACCTCACCAAGTTGGCAAAATGCA…
CUST_26800_PI425831965	Contig_19023	0.00230915	up	18.5111	4.21032	endonuclease-reverse transcriptase	gi|298204365|gb|ADI61831.1|endonuclease-reverse transcriptase [Bombyx mori]	ADI61831	2.37e-35	58	-	no IPS match	880	ACTTAAATAAATAAAAAAAAAAAAAATGGGAGACAGCAGTAATGCAACACTATTAATAGCCATAAATAAAATAGGTACAGATTTAAGTTTAAGATTAAGTAACTTGGAAGATAAAATCGAATCAACAGAAACAAGAATTACTACAAAAATTAACCATAATATTGATGAAAAGTTCGGAAAACTGCAAGAAGAGGTTGATTTACTTCAATCTAAACAGCTTGAACAAGAACGAAGAATTGATGCTCTTGAAAGACAACTGAAGAGAAGAAATTTAATTATATTTGGGATAGCAGAGGAAGAAAAATCATATCATGAGCTGGAGAAGATTGTCCTAGAACTCCTGAGTGGAAAATTAGATGTAGAATGCACACAAAGCGAGATTCAGGAAGTTAAACGCAT…
CUST_21981_PI425831965	Contig_35876	0.00107707	up	18.4636	4.20661	adenylate kinase 1	gi|270007469|gb|EFA03917.1|hypothetical protein TcasGA2_TC014051 [Tribolium castaneum]	EFA03917	2.32e-26	62	P:cell cycle arrest; C:cytosol; F:adenylate kinase activity; F:nucleoside kinase activity; C:neuron projection; C:mitochondrion; P:positive regulation of neuron maturation; F:protein binding; F:nucleotide binding; C:perinuclear region of cytoplasm; C:nucleus; C:plasma membrane; P:adenine metabolic process; P:ATP metabolic process	IPR000850; G3DSA:3.40.50.300 (GENE3D), PTHR23359:SF16 (PANTHER), SSF52540 (SUPERFAMILY)	1134	CGTTCCGTTTTTTTTTTTTTTCAGGTGATTAGCGTATATTTTTCAATTTCAAGTAAGTATTCTTTGTGCTATCAATTATTATTGCAGTCCTGTGTGCTAATCACGAATACCTATATTGTCGACTCAAGTAAGACTCAAGTATAAGTAGCCTATTTAGCAATTTGTAATTATGACATCTTGATAACGTTAGAAACTAATAAAACGCATAGAAACTCCAGTGACCCGCTTATCGAATATAGAATCGACTATATAAAGTCGACAAAATTCGTGATACGCACACTATTTTCCGCCTGGCATAGCTATAGGGTCAAGGAAATACGTAATGTCATCGAAAACCTCATTGATCGGCTTGTTTGTATTTATCCTTCTAGCTTTCTTTGGGTATTCCCGCATCAGCAT…
CUST_22344_PI425831965	Contig_40145	3.71188e-05	up	18.4336	4.20427	translation initiation factor if-2	gi|307207443|gb|EFN85158.1|Eukaryotic translation initiation factor 5B [Harpegnathos saltator]	EFN85158	7.53e-21	64	F:GTP binding; F:translation initiation factor activity; F:DEAD/H-box RNA helicase binding; C:cytosol; F:GTPase activity; C:ribosome; P:regulation of translational initiation	no IPS match	377	GGAAAAAGCAAAAGAAAAGGAACGGAAAGAAAGATTGAAAGCAGGGGGTAAACTTCTGACTCCCAAACAAAGGGCTGAGAAGGCTCGTGCTCAGGCTATGCTGGAGTCTCTGAAAGCTCAAGGTATCGAGATTGGGTCTGCACAGAAGACTCCACGACCGGGAACCAGGGTGAAGCCATCTAAACTGAAGAACCAACTGTCTCAAGAAACCCCACCAGCCGATAAGGACAATGAGGAAAACGAAGGCAGTGAGAATGAAGGAGATGTAACCATCAAAACAGCAGCTCAAAAAAAGAAAGAGAAAAAAGAGCGAGAAAAGCAGAAAAAATTAGAAGCTAAGAAAAAAGAAAAGGAACAGGAAGGTAAGAAGCAACCAG
CUST_21055_PI425831965	Contig_3309	7.62056e-05	up	18.4182	4.20306	bcr-associated bap	gi|156551872|ref|XP_001603255.1|PREDICTED: similar to GA12600-PA isoform 1 [Nasonia vitripennis] >gi|156551874|ref|XP_001603277.1| PREDICTED: similar to GA12600-PA isoform 2 [Nasonia vitripennis]	XP_001603255	1.22e-69	76	C:integral to membrane; C:endoplasmic reticulum; P:intracellular protein transport	IPR008417; PTHR12701:SF3 (PANTHER), SignalP (SIGNALP), tmhmm (TMHMM)	1592	TTTTTTTTTTTAAAAAATACAAATTTAATCATGAACAACACACCATAATACATTATATACCAAGCCACCACTCTTAATTTGTATGATTTATTTACAAATAAATAGAGAAATGGATATTACTAATGAATAAATATGCAATGAAAACTGCCAATGAAAGTTATTAACAGAGCAGGTTTACCAGTTAAATTATTAAGGCACTGAAAATTATCATTCAAAATTAAAAACCATTCAAAAACACTTTTAAGTAATATTTTAAAAAAACATTCTGTAAAGTTTGGAACTATCTTTGAGCAGTATTAGGATAGGTAGTTACTTAAAAGTAATTTCCAAATGTTAACACAATGTTTCTGAAGTAATAAAAAGAGCAACCATATAAAACAACGCAATTAACTAAAATTA…
CUST_16622_PI425831965	Contig_35368	0.00172754	up	18.3256	4.19579	threonine dehydrogenase	gi|112982820|ref|NP_001037542.1|L-threonine dehydrogenase [Bombyx mori] >gi|76496246|gb|ABA43639.1| L-threonine dehydrogenase [Bombyx mori]	NP_001037542	1.77e-14	93	F:UDP-glucose 4-epimerase activity; F:coenzyme binding; P:galactose metabolic process; P:nucleotide metabolic process; P:nucleotide-sugar metabolic process	SignalP (SIGNALP)	277	CTGACTCCTGGCCCCAAGTGTTCGACGATAGCGAAGCGAAGAGGGACTGGAACTGGAAACCGGAAGTGCACATGGACGACCTCGTGACCCTCATGATCAAGGAGGTCAAGGAAAAAATAGCGGCCAACGGCTTCTAAGGAGTCCGCACGCGAGACACTGGCTAGCAGGACTAGCCACATACATCTGTATAATCATTTCCTCTAAACTCGCGAAAATATCCACTGAGGAAAAAAACCACTACGTAAAAATATCCTGGAGATTATGTGGAAATAATAGA
CUST_22331_PI425831965	Contig_355	0.00049173	up	18.2365	4.18876	purine nucleoside phosphorylase	gi|307185201|gb|EFN71333.1|Purine nucleoside phosphorylase [Camponotus floridanus]	EFN71333	1.05e-55	83	F:purine-nucleoside phosphorylase activity; P:nucleoside metabolic process; P:purine base metabolic process; P:pyrimidine base metabolic process; P:nicotinamide metabolic process; P:nicotinate nucleotide metabolic process	IPR000845; IPR001369; IPR011268; G3DSA:3.40.50.1580 (GENE3D), SSF53167 (SUPERFAMILY)	945	TGGGCTTCGCTGGCAACAACCCCCTGCACGGACCCAATGACGAGAGGTTCGGACCCCGCTTCCCGCCCATGAACCGAGCTTATAACTACGAGTACAGGAAAATTGCTAAGGAGGTGGCGAAGGAGCTGAGCATAGACAACATTGTGCGCGAGGGAGTGTACACGTGCCTCGGCGGGCCCAACTTCGAGACCGTGGCCGAGCTCAACATGCTCAAGATGGTCGGCGTGGACGCCGTCGGGATGTCTACCGTTCATGAGGTAATTACCGCCCGCCACTGCGACATGCACGTGTTCGCACTCTCACTGATCACCAACGAGTGCGTCGTCGAGTACGACCACGATGCCGAGGCCAACCACGAAGAAGTCTTGGACGTAGGACGCATGCGCCAGGACATCCTGC…
CUST_34768_PI425831965	Contig_18966	1.51844e-05	up	18.2227	4.18766	galactokinase 1	gi|240982740|ref|XP_002403909.1|galactokinase, putative [Ixodes scapularis] >gi|215491465|gb|EEC01106.1| galactokinase, putative [Ixodes scapularis]	XP_002403909	8.9e-06	74	C:cytoplasm; P:auxin biosynthetic process; P:carbohydrate phosphorylation; F:ATP binding; P:galactose metabolic process; F:galactokinase activity	no IPS match	426	GGCTGCGTCGTTACGCTGGTCCGTAAAAGCAGCGTGGAAGACCTGAAGAAGGCAATAAAGTCTCGCTACAGCGGGAACCCCACGTTCTTCGAGTGTCACCCGAGCGACGGCGCCGCGCCGCTCCCACTCCCGGGATCCAAATAGAACACCCTGTTAATGAACTTGTACGAAGGGTGGGATTCTTCAGCGATCGAGCCCAAGCTTAGACAAATAATATACGAACTAGATGGAGTGTCAGCGCAAAAGAAACGGCTCGACAAATAACATCCCACTTCTGCCACTGAGCTCTATTTTGTACAACGGTTGCCATTAGGTTGAACTTAAAACGGTTTGGTAGTAAACAAAATGAGGTCAGTTTTTGCTCTATTTTTGTGATACACCATCTTGTTCGTATATTAT…
CUST_16040_PI425831965	Contig_32261	0.000306217	up	18.207	4.18642	mosc domain-containing protein mitochondrial	gi|114052577|ref|NP_001040259.1|Mo-molybdopterin cofactor sulfurase [Bombyx mori] >gi|87248539|gb|ABD36322.1| Mo-molybdopterin cofactor sulfurase [Bombyx mori]	NP_001040259	1.62e-112	76	F:molybdenum ion binding; F:pyridoxal phosphate binding; F:catalytic activity	IPR005302; IPR005303; IPR011037; PTHR14237 (PANTHER), SignalP (SIGNALP), tmhmm (TMHMM), SSF141673 (SUPERFAMILY)	1135	AAAAAAAAAAGAAAAAAAGAAAATTGAGAAACTTAAAAAAATTTCAAATCTAGTTCTCAACTTGTTTTACAATTTTCTTTCACCTTGAAAGTATCTTCAATTTAACTTTAAATTAAAGTACACCTGAAACCAACATGTCATCTAATGCTCCCTATGTAACGGCAGCAGTGGCAGCCGGAGTCCTGGGTTCGGCTTACTGCGCCTACTACATGTACCAGAATAACAAAAAGAGACTTCCACAGACTTGGAATTATGTTGGCACTTTGCATGATATTTACACATACCCAGTAAAATCTTGTGGTGGAATTAAGTTGGAGAGCTCGGAATGCTCTATTCTAGGCTTGAAAAACTCATGGCTGAGGGACAGATGCCTAATGGTAGTTGATGAGAAGATGAACT…
CUST_19930_PI425831965	Contig_41884	3.76207e-05	up	18.1926	4.18528	syntaxin 13	gi|170059688|ref|XP_001865470.1|syntaxin [Culex quinquefasciatus] >gi|167878359|gb|EDS41742.1| syntaxin [Culex quinquefasciatus]	XP_001865470	2.68e-20	76	P:neurotransmitter secretion; P:cytokinesis after meiosis I; F:SNAP receptor activity; C:plasma membrane; P:male meiosis; P:mitosis; P:cytokinesis after mitosis; P:vesicle-mediated transport; P:intracellular protein transport; P:female meiosis; C:intracellular	IPR000727; IPR006012; IPR010989; G3DSA:1.20.5.110 (GENE3D), PTHR19957 (PANTHER), PTHR19957:SF18 (PANTHER), tmhmm (TMHMM)	536	AAATCTGTTTGGTCCGATACGTACGATACCAATAAATGGACACTTACCTTAAATGGGACACAAATGCCATTTCAAGACATACAATACCATCAGATAGATAATTCCATCTTCAACATCCCAGATCAATAATGCACTCTATTACCAACCACGTAAAATCGGCTTTCGCAAACCTTTCAAGTCTTTCTCAAACCCCCAGCATACCATAGAGTAAGAAGAGTAAGATGTTCCATTTTCACCCTAAAAGCCTATTATCTGAAGGCTTTGACGACCCACACGATGAATATTATGGCCAGGATGATTCCTATGATGCTGAGAATGAACATTTTTCGTCGATACCTCCGTTGATGTTCTTCTGCCTTGGCTAGTTCGTCGACTCCAGATTCTACGTTGGCTGCCGTC…
CUST_4351_PI425831965	Contig_2422	0.00101935	up	18.1827	4.18449	glucosyl glucuronosyl transferases	gi|308316676|gb|ACZ97420.2|UGT35E1 [Zygaena filipendulae]	ACZ97420	0	80	F:transferase activity, transferring glycosyl groups	IPR002213; G3DSA:3.40.50.2000 (GENE3D), SignalP (SIGNALP), tmhmm (TMHMM), SSF53756 (SUPERFAMILY)	1814	TTTTTTTTGTGTTGCAAATCGCTTAAAGTGCCAGTTACTAGTACTTTTACCCTATTTACTATAAACGTAATACATACATAGTTTAATTGCACCAACAACTATGTATATATATACTTGTTAAATGTTCACTGGTTAATTCTTCTTTTGTTTTTTCTTTTCAACGAGCTGTGTCTTTTTGCTTTTAAATAGACTTAATATTTTACTCAATACAATAAAAGGGACAAGTAAGAGAACGACTGAAAACAAATAAACATCAAGCATGTGGTACTGAATGAAACCTAATTTCAAAGCTGGAGTCTTTATAAAATCTGCACCTTTATGCCTTATAACATACTCTATCCACCAAACTGCTGTGTCAATACCATTCATAGGTCTATCTTTAAATCTTATAGAAACTTC…
CUST_1788_PI425831965	Contig_46090	0.00256221	up	18.1633	4.18295	mitochondrial protein 18 kda	gi|291238311|ref|XP_002739074.1|PREDICTED: CG7772-like [Saccoglossus kowalevskii]	XP_002739074	4.62e-33	66	P:apoptosis; P:mitochondrial membrane organization; F:carbonate dehydratase activity; P:carbon utilization; F:zinc ion binding; C:mitochondrion; P:one-carbon metabolic process; P:nitrogen compound metabolic process	IPR001765; IPR019560	1176	AATAAACAAGATTGAGATAAGATTTTACTGTTTATTTAGTTTAGTGTGTTCGTTGATTTGATCGTGATACGTAGCGAGAGCAGTAGCGATTTAGCTATTGCAATTTACAAAGATGGTTCATGGAGAGACAGACCTCTTTCGTGACACCAAAGTGCGGTATTTGGGGTACGCCAACGAGGTGGGAGAAACAATCCGCTCCTTCGTGTCCAAGAAGGTGGTCCGTGCCAGCTATGCCGTCGCCACCGGGTATGTGATCTGCGATACTGTGGACAAGAGCATCAAAATGATGAGACACGACGGTCGGCTGTGGAAGGTGGCGGCGGCGACGGGCGACGCGCTCATCTGGCAGGGGCTCGCCTCCATCGTCATTCCGGGGTTCGCCGTCAACAGAATATGCTT…
CUST_23959_PI425831965	Contig_39963	0.000898012	up	18.0373	4.17291	cg18065 cg18065-pa	gi|91087267|ref|XP_975537.1|PREDICTED: similar to CG18065 CG18065-PA [Tribolium castaneum] >gi|270011228|gb|EFA07676.1| hypothetical protein TcasGA2_TC030700 [Tribolium castaneum]	XP_975537	2.17e-30	83	-	no IPS match	650	AAACATATAAAACAGTAAAGCATCCGTACAAACATAAATACAAAACAGTAGACCAACAAACAACCAACATGACTTCAGCATCATCCAGCAGTGCTCGCTCTCTGTTCGCGGAGTCCAAGCAGCGTCTGGCGGAGCGAGTGCAGGTCAACATGAACAACATCGCGTCCCTCGCGCGGCAGATACAGCGGGGGTCCAAGTCTCATGAGTTACTATCGAAAGCAGCTCGAGACACAGCAGCTATGGAGAACCTGATGCAGAGCAGCGAAGAAAACCTGAAGAAGATGCAGCTAATATCCGTCCACATGGGGTACCAGTACGAGAACATACAGAAGTCTGTGCAGATGCTCACGGAGATCAGCGAACAGATTGAAGCTATGCAAAGATGAATATCACTTGCTG…
CUST_27893_PI425831965	Contig_2158	0.00168926	up	17.9412	4.1652	aldehyde oxidase 2	gi|261335958|emb|CBH09291.1|HM00048 [Heliconius melpomene]	CBH09291	7.16e-24	73	F:FAD binding; P:oxidation reduction; F:oxidoreductase activity; F:iron ion binding; F:electron carrier activity; F:2 iron, 2 sulfur cluster binding; P:electron transport	no IPS match	1145	TTTTTAGGGGACTACTACTAAGCAATTATACGTGTAGTCAAAGACCATGTAAAATACCCAATTTGTGGAAAGACAGGTTCGGAACTAAAGGGAACCTTAAAACGATTAAGAAAACTCGAGATTTTCTTTTCTTAATAAGATTTAAGCAAAAACTCTACAGGTACATATACAAAATAAAATCATAAAAATAATCTTTAAGAGCTATTAACCTCTAAGTAAATAATGTATTAATTAGTTGCTTGAAGAACTTGTATAATACCTAATTAAAAATATCTACATTATTTATTTCAGCTTGAAATGTTCTATCTTGTGTCCGACCGCCAAGAAGATGTTTTCCATAGTACACGGGTTGGGTATATCGATCCACTGGTCGTCATATCCGGCCTCGAGCCGCGCCGC…
CUST_35168_PI425831965	Contig_23262	0.00136055	up	17.9408	4.16518	uncharacterized protein c3orf23-like protein	gi|195492177|ref|XP_002093878.1|GE20513 [Drosophila yakuba] >gi|194179979|gb|EDW93590.1| GE20513 [Drosophila yakuba]	XP_002093878	0.00187567	92	-	no IPS match	194	CAAAAATACAGCAGATCTATAGTTCATATTGACTGATTTTTTGTACATAATATTCATTAGCTACATAATTCGGTACTTGATTACTAATATATAAAAGCATTATTTAAAGTTCCAGGGTATGCACAGGACGCCTTCCGATAGAACTGAGTAATAGTGAGTAATATTCAGAATATTGCCCCGTAATTTCGTGTTGA
CUST_33568_PI425831965	Contig_1402	0.000244566	up	17.9214	4.16361	membrane-anchored cell surface protein	gi|53722461|ref|YP_111446.1|membrane-anchored cell surface protein [Burkholderia pseudomallei K96243] >gi|52212875|emb|CAH38909.1| putative membrane-anchored cell surface protein [Burkholderia pseudomallei K96243]	YP_111446	6.36e-05	38	C:outer membrane; P:pathogenesis; F:penicillin binding	no IPS match	1626	TCTACCGAATTTGTACATAAGTCTATGTTCTTTGTTAATTCTTGAGACGATTGACAGGGATCTTCAACTGAAAATTGTGTAACGGTACTGGTTATTTCAGATGACGTAATATCTTTGGTGATTTGTGCATTTTCTATTTTTGATTCTCCATCTTCAGAAAAAAATAGATTTTCCTGTACTATCAGTTCATTTCCACTAGAAGACTCAGAGTGGTCGTGTACAATTTTAACATCCATACCGTTCTCAGCATCATCAACATCATGTGACAATATCGATGGCTCTTCAGCGTCTATCGTCAATTCCTTAATAACTTTCTCAAAATTAGGTGTTGACCTTGAAATAATAGCAAAATTATCCAAGCCCAACATCGGGCAAACTTCTTTAGTAATATCACATGTG…
CUST_14899_PI425831965	Contig_33814	0.00257832	up	17.876	4.15995	cre-spr-3 protein	gi|229116780|ref|ZP_04246164.1|hypothetical protein bcere0017_30640 [Bacillus cereus Rock1-3] >gi|228666612|gb|EEL22070.1| hypothetical protein bcere0017_30640 [Bacillus cereus Rock1-3]	ZP_04246164	6.04e-05	56	P:primary metabolic process; F:nucleic acid binding; P:cellular macromolecule metabolic process; P:cellular cell wall organization or biogenesis; F:transferase activity	no IPS match	1936	GTCACCGAAAAAGAAAAAAAATGAGCCCAAACCGGCATTGGTCATAAAGAAACACGAGGGAGAATACTACGTAACGATGGAAGTCATTAAGAAGTATTCGAAGGAGCGTCTTCCCTTTCAGTATCCATATGACAATGACAAGCCCCCAGTGGTATACAGAGTTGGCAAAACCAAAGAGGAAATAAAGAGGTACCAAGAAAAGAAAGAGAGGAAGGAGCGGAGGGAGACAAGAAGAAAACGAGCACTGCTGCAGTCGACCTTCCGTGATAGGTGCGAGGACATTTGTTTAAAAGCTTATAATCAAGCTATTGGGGTTCTTCCCCTGCCCAATCCCAATGTGCCCGATTGCCCTTGTGTAACAGATTCCAAAATAAAGATAGCTGAAAAAGATGGGGCTGA…
CUST_9374_PI425831965	Contig_30512	9.44392e-05	up	17.8612	4.15876	vacuolar h	gi|307203836|gb|EFN82772.1|Vacuolar ATP synthase subunit B [Harpegnathos saltator]	EFN82772	1.04e-14	100	F:hydrogen-exporting ATPase activity, phosphorylative mechanism; F:hydrogen ion transporting ATP synthase activity, rotational mechanism; C:vacuolar proton-transporting V-type ATPase, V1 domain; P:ATP synthesis coupled proton transport; F:proton-transporting ATPase activity, rotational mechanism; C:proton-transporting ATP synthase complex	no IPS match	334	CAGGGAAGCTACGAGAACCGTCACAGTGTTCGAGTCGCTGGACATCGGCTGGCAGCTGCTGCGTATCTTCCCCAAGGAGATGCTGAAACGTATCCCCGCGTCCACGCTCGCCGAGTTTTACCCGCGAGACTCGCGCCACTAGACCGCCCCCAAGCCGCCGGCCGCGACTGTACCGTCCTGGAGTCATCACGCGTGTACAGGCGTAGACATCAATGTTTTGAATGTATGAATAGCGACACCGAATCCATCGTTCGTCTTCCTAAAAGGGCTGCTTTCTGGTCAACTCACTGCGCTAACCAAATCAATCAACACAGTGTTTTGGAAATCATGTCTA
CUST_35954_PI425831965	Contig_4134	0.00130324	up	17.7969	4.15356	phosphogluconate mutase	gi|170038788|ref|XP_001847230.1|phosphoglucomutase [Culex quinquefasciatus] >gi|167882476|gb|EDS45859.1| phosphoglucomutase [Culex quinquefasciatus]	XP_001847230	0.0149261	92	F:metal ion binding; F:magnesium ion binding; P:carbohydrate metabolic process; F:intramolecular transferase activity, phosphotransferases; P:glucose metabolic process; F:phosphoglucomutase activity; F:isomerase activity; P:glycogen biosynthetic process; F:phosphoglycerate mutase activity; P:flight	SignalP (SIGNALP), tmhmm (TMHMM)	855	CCGCTGGTGGACATAGCCTTGCAGCTGTCGGACCTGCCGCGCTACACCGGCCGCGCCGCGCCGACTGTCATCACGTAGGGACGCCACTTGACTGCTGTGGCAACCCTAGCCTTGCTTCGTAGGGTTGYCACTAGTGCAGGGCCTTCACCGGTATAGGAGAGTTTTAGCATCAAGGTTTTGGTAATAGGTGTAAAGCGCGCAGATAAAGAAGCAATAAAATTGCGGCTGTAACTGTATCCTGGATTGARACGATAAGAGTATGGCCTGTCCTAGCCGAGATCGTGGTCGTTGTCCGAGATGGCTCGCTTCTCGATATTTTACACATTGCTAAATACAATAGGATAGTAGATAGGATTAGGAAGGACCATTGCGAATACGTAACGAATGAGTCCGTCCGCC…
CUST_27811_PI425831965	Contig_25750	0.00287253	up	17.713	4.14673	pol protein	gi|23477356|gb|AAN34651.1|pol protein [Drosophila melanogaster]	AAN34651	1.56e-10	80	F:RNA binding; F:hydrolase activity; F:RNA-directed DNA polymerase activity; P:RNA-dependent DNA replication	G3DSA:3.10.10.10 (GENE3D), PTHR10178 (PANTHER), PTHR10178:SF14 (PANTHER), SSF56672 (SUPERFAMILY)	170	TTGATGAGTCGTCCATTAAGATCTGGTGATAACCAGATGTTAAATCTAATGTTGAAAAATAGTTATTTCCTTGTAATTTTGAAAATAGTTCTTCTATATTTGGCAAAGGGAATTTATCGGATTTTGTCATCTCATTAAGTCTGCGATAATCTCCATACGCCACTTTTGAA
CUST_5290_PI425831965	Contig_36720	0.00187703	up	17.643	4.14102	4-nitrophenylphosphatase	gi|114052999|ref|NP_001040333.1|4-nitrophenylphosphatase [Bombyx mori] >gi|95102544|gb|ABF51208.1| 4-nitrophenylphosphatase [Bombyx mori]	NP_001040333	9.71e-93	77	F:4-nitrophenylphosphatase activity; P:hexachlorocyclohexane metabolic process	IPR023214; IPR023215; PTHR19288 (PANTHER), PTHR19288:SF4 (PANTHER)	1723	CGGCCGGGGGCAGTATCACAACTAAAGAGGTTAGGCACACACGTGTTTTTCGAACGTTTATAAGCTTAATTTGTGTGTTACTCAACTATGGCTAAGCCAGTGTGTTTAAATGACATAAGCAAGGAGGATTTGAAGAAGTTTTTGGGCTCTTTCGATCATGTTTTCTCAGATTGTGATGGAGTAATTTGGACAAAAGCGCCCATGCCTGGCTCTGGGGACTTCTTCAAAGTGATGCAAGAGCTGGGCAAAACGGTGCATTTTGTATCAAACAACAGTATCAGAAGCAAAGCCGACTACACCGCCCTGTTCGACGCAGTCGGCCAGGAGAAAGGGTTTGACCGGCTAACAATTCCATCCATAGCAATAGTTGAGTACTTAAAGTCTGTGAAATTTGATAAA…
CUST_15693_PI425831965	Contig_4248	0.000486207	up	17.5923	4.13688	uracil-dna degrading factor	gi|288860140|ref|NP_001165842.1|uracil-DNA degrading factor [Tribolium castaneum] >gi|270002992|gb|EEZ99439.1| hypothetical protein TcasGA2_TC030651 [Tribolium castaneum]	NP_001165842	2.83e-12	81	-	SignalP (SIGNALP), tmhmm (TMHMM)	276	GGTTTCTTTTTCGGTTTTTTTCTTAAGGACAAAGAGACCGCTGAGGGTACACTGAAAGGAAGACTGGAGGGCCGCGACCCTGATTACCAAGAAGCTGGCTGTTAAGGGGCTGCTTGGACGAGCGAAGAGGGTTTTAACTTGCACAAAAGACGAGACGAAACTAGCCAACATAAAGGAAGCCATGTCGATATTTGACAAGTTCCTCGACGACTTCGACAGCCAACACTTGAGCAAACAAAACAACGCGTACGTGGCTCTGAACATCGTGAGGACCTG
CUST_10670_PI425831965	Contig_9152	0.000439404	up	17.5727	4.13527	s-adenosylmethionine mitochondrial carrier protein	gi|91089739|ref|XP_975135.1|PREDICTED: similar to S-adenosylmethionine mitochondrial carrier protein homolog [Tribolium castaneum] >gi|270012648|gb|EFA09096.1| hypothetical protein TcasGA2_TC006818 [Tribolium castaneum]	XP_975135	5.39e-19	72	P:S-adenosylmethionine transport; F:binding; C:mitochondrial inner membrane; F:S-adenosylmethionine transmembrane transporter activity; P:transmembrane transport; C:integral to membrane	IPR001993; IPR018108; G3DSA:1.50.40.10 (GENE3D), PTHR11896:SF45 (PANTHER), tmhmm (TMHMM)	425	TTACTACTTAGCATTAAATGCATGTAATTTGTATCTATTTAAAATTAACAGCGCCATCTAGTTTCAATTAATGAAACCGTTTATTCTTACAACACCATCTAGCGTCAAACTCCAGAACCTTACCTTTACTAAAGTTTACCTCCGCCACCGCAAGATGGCAGCACTATCTGCCATCAAACTTCCTTTCAAAGAAAGCTTTCGCGTCGTCGTACGCGCCGAAAAACACGAATCCGCCGATCATGAAGCCGAAAAGCCTCGGCGTGACGCCCGCGAACAGTCCTCTAAAACCTGATTCTAGGTAGATGCTGGTGAGCACCGGCCTGATGCGTAGTTTCCTGGTGGCGTGGTAGTCCGGGGCCAGCATGATCCTGGTCTTGGCCAGGTCTAGTGGGGTGGTGA…
CUST_28222_PI425831965	Contig_37268	0.000558808	up	17.5635	4.13451	endonuclease-reverse transcriptase	gi|298204351|gb|ADI61824.1|endonuclease-reverse transcriptase [Bombyx mori]	ADI61824	3.73e-51	76	F:binding	IPR007087; IPR015880	619	AGCATAATGTTCGGTGAGTCACTCTATCTTATAAGATATTACCTTTATTTAGATTAAATCACTAGGTTTGATTAGATACCTACTAACTGCACTACCACAAAAAAACACTGTTTACAATACAATACAATATATTCTCCAGACCGTGTTCGGTCAGTGTGACTGCGAGCTTCTCTCGTGTGCTCTCTGGTGGCTGTTATAGCCTAACTTATTGACGAAAGTGCGACCGCATTGACGGCAAGTCAGCACTCCTCCGACAACATTATAGAATATGGCTCTCGGTGGTCTAGCCTTGAGCTCGTCACGCTTGGCGTCGAGATCTTCTCTCCGTTTTGCCTCGAACTCGAAGACCTTCTTCTGCACGGTGGGCCTCCACTCTGATCGGTTCTCAGCCTGCATCTC…
CUST_32055_PI425831965	Contig_12243	0.00025979	up	17.4949	4.12886	protein	gi|28569867|dbj|BAC57908.1|reverse transcriptase [Anopheles gambiae]	BAC57908	1.17e-05	56	F:RNA binding; P:RNA-dependent DNA replication; F:RNA-directed DNA polymerase activity	IPR015706; PTHR19446:SF100 (PANTHER)	261	TGAATATAATAAATTTCAAACTTACTAATATATTAAATAAAGTAAAAGATTGGATGGATGATCATAACCTACAAATAAATTATGAAAAATCTAAACTAATAACCTTTCATCCCTACCAAAAAGATCCACTAGAAATTTGCTTCACGTTCAACGGTGTAAAATTAAAAGTAGTAAACGAATTCCCCCTTCTCGGTATAACCATAGATACAAACATAAATTGGAAACCCCATATTCAAAAGATAAGACAAAAACTTTCCAGAT
CUST_25862_PI425831965	Contig_39751	0.00089224	up	17.4703	4.12683	ras-related gtp-binding protein	gi|289629224|ref|NP_001166196.1|ras-related GTP-binding protein [Bombyx mori] >gi|284155214|gb|ADB78702.1| Ras-related GTP-binding protein [Bombyx mori]	NP_001166196	0	91	C:cytoplasm; C:nucleus; F:GTP binding	IPR006762; G3DSA:3.40.50.300 (GENE3D), PTHR11259:SF2 (PANTHER), SSF52540 (SUPERFAMILY)	1923	TTTTTTTTTTTTTTGTTCTTTAAAATTCTGTTTCCTTGGATTAGTTAGAAAATTTAGTTGGCAAACAGTTTTTGCTTGTGCTGTGACGAAAGCATGTAACCAACTACTACACAGTTTGACTAATATTTACTTGGATACTTCTAAAAACCAATACAATGAGTTATCAAGATGAACCTGGTGGCTACGATGTTGGCTCATTCCCTAAGGACTTCAGCTACGGCCCATTTGAGCAGAATGGGGATGGGGACAACTCGTCACTGCAAGACGACCACAAACCAAGAATCTTACTGATGGGCCTCAGAAGATCTGGAAAGTCATCTATACAAAAAGTGGTGTTTCACAAAATGTCTCCAAATGAAACATTGTTTTTGGAATCCACTAACAAGATAGTGAAAGATG…
CUST_36532_PI425831965	Contig_35139	0.00209035	up	17.468	4.12664	endonuclease reverse transcriptase	gi|281202543|gb|EFA76745.1|PHD zinc finger-containing protein [Polysphondylium pallidum PN500]	EFA76745	0.00231223	52	F:metal ion binding; F:zinc ion binding; F:protein binding; C:nucleus; F:DNA binding	IPR001965; IPR013083	748	TTATCAGAACAGTATTGAATTGCAGTATTTACCTCCCGGAGCTCCTTCTTTATAGCTCGTTCGACTTCTTTGGAGATGTCCTTTAGGAGTTGCTTGACATCAATGGATGAGTTCTGCAGGGCCTCATTTTCCTCTTTCTTCCTCATCATCCGGCACAACGATTGACCTGCGTTTTGTTGATGAGTTGCAGCATTCTTGACAGGTCCACTCCAGGTTCTCAGCGGCACGAAGGGCAGTTATTTGCTTGTTGGTTAGACCACTACATTGTTGGTTAAAGTGCACTAGTTTTTCACATTTGTTACACTCTAGGCCAGGGGTCTTTTTAGTTACAATTTTATTACAAATATCACACTTCGCCATAATTATTTATTTAGAGGGTAGGTGGGTGTTCGGATTGAT…
CUST_488_PI425831965	Contig_3335	0.000133105	up	17.4095	4.12181	serpin 2	gi|117970183|dbj|BAF36820.1|pxSerpin 2 [Plutella xylostella]	BAF36820	6.47e-85	99	P:negative regulation of endopeptidase activity; F:serine-type endopeptidase inhibitor activity; C:extracellular region; P:negative regulation of peptide hormone processing	IPR000215; G3DSA:2.30.39.10 (GENE3D), G3DSA:3.30.497.10 (GENE3D)	1141	CGGCCGTTTTTTTTTTTTTGACGTTCAAATACGCAATTTATTAGTCTTCAATCAATCCAAAACCAGCACCACTTAGTGTGTGTAGGTACCAGCAAAGACAATCACGTCCTGATGAAGAATGGCGTAGAAGAAGGGACGGTCCACATGGAACATGACGGGGTCAGGAACTACGTAGTTAGAAGACATGGGGACAGCAATCATGCCTGGAAGGAAGAAAGAGGAGAAGCGATAGAGGAAGAAGTAACCATAGATTAGGAGGAAGAAGGAATACTTAATAGAAGATTAGAATTACAAAGTTAGTAGTATAGATGTTTAGAAGGAAGAAGAAAGAATAGAGAGTAAATTACATGTGAATGGACAAGAGGCACTTTTGGGTACTAAGTATTAGTTAATATTGTG…
CUST_13776_PI425831990	Contig_25757	0.00177462	up	17.3048	4.1131	GH23689 [Drosophila grimshawi]	gi|195092113|ref|XP_001997592.1|GH23689 [Drosophila grimshawi] >gi|193905777|gb|EDW04644.1| GH23689 [Drosophila grimshawi]	XP_001997592	0.0345235	50	-	no IPS match	215	AATCATATTCTGCTCTCTCACAAGGACCATCAATGTTTTATAAGCATCAATAGAGTTGCAGGTGACACGCAGTTGATTTTTTGATACAATTTTTATTGCATAGTCTGTTTTTTTCAAAACACTTTCTATGGTACTGACAAGTTTATTGACATCTTCCACTCCATATAGTAGCAAAGGAGGTGGCTTATTCTCACGTTTTGGTAGTTCGCCTTCCG
CUST_5926_PI425831965	Contig_35038	0.000653401	up	17.302	4.11287	ell complex eap30 subunit	gi|114051099|ref|NP_001040397.1|ELL complex EAP30 subunit [Bombyx mori] >gi|95102746|gb|ABF51314.1| ELL complex EAP30 subunit isoform 1 [Bombyx mori]	NP_001040397	6.7e-24	65	P:bicoid mRNA localization; P:regulation of multivesicular body size involved in endosome transport	tmhmm (TMHMM)	1367	GCCGGCGGTTGTTCTCATTGTGCTCTCCCTCCTCTTCTCATTTCAACCCTGAATTTATATTATTTTACGTACCTACCATTATTTCTGGACTAGTCTATTATTAAATGATCATACGTGCTGTAGTTGGGCTGATACGTACTCAACTACTTAAACTAACTACGTACTCCTTTGAAGGCTAGGATATCCCTTAAAACCATTTCCTCCTAATGTCCAAGGATTTGGAGGTTTTCGAGGAAAACGTTGTCGAATTTGCAGCCAAGGACAAAAATGAATGGGATAAGATGCCCAACTGGAAGACGATTAAAGAAATGTCCGCAGAATCTAAGAAGTCCTTTGTCTTGATGTAAAGGATTTTGGTCTGTCCTAAGACTCCAATACTTCGACTATGAATGCATGGTC…
CUST_1000_PI425831965	Contig_39896	0.00134122	up	17.2714	4.11031	cytochrome p450	gi|25396555|dbj|BAC24792.1|cytochrome P450 [Plutella xylostella] >gi|32170727|dbj|BAC78392.1| cytochrome P450 [Plutella xylostella] >gi|205361527|dbj|BAG71413.1| cytocrome p 450 [Plutella xylostella]	BAC24792	1.77e-104	98	F:heme binding; P:oxidation reduction; F:monooxygenase activity; F:electron carrier activity; P:electron transport	IPR001128; IPR002402; PTHR19383:SF175 (PANTHER)	658	AAAAATGATTGCGGAAATATTAATATTTATATTAACAACGTTAGTAGCGTTCGCGTTCTACAGCTACTATAAGAATCAGAATGTTTCAAGAGTAAAGATATGAAGTTCCTGCCCGGGTTCCCGATGTTTGGAAATATCATCAAAAGCTCCTTCGGGAAGAATCACATGTTCTATGATCTCGACCGTGTTTACAGAGCTTTTCCGGGTGAAAGCTACGTCGGCTACGTGGAAGGGTTCGTGCCGCTGTACCTGATCCGGGACCCCTCCATCATCAGACTCATCACCGTGAAGGACTTCGACCACTTCGTGGACCACCGCCGGTTCGCTACTGACGACTTGTTCAATGAGAGTCTCTTCATGATGACAGGTGACAGATGGCGCGGCATGCGCTCCACGCTG…
CUST_6425_PI425831965	Contig_45662	0.000209682	up	17.2252	4.10645	leucine-rich transmembrane protein	gi|270012054|gb|EFA08502.1|hypothetical protein TcasGA2_TC006154 [Tribolium castaneum]	EFA08502	8.72e-35	51	P:innate immune response; P:regulation of protein amino acid glycosylation; C:plasma membrane; F:protein binding; P:signal transduction; C:integral to membrane; F:transmembrane receptor activity	tmhmm (TMHMM)	1010	ATTCAACAATGGAGTACACCCACAAGTTTTGTTGTTCTCTAACAATAAAATATCACACTTCTCCATGAGTATGTTAGAAGACTTCAACCACATTTTCAGGGTGCACAAAAACTCCACTGACATTGATCTCCGCGGCAACATCTATGTCTGTGACTGTAATGCCATGTACAGCACTTACACCTGGATAGAAGCTAATGCATCTTATGAGTTAAAGCAATACTTCAAGAACTCAGAGTTCCTATGTACTTCCCCGGATTTATGGGAAGACAAAAGGGTGTTTGACTATTTACTTTCTATCAAAAGTCCGCCATGCATCATGTATGACAAAATCTCGAAACTTATGATATTTATACAGACCACACCTGCGATTATTATGATTATGTTACTCGCGTTGATTGC…
CUST_32718_PI425831965	Contig_5262	0.000324448	up	17.1194	4.09756	cg41538 cg41538-pa	gi|307204714|gb|EFN83297.1|hypothetical protein EAI_15533 [Harpegnathos saltator]	EFN83297	0.00038	77	-	no IPS match	152	GCCCTTTTAGAGTAACAAAAGTATTAGAAAATGATAGGTACGAAATTTCTAGCATTCAAGGCACAAAAATAACGAGTAAAAATTACTGCAATGTCTGGGCAGCAGATCGGATCCAACCATGGATTACCACATATTACAGTGATCATTCACAT
CUST_16756_PI425831965	Contig_17241	8.36957e-05	up	17.0896	4.09505	protein phosphatases pp1 regulatory subunit sds22	gi|242004056|ref|XP_002422955.1|golgin IMH1, putative [Pediculus humanus corporis] >gi|212505871|gb|EEB10217.1| golgin IMH1, putative [Pediculus humanus corporis]	XP_002422955	3.52e-30	68	F:protein binding; F:DNA binding	IPR001917	826	AATGACACGTTTAATGACTTGGCCGCGCGCCTCTTCTGAGCTTTTTCGGCCGATTTCGATGAAAAGCTCTTAGCGTAAGTTGATTTCAGTGCCGGTTTACCGAGAAGTTTGTCGAACAGAACTTCAGAGTTTGATGCGTTTCTTTCAGATTCGAAGGAATTGTCAAAAAGTGCTTCAACGCCACTTAAATTAGTGAGTCCATCGCCAGACTTTTCTCTTCTAAATAGCTTTTTCACGCCTCTCACGTCATCTAGATTATTTTTAGGCGATCGTCGGGTCAAAGTCTTCTTAACCCCTGAAACATTTCGCAGGTCGTTCTTAGGGCTTTTGCCCTTATACATTTGTTTCACCCCTCTAAGGTCTGTCAAGTCATTTGCAGATTTGCGTCCCTTTTTCTGA…
CUST_27256_PI425831965	Contig_32271	0.000196729	up	17.0069	4.08805	cg1749-pa	gi|223890180|ref|NP_001138805.1|ubiquitin-like modifier-activating enzyme 5 [Bombyx mori] >gi|290463325|sp|B9VJ80.1|UBA5_BOMMO RecName: Full=Ubiquitin-like modifier-activating enzyme 5; Short=Ubiquitin-activating enzyme 5 >gi|221148496|gb|ACL99855.1| ubiquitin-activating enzyme E1-like protein [Bombyx mori]	NP_001138805	4.41e-36	81	F:metal ion binding; P:Mo-molybdopterin cofactor biosynthetic process; F:ATP binding; F:oxidoreductase activity, acting on the CH-OH group of donors, NAD or NADP as acceptor; F:cofactor binding	no IPS match	782	GGAAATGTGACTCACTACTTGGGCTACAGTGCTTTGACTGATTTCTTCCCTACCATGAGTTTAAAGCCCAACCCCCCACTGCGACGACCCTCACTGCCGCGCCCGGCAGAGCGAGGCGCGCGCGCGGCNGCTAGTCGAGGTGGCCACGGAAGGTGCTGGAGGACACCAAGCCACTGCACGATGAGAATGAGTGGNGTATCAGTTTAGTAGNCGAGAATTCTCCAGTAGAGGAAACTCCNACGAACCTGAATCTAGCAGAAGGAATTCAGGTGGCGTACAACATTCCCGTAGACAACAGCACTCCGGAGTCGAGCACGGGCGGCGCCGTGGCGGCCTCGGAGCTCTCGCTGGAAGAACTCATGGCACAGATGAAGTCCATGTAAATAACTGCCATATAGA…
CUST_34628_PI425831965	Contig_5828	1.30096e-05	up	16.7869	4.06926	endonuclease reverse transcriptase	gi|156540892|ref|XP_001601786.1|PREDICTED: similar to ORF2-encoded protein [Nasonia vitripennis]	XP_001601786	7.45e-05	49	F:RNA binding; P:RNA-dependent DNA replication; F:RNA-directed DNA polymerase activity	G3DSA:3.60.10.10 (GENE3D)	389	TCGGAATATTAATTGTCTGACAGGTAGTTTTTCTTTTTTTATTTTGAATTCTGTTGTAACAATTGCATGTCCTCCAAGTTCCACAACCCGCATTACCGAAGTACTTAATACGGTCGCATTGGTACAAACAAGGTCAATTAGCGTCTGACTGTCCGAAGTAAAATGTGTCGGTTCGTTAACATGATTTTTTAAACCAGAATATTGTAAGAAATCATTCAGTTGTTTTGTCATTGAATTACTATCTTTTAGCATATTGACGTTGAAATCACCAACCAAAATGATCCGATCATAGCCAGTGAAAGACATAAGGGAGTCAGTTAGGGCATCGATAAATGTATCCACCCTAATCCAGTCGGGTCGGTACGCCGTACCTACTAAGATACGCGTGG
CUST_31142_PI425831965	Contig_41900	0.00156555	up	16.769	4.06773	tyrosine recombinase	gi|270016221|gb|EFA12667.1|hypothetical protein TcasGA2_TC010690 [Tribolium castaneum]	EFA12667	4.32e-92	69	F:DNA binding; F:transferase activity; P:DNA integration; P:DNA recombination	IPR002104; IPR010998; IPR011010; IPR013762; IPR023109	1088	GTTCCAAATTGGCCCTCTCAACCTTGGTATCCACTCTTCAGATCATTATGTATTGACGAAGTAATTATATTAAAACCGGATAAAAATCTCCTTTCATCATCATTCAGGTCGACACACCCGCTACATGCCCACCTTTCCTTGGCAGCGAGCATATTATGCGGGAAGCATTTATCAGACAAGGAGTACCGGAAACGGCGTTAGACGTCATGATCTCTTCTATAACATCAAGTACCAAAGCTCAATATACTTCTAGTTGGAAATTATGGTGGAAGTACTGTCACGAAAAAGCTTTTGATTTTTATAATGCTAATGTAAATAACATTCTTGATTTTTTATCTAACTGTTATCGTTTAGGATCATCTTATGGGACGCTAAATTCTCACCGTTCTGCTATAGCAT…
CUST_23388_PI425831965	Contig_33770	0.0018141	up	16.6403	4.05661	exosome complex exonuclease rrp4	gi|157133832|ref|XP_001656299.1|rrp4 [Aedes aegypti] >gi|108870702|gb|EAT34927.1| rrp4 [Aedes aegypti]	XP_001656299	2.47e-95	83	C:nuclear exosome (RNase complex); F:3'-5'-exoribonuclease activity; C:cytoplasmic exosome (RNase complex); F:RNA binding; P:mRNA processing; C:nuclear lamina; P:regulation of RNA metabolic process	PTHR21321 (PANTHER), PTHR21321:SF2 (PANTHER)	1281	GGAACAGATAAGATTGTGGCACTATACTTGTTTTGAAAATTTAAAAATAGTTTTATTTACATTTATTGTGCATCTTTAACTATACACGTAGCCCTTTAGTCTTCATTATGACGGGCCATGTATCTATAAAGTTGGCATCCGAAAGAGTAAATCATTCGGTTGCATCTACTAATGAGCTTCCTCGATTTTTTACTCCCGGGGAGGTTATAAGTGGCATGCAAGATTTTATGCGTGGACATGGAACTCACACAGAAGGGGATGTATTGAAGTCTTCAGTGGCTGGTGTGATGCAAAAAGTAAACAAGTTAGTGTGCATTCGGCCCATACGAAGTCGGTACGTCGGAGAGATTGGGGACGTGGTGGTCGGGCGAGTCACAGAGGTCCAACAGAAAAGGTGGA…
CUST_24253_PI425831965	Contig_16883	0.000154592	up	16.5496	4.04872	pih1 domain-containing protein 1	gi|307166686|gb|EFN60683.1|PIH1 domain-containing protein 1 [Camponotus floridanus]	EFN60683	4.66e-60	68	P:oxidation reduction; F:monooxygenase activity; C:cytoplasm	IPR012981; PF08190 (PFAM)	866	CGGCCGGGGGCAAAACAAAACGTCAACAACGTCAATCAGCTGAATTTTCCACTGCGGCGTGTGAATGCGTAAATTAAATTGAATTTGTGTTTATTTATAAAATAAGCATCCCAACTATAAACATGGCAACAGGAGTTAAGCCTCGTGAAGAAGATGTCCAGTTCTCTAGAACTGACTTGGAAGCTATACAAGAAGCAATGAAGAATAAGAAGTTTCGAGAATTATTGGCAGAGTACTGCGACGAGATGCGTGACCCGGCGAGCCAAGCCCTATATCAAAAAGAAATGACACAACTTGAGAAGGAACGCGGTTATGATGTAACATTTATCAACCCGAAGGGCGGATATGTTATCAAAACTAGTGTCGCCGGCGACAGGAAAGCGTTTATTAACATTTGCA…
CUST_33508_PI425831965	Contig_43620	0.000647644	up	16.4134	4.03681	sugar transporter	gi|291461573|dbj|BAI83421.1|sugar transporter 7 [Nilaparvata lugens]	BAI83421	0.000359	72	F:substrate-specific transmembrane transporter activity; C:integral to membrane; C:membrane; P:transmembrane transport; P:transport; F:transporter activity; P:carbohydrate transport; C:plasma membrane	IPR005828; PTHR11600 (PANTHER), PTHR11600:SF13 (PANTHER), SignalP (SIGNALP), tmhmm (TMHMM)	591	CGAACATGTCGGCCCCCGCCGTCAACCTGGTCATAGTCTTCTACACATTCGCCTCTGTCGGCCTTCTGGGGTTCATTTACACCATACTGTGGGTGCCCGAGACTAAAGGGAAGACTTTGGAGGAGATACAGGCTCATTGGAAGGATAAAAACCCTCCTCCTACATTCGTTTGAGAGGTTAGAAGTGTTAGTGGTGGGCTCAAATGCTTTTATATAACTTATATTTTGTATAATACAGTATGTAGGTACTTACTGTACTAGCGAGGGAAAACCAGGGTCGACTCTGATCAAAACATAATAGAAACTCTATGTTAATATACATTTAAATGTAACTGCTGAATAACTATTTTCGAGATGATTGAAATTTATTGTAATTATGACATTTGGAAGTTCTTATTAT…
CUST_31772_PI425831965	Contig_26644	0.000119781	up	16.3856	4.03436	PREDICTED: hypothetical protein [Nasonia vitripennis]	gi|156540758|ref|XP_001602598.1|PREDICTED: hypothetical protein [Nasonia vitripennis]	XP_001602598	1.11e-08	70	-	no IPS match	177	CTTCTCAAATGTAGATAGAGTTGCAGTTCTTCTTGTCGTAAATTAACAAGGTTATTGTTTGAGTCTAATACTCTGATATTTATTTCACCAACAGTGTCTTGATTAACTGGAAAATATATTAAGTTTTTTGGAATTTCTATTATCCTGTATCCTGGTGGTACACTAGGAGCAAATTCA
CUST_6875_PI425832017	Contig_6197	0.00225355	up	16.3497	4.03119	PREDICTED: similar to predicted protein, partial [Hydra magnipapillata]	gi|221112454|ref|XP_002167994.1|PREDICTED: similar to predicted protein, partial [Hydra magnipapillata]	XP_002167994	0.0454488	51	-	no IPS match	240	ATAGGGATCATATCTTCTACCAACCAACATTCCGTAAGAACTATTAGGTCTGGGGTAAAGTTAAGTCGTGATAGAACGAGTAACAGTGAATCGAAATTGCGTGAACATCTTACACTACGTATATTTTGCATAAATATAGATATTTTTTGTGAATTATTACACGTAAATTGTTTCACCTCATCGACGGAATTCACATAGTGGCTCAATGAAATGTTTTCGTCAAGTTCGATAAATGACAAA
CUST_9751_PI425831965	Contig_507	0.000219789	up	16.3068	4.0274	diablo mitochondrial precursor	gi|307192773|gb|EFN75863.1|hypothetical protein EAI_02784 [Harpegnathos saltator]	EFN75863	5.17e-14	54	C:mitochondrion; P:activation of caspase activity; F:protein binding; P:induction of apoptosis	IPR009062; G3DSA:1.20.58.70 (GENE3D)	1848	TATTTCACGACTTTTATTTTAATAAACTGAATGAAAACTTAACACAATTTTACTATGAAATTTAACTATGCTTTGTACTAAAGGCAAGTACTTGTATTTAATAAATATTGCACTTAGTTTGGCAAAGTATTTTAAAAATAATGTTTTTTTAAATGTTACATTAGCTTTAGTGCAATTATTAACTTGAACAGGACACTTGTATACGATAGGACATCCTATGATAATGATGAACAAAAATGTTAAATAACCATCATGTCACAGGTTTTCGGGCTATTTTGAGTTTAGAGGCTTGAATGAGGGAATATCTTATTATACGTAATATAAGCTACAACATAAATATTAAATACATTAAATATCGATTCACTGAATGGCATTCTATTTTTAACTAACTTAACATTT…
CUST_6549_PI425831965	Contig_34645	0.000636772	up	16.2656	4.02375	trna guanosine-2 -o-methyltransferase trm11 homolog	gi|270001932|gb|EEZ98379.1|hypothetical protein TcasGA2_TC000838 [Tribolium castaneum]	EEZ98379	7.08e-49	80	F:nucleic acid binding; P:methylation; F:methyltransferase activity; P:tRNA processing	IPR002052; PTHR13370 (PANTHER)	796	TACCAATGTGGAAGGAAGGATTAAAATTCGATGCTATCATTACAGACCCACCCTACGGAGTAAGAGAACCGACGGAGAAGATCGGAATAGAGCGAGAGAACTATACGTTGTCCGAAGATCATTTACCTAACCACATACCGTCGAAAGTGGAGTATGGGTTGCCACACATTTACAGTGACTTGTTGAACTTCGCTGCCAAATACTTGAACACTGGAAGGCGGCTTGTCTGCTGGTATCCTTTAGTGAGAGAAGAGTACTCCCCTGAGCAGCTGCCCTCGCACCCGTGTCTGCAGCTAGTGGCCAACTCTGAGCAGGTGCTGTCCAAGCTCACCTCGCGGCGGCTGCTGACGTATGAGAAGATAGCTGACATGGATGGTGACGTGCCCGCTGATAGTAATG…
CUST_28949_PI425831965	Contig_44833	0.00052834	up	16.254	4.02272	carboxypeptidase a	gi|49168392|emb|CAF25190.1|carboxypeptidase [Helicoverpa armigera]	CAF25190	1.79e-06	66	P:proteolysis; F:metallocarboxypeptidase activity; F:zinc ion binding	IPR009020; G3DSA:3.30.70.340 (GENE3D), PTHR11705 (PANTHER), PTHR11705:SF10 (PANTHER), SignalP (SIGNALP), tmhmm (TMHMM)	205	CAGGGCGCGACCAAATGTCAAGACCTAGTTGTTTTTCTAGCGTAGACACCACCTTAGATTGTGCTTCATTTTCAACTTGAACTTCATATAGTGATGCTCCGTCATAGATCTCATGCTTAGCATAAACTACACTGATAAATAAAAACGCGGTAAAAACTCGAAACATGTTAATGATCATGATGTCGATCGTTTTTTCGAATGACTC
CUST_13147_PI425831965	Contig_40794	0.00254883	up	16.2386	4.02136	pseudouridine synthase	gi|183979254|dbj|BAG30788.1|similar to CG13676-PA [Papilio xuthus]	BAG30788	6.74e-95	57	F:binding; P:nitrogen compound metabolic process; F:isomerase activity; P:macromolecule metabolic process; P:primary metabolic process	no IPS match	2564	AGAAGAAGAAGATGAAGAGTTTGATGATGATCAGAGCCGTTTCCAGGGAACCAGAGGTGAAGACAGAAGGAGACCTTATGAGGAAGAAGAAGAGAGACCTAGGTACAGGCCTAGACCTAGAGGGCCTTACAGAGGAAGGAATGAAGATAAAGACGAAGAGGATTATGAAGCGAGACCGCCAAAACGTGATGAATTTGATGCCAGGCCACCTAAACGAGATAATGTTGATTCCAGGCCTCCCAAGCGAGATGAAATCGATGCTAGGCCACCAAAACGAGACGATTTTGATACCAGGCCACCTAAAAGAGACGAGTTTGATGCTAGGCCTCTTAAAAGAGACGAGGACTCCAGGCCTCCTAAACGCGATGATTTTGACTCTAGACCACCAAAACGTGAAGA…
CUST_15496_PI425831965	Contig_45341	8.07562e-05	up	16.2221	4.01989	3-hydroxybutyrate dehydrogenase type 2	gi|260907790|gb|ACX53697.1|short-chain dehydrogenase [Heliothis virescens]	ACX53697	1.27e-29	81	P:oxidation reduction; F:oxidoreductase activity; F:binding	IPR002198; IPR002347; IPR016040; PTHR19410:SF76 (PANTHER), SSF51735 (SUPERFAMILY)	1327	TGTCCAGCAGTGGATGATTGTTAGCTGATGATGATGATGATGAAATATATAATCAGGTACTGACAGTGAAATGCTTTATTTTGTTATTAACAGAATAAAAATAGCACAGTTATCACAAACGGTACAAATTCTAATCTCGGTCAACAATTTATTTATAGTAAGCGATATCAAAACACATTGTTATTTAATGGACCAACTTATTATAAAGCTAATTAACATTTAACTCACAATTCAAATAAATAATACACGGTCCTAGTATAAGGATAGGTAGAAGAACATATTTTTAATTCAGAAAATTTTCAAGTTATTTTAATTGTTCCTGTCTGTAGGTACATTTATCAAAATTCAGACCGTAATAGACCATAATTGTATAACCCTGAATATTAACCAACATATTTA…
CUST_13440_PI425831965	Contig_40348	0.000385837	up	16.1764	4.01582	4-aminobutyrate aminotransferase	gi|170045586|ref|XP_001850384.1|4-aminobutyrate aminotransferase, mitochondrial [Culex quinquefasciatus] >gi|167868572|gb|EDS31955.1| 4-aminobutyrate aminotransferase, mitochondrial [Culex quinquefasciatus]	XP_001850384	2.43e-38	72	F:pyridoxal phosphate binding; C:mitochondrial matrix; F:4-aminobutyrate transaminase activity; P:gamma-aminobutyric acid metabolic process; P:alanine metabolic process; P:aspartate metabolic process; P:beta-alanine metabolic process	IPR004631; IPR005814; IPR015422; IPR015424	908	CTACTTCAAGGCGGAGTTCAAGCCGCCGCAGGCGTACCGAGTGTTCAACACGTGGATGGGCGACCCCAGCAAGCTCATACTGCTGGAGAGAGTTCTGCAGGTGATAAAGCGCGAGAACCTCCTCGACCGCGTGCAGAAGACGGGCGCGGTGCTGAAGGGGGGTCTCCACGAGCTCGAGAAGGAGTTCCCTCAGCTAATACACAGTGTTCGCGGCCGCGGCACCTTCCTGTCGTTCACGGCTAAAGATAGCGCTGTGAGGGACCAGATTAACAACGGGTTGAAGAAGAATGGAGTCCTCGGCGGCGGCTGCGGCGAGGCGTCCATCCGGCTGCGCCCCTCGCTGGTCTTCGAGCCCAAGCACGCAAGCATCTACCTCGACGTGCTCAGGAAAACACTCAA…
CUST_4940_PI425831965	Contig_38978	0.00216539	up	16.1745	4.01565	protoporphyrinogen oxidase	gi|29828765|ref|NP_823399.1|protoporphyrinogen oxidase [Streptomyces avermitilis MA-4680] >gi|29605870|dbj|BAC69934.1| putative protoporphyrinogen oxidase [Streptomyces avermitilis MA-4680]	NP_823399	0.080017	46	P:oxidation reduction; F:oxygen-dependent protoporphyrinogen oxidase activity; P:porphyrin biosynthetic process	no IPS match	678	TGCATGTTGGACCAGCTGTCCAAGAGCCAGGCGAAGCTGTCCAGCTTCAGCCGCATGGGGCGACCCTCATTGATGGCCACAGACGCTAGGCCGTTCTTCTCCTTCACAACAACAGTGACATTGAGTGGGTCCTGCTCAAAACTCCGCAACACCTGGCCCAGGGCTGGATGAGAGCCAAGCCCGTTCTCCGCCAGAACCTCGAGCTTTGGCTTAACTTACTTCCACTCAATTTCACTTCAAAATATCTCTCCAAGCCATTATCGACCTTATCGTTCGGGGCTCCCTTGTACTGGACTAGGAACTGGCTTCCTTCCACCTTCTCGTCGGCAGTAAAGGTCAAAGTCAAGTAGCCGTCGTAGGATACAGGGTTGGGTGTGATGTCTTGGTCTATTGGCCCGT…
CUST_236_PI425831965	Contig_232	0.00230764	up	15.9536	3.99581	glutathione theta class (agap000761-pa)	gi|169234684|ref|NP_001108463.1|glutathione S-transferase theta 1 [Bombyx mori] >gi|154000788|gb|ABS56975.1| glutathione S-transferase 8 [Bombyx mori]	NP_001108463	1.14e-64	72	F:glutathione transferase activity; P:glutathione metabolic process; P:glutathione conjugation reaction	tmhmm (TMHMM)	1556	CAGTGTTCAAAGTTCAAGTCAATAGTACATTTTTATAAATTCCAACTTGAATATCCTGTATAAATCACAATGTCGCTCAAATTATACTATGATCTTATGTCTCAACCTTCTAGGGCAGTCTATATTCTGTTAAAAAAATCTAACATTAACTTTGAACCAAAATACGTGGATTTACGGAAAGGTGTTCACTACACTGATGAATATTCCAATAATATTAACAGATTCAAGAAGGTTCCAGTGATTGACCATAATGGATTTATCTTGACTGAAAGTGTTGCCATAATTCGGTACTTGGGCAGAGAGAACCTTCTCCCGGAGGCGCTATTCCCGAGGGCAGACAAGGTCCTGAACACCCGGCTAGATGAGTTCCTCGAGTGGCAGCATCTCGGCCTCCGTGCT…
CUST_30494_PI425831965	Contig_3023	0.00196893	up	15.8049	3.9823	cysteine peptidase active site zinc cchc-type peptidase catalytic polynucleotidyl ribonuclease h fold	gi|156540101|ref|XP_001599751.1|PREDICTED: hypothetical protein [Nasonia vitripennis]	XP_001599751	2.47e-10	58	F:metal ion binding; F:nucleic acid binding	no IPS match	733	TGGCTTACAAGCCGCTGCATATTCTGCCTCAGTAGTACAGGGTACCGTCATTTGTTTCTGACTGCACCACGTGCGGGAGTCATCACGACGAGCTTTATTACATCGACGTGTAGCTCTACCATTCTCATCTTTGTTGGTGGTGGTGTCTTCAACTTTGCACCAAGTTCTATTTTCTTTTACTGCGATTCGTTCTTCTTTCACAGCTTCTGAATATAGTATATTGCGTGGGCATTCTATTGCCTCTTGCGACAATTCTACAGTATTTGCCTCAAGCTTTCCATTTCTTTGTGATCTTTTGAACTCTAAATCAAACTGGTTTCTGTTTTCTATTTCTTGACACTTCCTCTTGCTATCTATACTTTTTACTGGTGAACTTTCTACCATATTAATTTCTTCTTG…
CUST_24545_PI425831965	Contig_43108	0.00254823	up	15.7594	3.97814	pr domain containing 4	gi|292613296|ref|XP_001344618.3|PREDICTED: zinc finger protein 432-like [Danio rerio]	XP_001344618	5.5e-21	53	F:binding	IPR007087; IPR013087; IPR015880; PTHR11389 (PANTHER), SSF57667 (SUPERFAMILY)	746	GCCAACAGCTCCATCCACTGCGAGATCTGCAACAAGACGTTCACCGGCCAGGCCTATTTAAAGCTGCATATGCAACTGCACAACGACATCAAGAAATTCAAGTGTTCCAAATGTGATGAAACTCTTCCAACTAAAAATTGCCTTAAACTTCATATGAAGAAACATACTAAAGTTAAGAACTTCAAATGCGAATATTGCGGTAAGCTTTTTGTGTCTAAGATTACGATGGAGAAGCATAAACAGAGCCACGAGGGGCAGCCGATAGACTGTCACGTAAAGTGTGCACAGTGTGACCGAACGATGCACGCCTCCTTGATACGGACCCATGTGCAGAGAGCGCACTCGGTCAGCACTGATGATGATGTAAAGAGACCGCACAAATGTCTGACTTGCGGTAAG…
CUST_32406_PI425831965	Contig_37229	0.00203068	up	15.7205	3.97458	probable atpase inhibitor mitochondrial	gi|193680019|ref|XP_001946277.1|PREDICTED: hypothetical protein [Acyrthosiphon pisum]	XP_001946277	2.03e-06	60	-	PTHR21411 (PANTHER)	520	CGGCCGGGGAGTGTCAGTTTATCATTTATCGATCGGTCGCTTGTGTTTGGTTGTTGTGTTTCGCGTATTGTGTTATTTGCAAAGTTATTTCGACGTTTTTGCTAAGAAATGGAAAGAAAACCAAGGCAAATTAGAAGGAAAAATAGGAGCGCTAACTGGATACCCGCCGAAAAGATTCTATTAAGGAAACTAGTAAGGCCTCACTTATCAATAATTGAAAATAAAAGAACTGACTCTGAAACCAACCACAAGAAAAGAGAAGCTTGGAATGCACTTTGTAATAGCTTCAATGAACTTAGTACAATTGGAATACCACGCACTGTTGTGAATTTAAAAACTCAGTGGTGCATAATGAAAATGGAGCAGAAAAGAAAAAGACTTGCCGCTACATGGATCATT…
CUST_30979_PI425831965	Contig_6052	0.00117853	up	15.7196	3.9745	tetratricopeptide repeat	gi|156546024|ref|XP_001608009.1|PREDICTED: similar to tetratricopeptide repeat domain 8 isoform 3 [Nasonia vitripennis]	XP_001608009	4.71e-15	71	F:binding	IPR011990; SSF48452 (SUPERFAMILY)	203	TGGCCCTGGAGGATCCTACTAATATGGAAGCGACTGCGTATATTGCATTGTTCAACTTTTATAATGATCAGCCGGAAATAGCTCTGAGATACTACAGGAGGCTTCTAGCCACATGTTCACCGGGTGCAGAAATCTACAACAACTTGGGTCTGTGCTGCCTGCACTGCAACCAGTGGGACCTGACCCTACCATGCTTCAGGCAG
CUST_12776_PI425831965	Contig_43772	0.000670986	up	15.7049	3.97314	dihydrolipoamide branched chain transacylase e2	gi|224057323|ref|XP_002188172.1|PREDICTED: dihydrolipoamide branched chain transacylase E2 [Taeniopygia guttata]	XP_002188172	2.59e-56	73	F:lipoic acid binding; F:acyltransferase activity; F:protein serine/threonine kinase activity; C:mitochondrial nucleoid; F:ATP binding; F:dihydrolipoyllysine-residue (2-methylpropanoyl)transferase activity; F:protein binding; P:positive regulation of proteasomal ubiquitin-dependent protein catabolic process; P:fatty-acyl-CoA biosynthetic process; P:protein amino acid phosphorylation; P:acyl-carri…	no IPS match	684	TACGACGTCACAAAGCTGGTAGCAGCTCGCAGCGAGCTCAAGGACCTGGCAGCAGCACGGGGGGTCAAGCTCACCTACATGCCACTCATAGTGAAGGCGGCGTCTCTGGCGTTGTCAGAGTATCCTGTGCTCAACGCCAGTCTGGATGCTAATTGTGAGAATCTCATCTACAAAGCCAACCACAATATTGGAGTCGCTATGGACACGCCTAATGGGCTTGTTGTGCCGGTTATCAAGAATGTGGAGCAGAAATCTATTCTGGAAATAGCACAAGATCTGATGAACCTACAAGAAAAAGGATCAAAAGGACAGTTAGGACTTAGCGACCTGACTGGAGGAACCTTCACTATCTCCAACATAGGCATTGTCGGAGGAACATACACAAAGCCGATTATTCTT…
CUST_31007_PI425831965	Contig_45414	0.000789301	up	15.6935	3.97209	cysteinyl-trna synthetase	gi|156547291|ref|XP_001606432.1|PREDICTED: similar to cysteinyl-tRNA synthetase [Nasonia vitripennis]	XP_001606432	1.03e-22	78	F:metal ion binding; P:cysteinyl-tRNA aminoacylation; F:ATP binding; C:cytosol; F:tRNA binding; F:protein homodimerization activity; F:cysteine-tRNA ligase activity; P:cysteine metabolic process	IPR015803	667	AGTGAAGCTGGTGAGCAAAGAGGAGCTGATGAAGGAGCGAGAGGAGAAGAAACGCATCGAAGCGGAGAAGCAGAAGAAGAAACAGGAACTTCTGGAAGCGCAGAAGGCTAAAGAAGAACAAAAGAAGATCCCGCCCAATGAGATGTTCAGAAAGGAGACCGACAAGTATTCCAAGTTTGATGATAAGGGGCTACCAACCCACGACCACGAGGGCAAGGAAATCAGCAAGGGACTCGTAAAAAACTGCAGAAACTACAACTGGCTCAAGAGAAGAAATACAACGAGTACTTAGCGTCCATCAACACCGCTTGCTGACCAAGTCAAATTGAAACCCAATGCCTAGGCAATAGATTTCTAAGCCCACTGCTCAAAACACTAAAAACGAAAGTGGAGTCATAC…
CUST_14141_PI425831965	Contig_36321	0.000177224	up	15.6281	3.96607	atp-dependent rna helicase	gi|156538393|ref|XP_001605616.1|PREDICTED: similar to ATP-dependent RNA helicase [Nasonia vitripennis]	XP_001605616	1.38e-122	77	P:auxin biosynthetic process; F:ATP-dependent helicase activity; F:nucleic acid binding; F:ATP binding; F:zinc ion binding	IPR007502; IPR011709; PTHR18934 (PANTHER), tmhmm (TMHMM), SSF52540 (SUPERFAMILY)	1409	CAAAAAGCAACATAGATGGCGCCCTAGTCAGACTGCAAGACGTCGGGGCGTTGGACACAAATTTCGCCCTGACAGCTATGGGTGCGCATTTAGGAGCCCTTCCAGTAGACGTGAGGATAGGCAAGCTGATGCTGTTCGGAGCTATATTCTGTTGCGTGGACTCTGCCTTGACGATGGCCGCTTGTTTGAGTCATAAGAGCCCGTTTGTTTCGCCTATGGGGAAAAAGGGAGAAGCAGACGCTAAGAAGAAAGAGTTCGCGTTTGCAAATAGCGATCAACTTACCACTTTACGAGCTTACAGGAAATGGCAAGAAGCTATGAAGCGAAGCACCCACGCAGCCTTAGTCTTCGCAAATGAAAACTTTCTCTCTCACAAAACCCTGCTGATGTTGGCCGACA…
CUST_16745_PI425831965	Contig_32172	2.84428e-05	up	15.6234	3.96564	mitochondrial ribosomal	gi|170037901|ref|XP_001846793.1|28S ribosomal protein S24, mitochondrial [Culex quinquefasciatus] >gi|167881235|gb|EDS44618.1| 28S ribosomal protein S24, mitochondrial [Culex quinquefasciatus]	XP_001846793	9.92e-13	86	C:mitochondrial small ribosomal subunit; C:mitochondrial large ribosomal subunit; F:structural constituent of ribosome; F:RNA binding; P:translation; P:ribosome biogenesis	no IPS match	319	ATTATTGACAAGTGAAGTGTCAATATCAGCTGCTCGCTCACTCAATGTTCCAAAAAATTGCAAAAATACATACCTACAAAACACAAACATAGTTTGAAATAATTCTAAATAACAGCCGCTAATTTCTACACATAGTTACAATGAAAATCCAAAGAAATCTCCTTCTAATCAGGAGTATCCTCCAAAGGGGCACTGGAGCCAGTTGGCGAGCAGCTCCTCCGTGTAGCCGAGCAAGAAGTACATCTTGGTGGGAGACACGGCGCGCCTGATGATGGCCGCCACTCGGATGTGGTTGAATTGACGCTTTATGATTACCTCG
CUST_10327_PI425831965	Contig_42079	0.000300732	up	15.5883	3.96239	syntaxin 5a	gi|114051177|ref|NP_001040390.1|syntaxin 5A [Bombyx mori] >gi|95102720|gb|ABF51301.1| syntaxin 5A [Bombyx mori]	NP_001040390	4.14e-152	87	P:cytokinesis; C:Golgi membrane; P:synaptic vesicle docking during exocytosis; F:SNAP receptor activity; P:phagocytosis, engulfment; C:cis-Golgi network; F:protein homodimerization activity; P:intracellular protein transport; C:endoplasmic reticulum; C:plasma membrane	no IPS match	1527	CGGCCGGGGGACATACAACTTATTATCATCATCCGAATTCCGATCACTTGACTTGAAATTTAGCAATAATTTTACTTTTATTCCAGTTTAGCAATACATTCTTATGTTATTTCACCAGTGTACTAATAAAAAGAAGTAACTTCAGAGGCATTAGAATCTAGAATGCGATGCTCCCTCGCCGTCGAAACATTGGAGGTGATTCGGAAAGGACACAACTTATAGAAAACGACTTGGAAAACTATAATAAACTTGATAAAAAAGGAGCCCCGTATACAAGGACCCCTTACGAGACCAGTGTTGTACCTGATAATCGGAGAGAAACTAAAAGAATTGACTTGGTCGAGGACTTCACATTTGATTTCTTAGAAGAGCCAGTGTTCGAAGTCGTGATGGCCTCCA…
CUST_9919_PI425831965	Contig_44251	0.000654759	up	15.5742	3.96109	diphosphomevalonate decarboxylase	gi|153791289|ref|NP_001093300.1|diphosphomevalonate decarboxylase [Bombyx mori] >gi|146424702|dbj|BAF62111.1| diphosphomevalonate decarboxylase [Bombyx mori]	NP_001093300	1.03e-63	80	P:lipid A biosynthetic process; F:diphosphomevalonate decarboxylase activity; F:ATP binding; P:phosphorylation; F:kinase activity; F:UDP-3-O-[3-hydroxymyristoyl] N-acetylglucosamine deacetylase activity; P:cholesterol biosynthetic process; P:isoprenoid biosynthetic process; P:nitrogen compound metabolic process	IPR005935; G3DSA:3.30.70.890 (GENE3D), SSF55060 (SUPERFAMILY)	799	CGGCTTTTTTTTTTTTTTTTTTTTGATAATATATTTTATTTAAGTTTCCATTCAAACACAACCAGCACCATGAATATAATTTAAATTACAAATATAATTAATAGGTTCTCCCTCAATATTAACTAATAGCTTGAAACTATAATATTTAGATCAGATTTTTCAAAATAGACATACCTAATGAGATATGTAAACGTAATACATAAGAGATTTTGGTGCTTGTTCCTATTCAACAATTTCATTGATGGGCTCTCCAAGTTCATTGAGCAAGTGGGAACCATCCAACACATCAGAAGGGCCCTCACCCACCTTAGTGTAGATAACATACTTAATCAAATCATGCTCTTGAGTTCTCACAGCCAATTTACCCAAGATATCAGTGGATACATCAGCATCATTGAT…
CUST_27539_PI425831965	Contig_2922	0.00222588	up	15.566	3.96033	endonuclease-reverse transcriptase	gi|298204355|gb|ADI61826.1|endonuclease-reverse transcriptase [Bombyx mori]	ADI61826	4.1e-11	46	F:RNA binding; P:RNA-dependent DNA replication; F:endonuclease activity; F:RNA-directed DNA polymerase activity	no IPS match	2230	GGGGGGTTCACAAATGAAATAGAGATTTGTTAAGGAAATCATCAAGAAGGTAAGTGTAGAATATTGTTGGTAATTTCGTTTTATTTTATTTTATTTTGAATAGCTTGATTTTATGGAAACTATACTGAATTACGCACATATTTTCAAAGGAATAGGACAGCTTACGTTTATGGAAATGATTTCAGAGGAGGGTGTTCATTACTGGTTTGCAAATTTTCAGTTAATCCAGTTATGGACACGTGTCGAAAATAATGTTTTATGGTAATGTTGAGTTTTCTTATTTAATTGTCTTTAGAATTTCATAATTATATTGGTAGTTTTTGTAAAACATGAATAAAATGAAGGATACCAGTGTTGTACAGGTGTCCATAATTGGGTGTCCATCACTGGATTTTCATA…
CUST_19077_PI425831965	Contig_2518	0.0013397	up	15.475	3.95187	helicase conserved c-terminal domain containing protein	gi|170061127|ref|XP_001866102.1|conserved hypothetical protein [Culex quinquefasciatus] >gi|167879353|gb|EDS42736.1| conserved hypothetical protein [Culex quinquefasciatus]	XP_001866102	3.8e-47	44	F:binding; P:metabolic process; F:catalytic activity	SignalP (SIGNALP), tmhmm (TMHMM)	3101	TACGGTGAGAACATGTCAGGGAATAGATACTACATCGATGATGCAATTGGTGACTTTAAGAAGGCGCGACAGCTTATACAAAAGAGACAAGCAGATTTACATTTGATACAAAGAGCTTCAGATGCGGAAAATTTCTCACAGCAAGTACAGCACAAAATGAACTTGTACAATATTCAAAAACAAGCTATAGATCTGGCAATAGGGCCAGATAAAAATGAAATAGATGAGCAGATCAAATCTCTTACGGAAAAGCTTAAATCTGTAACTGACTCAGATGAAAAGAAGGAAATAGAGGAACAAATAAAATTTATGAAAGATAATAGAAAACAGGACGGTGTAATTGAAGACGCACGCGGAAAAGAAAGAAATGTCAAAATAGAACTGATGGCCTTGAGTGAC…
CUST_34753_PI425831965	Contig_8445	0.00256168	up	15.4747	3.95184	reverse transcriptase	gi|57506568|dbj|BAD86655.1|reverse transcriptase [Bombyx mori]	BAD86655	0.000236	54	P:DNA metabolic process; F:nucleic acid binding	no IPS match	696	TGATTGTGTTTTAGTTAAGACTTTTTATAATAATGGGACAAAGTATACTTGGATGAAGGGCATAATAGATAAAAGTATCGGTTCAAGAATGTTTATGGTTCATATTCCCAGTAAGCAACTCGATGTTAAGAAACATGTGGATCAATTATTATTGTACAGAGGGTCTATTACGAATGGCAACAGTTGTGAAGATATTAGTTACGATAGTGTATCTTTAGAAAAAACGGGTGATCAGCAATTGTTACCCACTAATAACGTAGATGAAGATCTATCTGACAGTTCCTTCACTAGTATAACTTCTCCAGTAGGTTCTCCTCCACGGCAGGTGTTGGATGAAGGAGGCCCCAGCATGGCTCCGGTACCAGGCTCGCAAGGAATAGCCTCCGATCATGATGAGAC…
CUST_32252_PI425831965	Contig_11530	0.00293226	up	15.4421	3.9488	receptor for egg jelly 4-like	gi|193603778|ref|XP_001950391.1|PREDICTED: hypothetical protein [Acyrthosiphon pisum]	XP_001950391	0.000488	58	-	no IPS match	378	GGCGGTATATGTTGGAGAGCATTTGACAGCCAAAGCAAAAAGATTATTTTATCTCTCACGTGAATATGCAAAATCCAAAGACTACAAATACTGCTGGACATCGAGCGGAAGAGTGTTTCTCAGAAAAGATGACAATGCACCATACATATTAATCGCTAATGAAAAACAATTGGAAGATATCAATAATTTAGCACCCAATTCCAAATGACTATGCAAAAATGAATTGATTACTTGCTTGTTTTATGTAATTTTGTCTTTAATAACCTATTTTGTAAGCATGCACTACTATTGTTACACACACTCAACATCTCCATTATTCAGTACTGCTCACACAAATCATTCACACACTTTAAATCACCCACACATACTACCTATTAC
CUST_5456_PI425831965	Contig_1902	9.74114e-05	up	15.3621	3.9413	cg12253 cg12253-pa	gi|193650257|ref|XP_001947019.1|PREDICTED: similar to MGC115312 protein [Acyrthosiphon pisum]	XP_001947019	3.2e-74	59	-	SignalP (SIGNALP), tmhmm (TMHMM)	2197	TTTTTTTTTTTTTTGTAGTGAATGATCTTTGTTTTATTGGATAGTAACATTTAAAACATAACATTCAATACCTAATTTAAGTGAAATGTCTACCAATAAATGCAGCCCTTATCAGGCTTCCACGCTCATTATCAGGAATTACTGCCACAGGAATCTCCTCTGCCATTATGAGCTCTGCTGGCAATTCTTGATTTGTCGTAATACTTATATTATGCAAAACTACACAAGCCACTATAATATTAGGTATATTATGTAGTCTATTTTGTAATGTCCTAGAGAGACACGCAGATCTGCGTTTTAGGACACCATTCACCCTTTCTATTATATTTCTGGTGCTTATATGGGCACGATTATACCTTTCTTCAGGTTGTGTTCGGGGGTTGATAACTGGGGTATACA…
CUST_822_PI425831965	Contig_30798	0.00022875	up	15.3253	3.93784	trypsin iii precursor	gi|51094376|gb|AAT95356.1|trypsin III precursor [Sesamia nonagrioides]	AAT95356	4.89e-58	67	C:extracellular region; P:proteolysis; F:serine-type endopeptidase activity	IPR001254; IPR001314; IPR009003; IPR018114; G3DSA:2.40.10.10 (GENE3D), PTHR19355 (PANTHER), PTHR19355:SF91 (PANTHER), SignalP (SIGNALP)	796	CACTATCTAGTATCTAATAAAATGATTGTTAATTAGCAATGCATAGCACTATAACTTTCTTTACGGTGATCAGTGTCGCTCTTGCGGCGTCGGTGCCTGCGCCAGCGCAGCAGCGTATAGTCGGCGGCCGACCCACCACAGTCAACAAGTACCCGTTTGCTGCGAACATCCAAATCAATGAGTTCGGCATAGTATGGGACTCCGCATGTGGGGGTTCCTTGATCAGTGCCACCGCTGTGCTGTCCGCTGCTCATTGCTTCGGTTTTCCAGCCAGGTCATACGGCGTTCGACTTGGAAGCTCTTCCGCTATCAGCGGAGGAACCGTCTACAATGTGGCTTCATACGTGCGCCACCCAGAATATACCAATCTTGTCGAGAATGACGTGGCGATACTGAAAC…
CUST_17320_PI425831965	Contig_9982	0.00119227	up	15.3193	3.93728	surface protein	gi|307212505|gb|EFN88236.1|Nucleoprotein TPR [Harpegnathos saltator]	EFN88236	6.43e-20	65	P:positive regulation of cell growth; P:determination of adult lifespan; P:response to DNA damage stimulus; P:detection of nutrient; P:endocytic recycling; P:positive regulation of multicellular organism growth; F:protein self-association; F:protein kinase activity; P:phosphorylation; P:gonad development; P:spindle assembly; P:positive regulation of organ growth; C:nuclear pore; C:spindle midzone…	PD936484 (PRODOM)	370	TTTTTTTTTTTTTTTCCTCCGACGTCTTCGCTAACTCCTCATACTGCGCTTTGTATTTCTTAGCGATCTTCCTAATTTGCATCTCTTTATTTCTAATGTCATTTAATGAAGCCTCCTTGGCCGCTAGATCTTCATTCAGCTTAGTATTATTATCATTACACGCTGCAAATTCGGCCTTAATTTTCGTCAACTCTTCAGTGAGGCGGGCCATGTCATCCTTGAGGGTCTGTAGTTCCTCATTCATCTTCTTGTTGTTTTCAACTAATGAGGTTTGTTGCCGTGATAGTATGGAGTACTGTTCCTCTAGCTTCGACTTCTCGACCTTGACTTTTCCGAGCTCGTCGCTGAGTTTGGTGACGGTTTCCTTCTC
CUST_15778_PI425831965	Contig_37651	0.000932996	up	15.1939	3.92542	ring finger protein	gi|110763140|ref|XP_001120353.1|PREDICTED: similar to lethal (3) 73Ah CG4195-PA [Apis mellifera]	XP_001120353	3.33e-17	97	F:zinc ion binding; F:protein binding	SignalP (SIGNALP)	632	AAGTATAGAGAGATCGATATTCTGTGCAACGACGAGCTGCCGGGCAAGGACCACACGCTCAAGTTCGTGTTCGTGACGCGCTGGCGCTTCCGCGACCCGCCGCTGCGGCTGCAGTACCGGCCCAAGATTGACCTGTAGAGGCAGTACCAAGAACGACCTGTAGATTATATTATGCAGATTCATTACCAAGATCGTCCTGTAGGTTACTGTATGCAGATCCACCTGTAGCGTCTCAGTACCAAGATCGACCTGTAGACTCAGTACCAAGATCGACCTTTAGACTCAGTACCAAGATCCACCTGTAAAGGCAGTACCGGCCCAAGATCGACCTGTAGACTACTGTATGCAGATCCACCTGTAGACTACCTTATGCAGATCTACCTATAGCCTTAGACGCTC…
CUST_30283_PI425831965	Contig_5363	0.000289523	up	15.0033	3.90721	inhibitor of growth member 2-like	gi|270010758|gb|EFA07206.1|hypothetical protein TcasGA2_TC010213 [Tribolium castaneum]	EFA07206	1.45e-11	68	F:DNA binding; F:nuclease activity	IPR011604	183	AATTCGGGTAAAATGCAATTTAAATAAAATTGACATAATTTTTCCTTCATGTTTTGCTCGAAAAAATCATCGTCTCTCTCGATCCATTCTATTTTTAATGGTTCTTTTGAACTGTACCACACCGCGAATAAACATTTTTCACGTCTAGTTACGTGCAGTTGGCCCTGTATTTGGTAGAACCAA
CUST_5504_PI425831965	Contig_2299	0.00083342	up	14.9989	3.90678	uncharacterized protein c3orf23-like protein	gi|307167919|gb|EFN61295.1|Uncharacterized protein C3orf23-like protein [Camponotus floridanus]	EFN61295	1.61e-23	69	F:molecular_function; P:biological_process; C:cellular_component	no IPS match	427	ACATATTACAAAAATACAGCTGATCTGTAGTTCATATTGACTGATGTTTTGTACATAATATTCATTAGCTACATAATTCGGTGCTTGGTTTACTACATACATAAAAGCATTATTTAAAGTTCCAAGGTATGCACAGGACGCCTTCGGATAAAACTGAATAATAGTGAGTAATATTCAGAATGTTGCCCCGTAACTTCGTGTTCAGTCTATCAACCCTGGTGAGCAGTCGCTGGCAGCACAGGATCATGAGCGCCGGCGTGATGCTGTCGTCTTTGTGCWGCTCCAGTAGACCGAACCGCTCYTTGACTTCCTTGTAGAGAGCCTTCTCTACGTGCTTGTTAATACTATACTCAGTCAACAGTAGCGTGGCCTCGTCCAACCTCTTCGCGATGAAGTAGA…
CUST_13144_PI425831965	Contig_40798	0.000874236	up	14.9943	3.90635	sugar transporter	gi|156538551|ref|XP_001607393.1|PREDICTED: similar to ENSANGP00000023240 [Nasonia vitripennis]	XP_001607393	1.71e-117	63	F:substrate-specific transmembrane transporter activity; C:integral to membrane; P:transmembrane transport; P:carbohydrate transport	SignalP (SIGNALP), tmhmm (TMHMM)	2107	TATGTCATCGCGGGCATCGCGAACATCGCGATAGCCTCGACGGGGTACTGCATGGGATGGACCTCCCCAGTCAACATCAAGCTGAAGGACCTGAGCCAGTCGCCGTTGCCGGAGAAGGTGACTGACGACCAGGAGGCGTGGATCGGCTCGCTGCTCACTGTCGGAGCCATCTTCGGACCATTCATCGGCGGCATAGCAGCTTCCAAAATCGGTCGCAAATGGGGCCTCATCAGCTCGGCCATCCCCCTCTTCATTGGCTGGATCCTCATGGCCGCTGCCACCAGTGTCGGCATGATCTACGCCGGACGCATCTTCTGGGGTCTCGCAGTGGGGATGCTGTTCACGATATCCCCTATGTATTGTGCTGAGATTGCTACGGACGAGGTCCGCGGCGCGCTG…
CUST_4071_PI425831965	Contig_3151	0.00231981	up	14.9721	3.90421	p protein	gi|156542259|ref|XP_001601473.1|PREDICTED: similar to tyrosine transporter [Nasonia vitripennis]	XP_001601473	1.95e-21	85	P:citrate transport; C:integral to membrane; F:citrate transmembrane transporter activity; F:arsenite transmembrane transporter activity; P:transmembrane transport; P:arsenite transport	no IPS match	213	AGAAGTACCAACTACCAGTAGCTATTTTACTCATTTTATGGGTGTCAGGAATAACATCGGCCTTCGTCGACAACATTCCCCTAACTTCAATGATGGTACGAGTGGTGACGTCATTAGGGACGAATCCTAATTTGGCACTACCGATGGCACCGCTCATCTGGGCTTTGTCTTTTGGAGCTTGTATGGGAGGCAACGGCACTTTAGTGGGAGCCA
CUST_35427_PI425831965	Contig_43510	0.00165619	up	14.871	3.89443	glucose-1-phosphatase	gi|262529980|gb|ACY69178.1|glucose-1-phosphatase [Enterobacter cloacae]	ACY69178	3.7e-12	64	F:glucose-1-phosphatase activity; F:acid phosphatase activity; F:4-phytase activity; P:gluconeogenesis; P:glycolysis; P:riboflavin metabolic process; P:hexachlorocyclohexane metabolic process	IPR000560; G3DSA:3.40.50.1240 (GENE3D), SignalP (SIGNALP), SSF53254 (SUPERFAMILY)	475	CCGGGGAGTCGTAAAATAGCCGTATGGAATGCGGCTGATATTGAATTATAAATTTTAATTTTTTTATTTAACAAAATATCATTCTAGTCATAGATTTAGTTTTAAACCCAGAGGCGGCCATTGTTGCTTTGAAAATTCCTGAAATATTATGGTGAATTGAAGAGAATTTTAGTAGATTATCAAGCAAAAATGGCGTCGTCCTATCTCGTATTATTCAGTCTTCTGCTGGCCACTTCAGCCATACGAACACCCGTGGCCACCACCCTGGACGAAATCACACCCAAATGCTGGCCCCAATTCGAAGAAGAACCTGGCTATTTGACGGCAAAGGGAGCAATGGTCGAGGGCCAGATGGGTGTCTTCTTCTCCGAATGGCTCCAGAAAGAAGGTCTACTGACA…
CUST_26113_PI425831990	Contig_38088	0.000387276	up	14.8057	3.88808	isoform e	gi|156541518|ref|XP_001600315.1|PREDICTED: similar to conserved hypothetical protein [Nasonia vitripennis]	XP_001600315	6.92e-06	90	-	tmhmm (TMHMM)	152	TCTTCTTCGGCTACAAGCTCTACAAGTCGATAAAAGAGAAGGAAAACAAGAAAGAAGAGAAGAAGAAGCTGAAACAAATGAAAAAGAAGAAATGACGCGACCGCCGCCGCTACGGGTACTGTGTAAAGATACAGACCAACTGGGTATTCTAA
CUST_27692_PI425831965	Contig_2573	0.000919491	up	14.7676	3.88436	endonuclease-reverse transcriptase	gi|294566523|gb|ADF18552.1|endonuclease-reverse transcriptase [Bombyx mori]	ADF18552	7.67e-38	59	F:RNA binding; P:RNA-dependent DNA replication; F:RNA-directed DNA polymerase activity	SignalP (SIGNALP)	954	ACGTTTCTGTTATCGATCACGTGCACCGACCATAGCTGCCCTCTACGTTAACAACCAACCGCTAGAGAAAGTACGTTCATACAAATACCTTGGGTGTATAGTGAACGATCAGGAAGACCACAGTACAGAAGTCAAATGCCGCATCGAACAAGCCCGAAATGCATTCATGAAAATGAGCCATCTTCTCTGCAACCGTAGTCTCAAGATATCCTCCAGGTGTCGATTACTCCGATGCTACATATTCTCAATACTTCTTTACGGAGTAGAAGCTTGGACTTTAACCCAGACCATGTGTAAACGGTTAGAAGCATTCGAAATGTGGGTTTATAGAAGAATATTGAAGATATCATGGAGGGATAAAATAAAAAACGAAACGGTATTGCAGAGAATGAAAAAAGG…
CUST_21524_PI425831990	Contig_37316	0.00257632	up	14.75	3.88265	nadh dehydrogenase subunit 5	gi|258649591|ref|YP_003204879.1|NADH dehydrogenase subunit 5 [Radopholus similis] >gi|257143735|emb|CAY39369.1| NADH dehydrogenase subunit 5 [Radopholus similis]	YP_003204879	0.0246812	46	P:oxidation reduction; C:mitochondrion; F:oxidoreductase activity; P:ATP synthesis coupled electron transport; C:integral to membrane; F:NADH dehydrogenase (ubiquinone) activity; C:mitochondrial inner membrane	SignalP (SIGNALP)	579	ACCATTAACTAGGTTTAAGTCGAAGTCTTTATAAGGTATGTTTGATCTATAGTTATTGATATTAATTTATATATAACATTACCTATTCTTACTATGGTATCAAGTGTTTATTGCTTTTTATTTAGAGTTTTATTTTAACTAAGCTAAAGTTTATTGTGCGTCTTGAGACCATTAGGTATATTCCAACTTACGGAAACTAATTTTTTTTAACTTTATGACAACAGATTATTCGAGATCCATCGAGGAAAACTAGAATATAGTTTGTTTGGTTCAGACTACCGCTGTAACCGAAAGAGTTATTACTTTCTTATGTTTTTGTTATTTACAGAATTTTTGCTTATATTTAATTTTATCTTTGAGGTATACCTAGATACTAGGTTCTTGTTTACAAAAAGCTTC…
CUST_213_PI425831965	Contig_1632	0.000317852	up	14.7415	3.88181	carboxylesterase -11	gi|294846800|gb|ADF43473.1|carboxyl/choline esterase CCE006d [Helicoverpa armigera]	ADF43473	3.44e-121	64	F:hydrolase activity	IPR002018; IPR019826; G3DSA:3.40.50.1820 (GENE3D), SSF53474 (SUPERFAMILY)	1624	GTTAGGGTGGATCCCTTGGTTCTGATAAACCAGGGCCTGGTTAGGGGACAGAGGGCCTTGGATGGTGACTACTCGTCTTTTCTAGGTATCCCATATGCCCAAGTCGACACAGCTAATCCTTTTGGGACATCTTTACCAGCTCCAAAATTCAACAACGTTTTCAATGCAAGTGACGGAAACGTCGCATGTCCACAAACCAGTAGAAAAACATCACAAACCACCCTAGACTGCCTACGTCTAAACATCTTCGTTCCCTCTAAGGCGACTCACAACAATCCTCTTCCCGTGCTGGTGTTTATTCACGGAGGCACTTACGTGGACGGCTACGCCTCCTACGATTCTCCAACTGGACACAATTTGGTTGCTCAGGATATAATTGTGGTGTCCATCAACTACCGA…
CUST_19408_PI425831965	Contig_36551	0.00135306	up	14.6952	3.87727	retrovirus-related pol polyprotein from transposon tnt 1-94	gi|270011295|gb|EFA07743.1|hypothetical protein TcasGA2_TC002223 [Tribolium castaneum]	EFA07743	1.59e-10	79	F:endonuclease activity; F:RNA-directed DNA polymerase activity; F:DNA binding; F:aspartic-type endopeptidase activity; F:zinc ion binding; P:DNA integration; P:RNA-dependent DNA replication	PTHR11439 (PANTHER)	443	GGCCAGTTACACCGTGAGCTCTGGTCTGAACAAACGGACCAGCCATTTATCATGTATTGTGATAATCAAAGTACAATTAAGCTTTCAGGTAGTGATGTTTACCATGCCCACAGTAAACATATTGACGTGAGGCACCACTTCATCCGAGAGAAGGTATCCAGTCGGAAGATCGAAGTCCACTACAAAAGTTACTGATGAGATGGCTGCTGACGTCCTCACAAAAGGACTTCACCGAACCAAGCATGAGTTTTGCTGTAAAGCCATGGGTTTGCGTTCAGGAGAGGATGATGGAAAAATGGAACGCAACTCATCATGAAACGTCAACAAAACGTCAACGTCAATGAGCTGTCATGTCAATGTCAGCTGTCACGTCAATGTCACTACTGTCACTCTTGATTT…
CUST_29280_PI425831965	Contig_30770	0.000770893	up	14.6864	3.87641	cleavage and polyadenylation specificity factor	gi|307203591|gb|EFN82620.1|Probable cleavage and polyadenylation specificity factor subunit 2 [Harpegnathos saltator]	EFN82620	3.64e-20	75	P:mRNA polyadenylation; C:mRNA cleavage and polyadenylation specificity factor complex; F:mRNA 3'-UTR binding; F:hydrolase activity; P:histone mRNA 3'-end processing; P:mRNA cleavage	PTHR11203 (PANTHER), PTHR11203:SF5 (PANTHER)	756	CGCGAGCGACACCACGACCAGCAAGACGAGCCATTAGACCTAATCCCGTCTCTCGAACCGGCTCCCAACTCCGAACATGCGGCTTCATTCATCAACTCGCTCAAGTTGTCCAACCTACGACAAGTGTTGGCCAAACACAACATACGGGCCGAGTTCAACAACGGAGAACTGTCGTGCTGCAACGGAACTATTGCTATTAGACGGTTGGACAACGGGCGCGTGGCGCTGGAGGGCGTGCTGTCAGACGAGTACTACAAGGTGCGAGAGTTGCTCTACGATCAATTCGCTATTGTATAAGGAAGAAGGACTCTTTAGCTGTTGAACTGTCTGTATCTTACACTCGTAACCACTGTTTTCAAAATAAAGAATGCGCCTGTCATAAAAATTGCCTAAAGAAAA…
CUST_78_PI425831965	Contig_42995	0.000364165	up	14.6491	3.87274	cytochrome p450	gi|198444879|gb|ACH88357.1|cytochrome P450 [Plutella xylostella]	ACH88357	0	92	F:heme binding; P:oxidation reduction; F:monooxygenase activity; F:electron carrier activity; P:electron transport	IPR001128; IPR002403; IPR017972; PTHR19383:SF175 (PANTHER), SignalP (SIGNALP), tmhmm (TMHMM)	2104	CGGCCGGTTCCTTTTTTTTTTTTTTTAATTGTAGTAGGTATATATTAATTATGTGTTTATTTTACCTACGTAGTAAAAACAGTAAACTTAACAAGTAAGTAAATTTAGATGTCACACAATACTGGCATGGATTTACTACCAATCGACAAATACTTTTTTATATAAATATTATATAAGCCTCAATGTGTAAACACTTAATTCGCTACACCGGGTCCCTCTCTAAATCGAGATAGTACAGAATGTTGCAAAAAGGGTATATGGCCGGAAATTCAATCAGAATCTCAAAATTAGCAAAAAAAATATATGATTCTCGTTAGTAAAAAATTATGATGTGACCAACAAAGTTTTTATGGTGAATCAATTTGTTTTTCGCGAATTTTGACATACTGATTTCACTCA…
CUST_13501_PI425831965	Contig_32359	0.00251847	up	14.6458	3.87242	cral trio domain-containing protein	gi|91084815|ref|XP_973232.1|PREDICTED: similar to CRAL/TRIO domain-containing protein [Tribolium castaneum] >gi|270008959|gb|EFA05407.1| hypothetical protein TcasGA2_TC015583 [Tribolium castaneum]	XP_973232	3.01e-31	53	P:transport; C:intracellular; F:transporter activity	IPR001071; IPR001251; IPR011074; PTHR10174 (PANTHER)	1326	GACCTGAGTTCACGCGTAGGAGAGCGGTTAAATTATACCTACCAATATTATAAAATAAAAAAACTCTGCCAACACGTAATAAAAACCGGCTTACGTTCAAAACCTTGTTTTAAAAGTTATCATTGATATAGCATTGATTACGAAGTTAATTTTGGCAAGTGACTGGTTTTCAGTGAGTGTTTGTGTTTACCTTGAAAACTTTGTAAGTGTATATTTTTAATTCAGTGACGCAAATATAAAAATAAAAGTGACATAATGGGCAAAGAATTATTTTTTGAATTCAATGAAAATCGAAAAGAAAATGTCCGTAAGGAGCTTGGATACAATAGTGACGAGGAAGTGGATAAGGCCCTCGACACTTTGGAAGACTGGATTTCTAAGCAGAGTCACTTCGTTGTG…
CUST_4016_PI425831965	Contig_18380	0.00187965	up	14.6456	3.8724	heavy polypeptide 1	gi|91081283|ref|XP_967819.1|PREDICTED: similar to ferritin [Tribolium castaneum] >gi|270006084|gb|EFA02532.1| hypothetical protein TcasGA2_TC008237 [Tribolium castaneum]	XP_967819	1.03e-17	56	F:transition metal ion binding; F:oxidoreductase activity	IPR001519; IPR008331; IPR009040; IPR009078; IPR012347	503	GGTTACAAAGTCTGCACACTCATAGTCATTAGCTGTTTCTGCTACTTTCACAACATCCTCTAGTAACTCAGTTACAGATTTCTCCATAGCCAGGCCTTTCTCAAAAGCACTTAGGAGTGTGAGATTTTTATTATCAGGGGGCCCTTTCACACATGTTATAGCCGGGGTTCCCCCTCTCATTAGCTGGTAGTTGATGAAGTCCTGCATGTGGCCCAGTTCCTCCTCGTACATGCTCATGAAGAAGCCTCCAGCTCCGGGTCGGGACACAGCTGGATGGAGAAATGTCACGGCCATGCTCAGGTAGTCTTGGGCAGCTTGCTGCTCGGCCTGGATCTGTCTGTTTATCACACTTTCTACTTCTGATGAGTAGTGGTGTTTGTAGTAACATTTGTAACGCCT…
CUST_25267_PI425831965	Contig_45126	1.88273e-05	up	14.6436	3.8722	bel12_ag transposon polyprotein	gi|156539979|ref|XP_001599337.1|PREDICTED: similar to BEL12_AG transposon polyprotein [Nasonia vitripennis]	XP_001599337	1.51e-26	68	F:DNA binding; F:zinc ion binding; P:DNA integration	no IPS match	1015	CGGTTCCGTTTTTTTTTTTTTTGAAAGAAAATAATTTGTACTGTATTAAAATCGTAAAAATATAAGCACTTATAAAAACATCAACTTAATTAACTCTGGAATAACTACCAATAGACTTTAACTTATAAAATATGCACATAAATGAGAACAAATAAAATACATTTTAGAAAACTGCTTACATCAAATGTAAAGATAAAATCAATAATCTTGCAGTCACGAACTATAACAATTGATGTAAAGGAAGACGATGCACACTGGTTCTATATCTGCCTGTCTATCATTAAATATAATGTTGGTGTTTAATCTTGAGGTTGTTCTTGGATTAAATGATGTAACTCAGCTTTACTTAGCAGAATATTGGTTTATTGGCAGGTTTTTACATGTATATCTTGATAATTA…
CUST_25922_PI425831965	Contig_36280	0.0020913	up	14.6279	3.87065	heat repeat-containing protein c7orf27	gi|270011583|gb|EFA08031.1|hypothetical protein TcasGA2_TC005620 [Tribolium castaneum]	EFA08031	3.48e-32	58	F:binding	SignalP (SIGNALP)	791	CCACCGGCAGTTCTCAGAACAAGGAATGCTAGACGGCACCTTCCCACCAGTAACGTTCTCCAAAGAAACAAGAAAGATTGTCACCCTAAACACTGAGGAATGCGGCCGAAGGCTAGTGAAAGCCATGGACGCACTGTCTTCGTTAGGATGCTTGACTGTCTTACTTAAATTGCTGCAAGACGACGTTGAAACGGAAATCGTTAAGACGTCGCTCGCAATATCTGAGGAAATGCTGGATATACTTCACAAGTACAATGCTTTGGAGTTTTTGAACGAAAGTGACACTCAGAACATGAACAACATAACTATAGAGGTCACAGAAGACGCAAAACCCGAAAAAGGACAAGATGCATATCCGCGTACAGCTCCAAAATCCTCAGATGACATCATAGAGGGTAT…
CUST_26180_PI425831965	Contig_19916	0.00233333	up	14.6236	3.87023	structural maintenance of chromosomes smc4	gi|91092828|ref|XP_968011.1|PREDICTED: similar to structural maintenance of chromosomes smc4 [Tribolium castaneum] >gi|270004790|gb|EFA01238.1| gluon [Tribolium castaneum]	XP_968011	1.17e-13	88	C:cytoplasm; P:mitotic chromosome condensation; F:ATP binding; C:chromosome; C:nucleus; F:protein heterodimerization activity; P:cell division	PTHR18937 (PANTHER), PTHR18937:SF13 (PANTHER)	157	TAGCGACTTCCTTGAACTGCACCCGTTTGCCATTGAGAGTGTAGAACGAGGAGTTGTCTTTGAACGCGGTCCTTGAGACCACTATCTCACTGCCGGGCACCACTGTGAAGTCTTCTCCTTCCCCCTCAAGTATCTGACAGAAGTGCACAGCAACACT
CUST_21184_PI425831965	Contig_43479	0.000901609	up	14.5602	3.86396	glycoside hydrolases	gi|2970687|gb|AAC06038.1|beta-glucosidase precursor [Spodoptera frugiperda]	AAC06038	3.5e-73	67	P:carbohydrate metabolic process; F:hydrolase activity, hydrolyzing O-glycosyl compounds; F:cation binding	IPR001360; IPR013781; IPR017853; PTHR10353:SF8 (PANTHER)	843	GGGCAAGTGGGCTTGGCGATACATATCACCTACAATCAACCCTTGACTGATAGTGAAGAAGATAGAATTGCCAGTGAATTGTATAACCAGGCTACGATCGGTATTTACAGTGATCCTATATTCGCCGCCGAACCCGGCTGGCCCAAAGAGCTGAAACAAAAGATCGCTGAAAAAAGCGCAGCCCAAGGTTTCCCAAGGTCAAGGTTACCGGAACTGACAGATAAAGAGGCGAAGCTCATCCATGGGTCCTCGGACTACTATGGAATTAACCACTACACCACTCTGAAGGTTGCTTCCGCAGTGAATGTGAGTGGGAGGAGAGTGCCATCGCTGATGGATGACATTGACGCTGAGGCTATTCGGAACGGTACTGGGGAAAATTGGATGCAGGCTGCTTCG…
CUST_21105_PI425831965	Contig_2490	0.00149882	up	14.5155	3.85952	3-ketoacyl-coa mitochondrial (beta- ketothiolase) (acetyl-coa acyltransferase) (mitochondrial 3-oxoacyl- coa thiolase)	gi|91087491|ref|XP_968373.1|PREDICTED: similar to AGAP006821-PA [Tribolium castaneum] >gi|270009465|gb|EFA05913.1| hypothetical protein TcasGA2_TC008729 [Tribolium castaneum]	XP_968373	1.67e-145	76	C:lipid particle; P:fatty acid beta-oxidation; C:mitochondrion; F:acetyl-CoA C-acyltransferase activity; P:isoleucine catabolic process; P:leucine catabolic process; P:valine catabolic process; P:fatty acid biosynthetic process; P:bile acid biosynthetic process; P:benzoate metabolic process; P:acyl-carrier-protein biosynthetic process	IPR002155; IPR016038; IPR016039; IPR020615; IPR020616; PTHR18919:SF10 (PANTHER)	1525	GGGGACTCGGCAAAAAACTTTCATCCCCGCCGGTGCCGCGTACACTAAATTATTTTAAATTAACTTTTATTATTTTAGTTTACAAGCTAACAAAATGTCTACAGCCTGTAAAGGTATCTTCATAGTGGGTGCCAAGCGCACTCCCTTCGGCACGTTCGGGGGGGTGTTCAAGAACACGTCGGCCACGGAGCTGCAGACGCTGGCCAACGTGGCGGCGCTGAAGGAGGCGGGCGTCGCGCCGGCGCTCGTGGACACCGTCAATGTGGGGCAGGTCATGTCGGCCACTCAGACTGATGGTATCTACACTCCCCGCCACGCAGCCCTGAAGGCTGGCATCCCCATTGAGAAGCCGGTGCTGGGAGTCAACCGCCTCTGCGGGTCTGGGTTCCAGTCTGTGGT…
CUST_16014_PI425831965	Contig_34532	0.000121182	up	14.4077	3.84877	sugar transporter	gi|307611929|ref|NP_001182631.1|sugar transporter protein 3 [Bombyx mori] >gi|306411085|gb|ADM86147.1| sugar transporter protein 3 [Bombyx mori]	NP_001182631	2.16e-52	63	F:substrate-specific transmembrane transporter activity; C:integral to membrane; P:transmembrane transport; P:carbohydrate transport	IPR005829; IPR016196; G3DSA:1.20.1250.20 (GENE3D), PTHR11600 (PANTHER), PTHR11600:SF77 (PANTHER), SignalP (SIGNALP), tmhmm (TMHMM)	1136	CACGTCGATGCCCAGCATGGCGGTGTAGTCGTGGCGGCTGTTGTGGCCCCCCAGCAGCTCCTTCATCATTATAGGAGTATAAGCGCAAATCACGTTAACACCCGACAGCTGCGTCACAATAAAGAAAACCACCATAATAGTCATTGGCTTCCAGAATTCAGGTTTCTTCAGATTCGTTCGTAAGGTTTTCAAATTATTCTTCACTTTCTACATTTTGTCCAGTTCCATCTTAGTTTCTGGGGCTGTTCCTCTGTACCATTGGAATGATTTGATACATTCTTCAATTCGTCCTTTAGACGCGAGCCAGCTCGGCGATTCTGGGGCATAGAATATGATAATGCCTCCGATCAACGGAAAAATACCACATAGCAATGAAGCGGGACTCCAGTGCAGAAAAGT…
CUST_31250_PI425831965	Contig_40531	0.000411579	up	14.3706	3.84505	isoform b	gi|161076745|ref|NP_001097104.1|CG34310, isoform B [Drosophila melanogaster] >gi|157400093|gb|ABV53638.1| CG34310, isoform B [Drosophila melanogaster]	NP_001097104	1.38e-07	70	-	SignalP (SIGNALP), tmhmm (TMHMM)	800	AAATTTCACATGGCACTTAACCCAGAATCCTTATAGATACCATATATGTATTACTTACTGTCTAAATAAAGTCTTCTTTTTATTTTAATTATTTGATGCATTTGTTTTATTTTATTTTTTGTTTTCCTTAAATGGACAATGGTAACATAGTAGCCACTTTCTATAGTCGTAACCAGGCAATGGCAATATAATGACCACCCGTTTTTTTTCTTGAAATGCGGTTATAATAAAAAAAACATATGTACAATCCTTATTAGTCGTCTTTTTAATCAGTAGAAATCGAAAACTCATTATTTCCTAACCTATTAGCTCGTACCCGATTAAGGGTTAATATATTAGCGTACATCTCAGCCTCATCATATCTGTGTCTTCGTGCGTATGGTTTATAATAAACGTTGT…
CUST_32955_PI425831965	Contig_18841	0.00190063	up	14.2974	3.83768	acidic fibroblast growth factor intracellular-binding	gi|242017440|ref|XP_002429196.1|Acidic fibroblast growth factor intracellular-binding protein, putative [Pediculus humanus corporis] >gi|212514085|gb|EEB16458.1| Acidic fibroblast growth factor intracellular-binding protein, putative [Pediculus humanus corporis]	XP_002429196	0.0455193	72	-	no IPS match	764	TAATGTATGCATAAACAAATATAGTTAATCTACATTGATAATCTATATAGAATAGAATATAATTATTTACAAATAGTTTTATCGGAATTTAGTGATTCCGTATGAATCTAGTAACATTTTAATACTTATATTTAAAACATCCTCGTTTTAAAAGTACATACGTACTCAAATGTCATAGATTAATTATACGTGCCTATAATAAATAACACACATCTACTGTAATCACCATGTAGGTCTATGGTAATCATAATCTTTTCGACAGTATTGTGTAAGTCAACATTTTTAATTAGGTACTGTCTAAATTTTTAAATGTTCATTCGAAAATTACCCTTGTAGTTTTTCTGTAGTAAATGTAATTTTAACTCACGGAGCATTTCCCGGACTTTTTAATGTCATGAG…
CUST_14324_PI425831965	Contig_42225	2.54713e-05	up	14.2658	3.83449	ap-3 complex subunit mu-1	gi|91091862|ref|XP_968876.1|PREDICTED: similar to GA15778-PA [Tribolium castaneum] >gi|270000812|gb|EEZ97259.1| hypothetical protein TcasGA2_TC011059 [Tribolium castaneum]	XP_968876	7.32e-136	91	P:determination of adult lifespan; P:synaptic vesicle coating; C:synaptic vesicle; P:regulation of alternative nuclear mRNA splicing, via spliceosome; C:clathrin adaptor complex; P:neurotransmitter secretion; F:protein binding; P:intracellular protein transport; P:lysosome organization; C:nucleus	IPR008968; G3DSA:2.60.40.1170 (GENE3D), PTHR11998 (PANTHER), PTHR11998:SF4 (PANTHER)	1118	AACTGAAAGTAACATATTGAAAGAATTAATTAAACCACCAAACATACTTAGAACCATTGCCAATACAGTAACTGGGAAATCAAATGTATCCTCCACCCTGCCATCGGGGCAACTCTCCAACGTGCCGTGGCGGCGCTCGGGGGTGAAGTACGCCAACAACGAGGCCTACTTCGACGTGGTGGAGGAGGTCGACGCCATTATCGACAAGAGCGGTGCTACTGTCTCCGCGGAGATACAGGGATATATCGACTGCTGCATCAAATTGAGTGGAATGCCGGATCTGACACTAACGTTTGTGAACCCAAGGCTATTCGACGACGTCTCATTCCATCCTTGTGTTAGATTCAAAAGATGGGAGTCGGAGCGCATCCTCTCCTTCATCCCCCAGACGGCAACTTC…
CUST_1639_PI425831965	Contig_46066	0.000413586	up	14.2338	3.83125	trypsin-like serine protease	gi|304443631|gb|ACR15999.2|serine protease 3 [Mamestra configurata]	ACR15999	3.78e-12	84	F:serine-type endopeptidase activity; P:proteolysis	SignalP (SIGNALP)	190	AGAGACTCCGGTGGCCCACTGTACTATGGAAATGTACTGGTAGGACTTCCGTCCTGGCATTACGGGTGTGCGGATGACGAGTATCCTGGAGTTAATACCAAAGTGTCCGCGTTTACTGACTGGATCGTGGCTAATGCGGTCTAAGTTTTGTTATTTACGATTTATTAAATGGATTGCATTTATGACATTG
CUST_29584_PI425831965	Contig_22707	0.00233648	up	14.2265	3.83051	tetratricopeptide repeat protein	gi|195118262|ref|XP_002003659.1|GI18034 [Drosophila mojavensis] >gi|193914234|gb|EDW13101.1| GI18034 [Drosophila mojavensis]	XP_002003659	1.41e-11	66	P:cilium assembly; F:binding	no IPS match	301	AACCAGTGGGACCTGACGCTGCCGTGCTTCAGGCAGGCCCTGTACTTCTCCACCAACCCCACCATACGAGCAGACGTCTGGTTCAATATCTCTCATGTCGCATTATCAACGGGGGACCTGCAGCTGGCTCGCCGATGCCTGCAGCTGAGCCTGGTTATGAGCTCCGAACATGAGTCCGCGAGGAAAGCGCTAAGAGCCATTGACGCGCATTTACGAAACATAAAATAGTAATAGAGAATACTAACTGATGTTGATGAAACTCCGTTGATATCATCCTAACTAATATTATAAATGCGAAAGT
CUST_2060_PI425831965	Contig_16768	0.00125378	up	14.1987	3.82769	viral a-type inclusion protein	gi|221101809|ref|XP_002169695.1|PREDICTED: similar to predicted protein [Hydra magnipapillata]	XP_002169695	3.5e-13	52	F:oxidoreductase activity	no IPS match	1920	CAAGAAGAGTGAGTGACACAGATAATTCCGAATACTGCAAGAAAAAGGGATATTTAAAGGTAGGATTATGTTTTTCTAATCCATAATAACCTAAAAGAAATATCTGTGACTCACTAAAAACAAAAAAATAAAAAATACTTGTTAGCGCCATCTATGATTACTGTATTGAACTATCATCAAGTGAATCGATCGAGCATTAAATTCTTCTACTTCACCAACATAATTATAAGTTCAGCCATTTTGCCACTAGAGTGAGCTACCGGTATCACAACATGCAGTGTGCTGGATGTTTTAAAAAGCTACCAGGGAAGGAATACCTGACCTGTACACTATGCAAAAATACGTATGATCTCGACTGTGGAAATGTATCTGAACAGCGTTTTTATAACACAATGTCAG…
CUST_10795_PI425831965	Contig_3373	0.000438652	up	14.1359	3.82129	uncharacterized protein c17orf90	gi|307207100|gb|EFN84909.1|Uncharacterized protein C17orf90 [Harpegnathos saltator]	EFN84909	1.69e-11	65	C:mitochondrion	SignalP (SIGNALP), tmhmm (TMHMM)	837	TGAGAATGTAAGAGTACCAGGTGAACATAATATTTAAAATATCTAACTAAATATGTCAATGTATTACATGGCTTACTCATAAATGCCCTTTGATGTATAGTTTTAACAATACAAATAAAGATGTTTAACTACTAAAGGGTTATTTGATTTAATTCAATTTAGTAATGTAAGTATAGGTAAGATTAATCTCTCCTTCTACATATATGTGGTATTAAGTGGATAAATAAAATATAAATGGTTGATTTGAACTTATTTACTTGTCTATATTTACAAAAGGATAGAATAATAGAAAAATATAATTAATTATACCTACTTACTTACTTAAGTACTAACAATTTCTTGATACTATTATTGTTCATATTATTAACCTTCATATCTACTGTCTAATAACAACTGTAA…
CUST_13022_PI425831965	Contig_1301	0.000521843	up	14.1176	3.81942	proteophosphoglycan ppg4	gi|157120517|ref|XP_001653643.1|hypothetical protein AaeL_AAEL009036 [Aedes aegypti] >gi|108874918|gb|EAT39143.1| hypothetical protein AaeL_AAEL009036 [Aedes aegypti]	XP_001653643	1.76e-14	38	P:peptidyl-L-beta-methylthioaspartic acid biosynthetic process from peptidyl-aspartic acid; C:cytoplasm; F:transferase activity; F:4 iron, 4 sulfur cluster binding; F:ATP binding; C:myosin complex; F:motor activity; C:membrane; P:synaptic target recognition; P:calcium-dependent cell-cell adhesion; P:axonal fasciculation; P:olfactory learning; C:integral to membrane; P:axonogenesis; P:axon guidanc…	IPR003599; IPR013783; tmhmm (TMHMM), SSF48726 (SUPERFAMILY)	1228	GGGCGGGGGAGGGGCGGTACAAGTACTATGGAGATGCGCAAAGCTCCACCTCAGGTGTCCAGAGCTGCGGCCTGGAGCTCACCTCCACCGCCAACTCAGACCTGGGCCTGTGGCGGTGCGGCATCGAGACTGACGAGGCCACGCACTATGGCTTTCTGAAGGTGCTATGTCCGTGGGCGCTGATGAACCCCGTGATTGCCGCTTCTGTTGTCACTGAGCCGACTCTAACAGCAGCAGACCTGTCTAAAGTGTTGTACAGAGAGGATGATGCAGTCACCATGAGCTGCAGCGTACAAGCTTCCATCAAGTACTGCTACTTCAGAGCCGGCAATGGAACAGTCTTCTCAGTCAACCCTGAATCTTCTTCTCCCGGGTTCGACGCAGGCGAGTGTTCGATGC…
CUST_34646_PI425831965	Contig_1518	0.000120245	up	14.0748	3.81505	conserved hypothetical protein [Culex quinquefasciatus]	gi|170030493|ref|XP_001843123.1|conserved hypothetical protein [Culex quinquefasciatus] >gi|167867364|gb|EDS30747.1| conserved hypothetical protein [Culex quinquefasciatus]	XP_001843123	3.41e-07	42	F:binding	tmhmm (TMHMM)	853	TCCTGGTTGCAGCTGACCTTAACAAGTTGAGCCCATCCTGATGCTGTCCATTCTCTATGGCAGCCAGACCAAGTTTGTTCTCAATAGAATTCAGCACTTCTCCCAGGTCATTGTCAGAATGTTCTTGAGCAGATGTGCCTGAGCTGGTGCTTGGTGGAGCTGATGCAGCCTCATTACCTCCACTCTTACTATCACCATTAGATATCAAATGCACAGTGGGAATGAAAGTGCCTATGATCTTCTCAACATTGGGTGCTGCTTTCAAAAATGGTGCATTTTCATTCACATTTTGCACAAATGGCTGCAGTGATTTCAGAAGATGTTGAATGGAGCATTGGGCCTCTTTCTTGTCATTTCTGCATCTGTATTTGTGCTTCAAGTGGATGAACTGGGTCGCGT…
CUST_15657_PI425831965	Contig_2157	0.00173095	up	13.9763	3.80491	4-hydroxybutyrate -transferase	gi|170035393|ref|XP_001845554.1|4-Hydroxybutyrate CoA-transferase [Culex quinquefasciatus] >gi|167877370|gb|EDS40753.1| 4-Hydroxybutyrate CoA-transferase [Culex quinquefasciatus]	XP_001845554	3.31e-46	90	P:acetyl-CoA metabolic process; F:acetate CoA-transferase activity; C:lipid particle; C:acetate CoA-transferase complex	no IPS match	800	GGGCCATATTCTCTAACTGAAGTTTTTAATTCACAATCTACTGTCGATGAGAGTGAGGATAATAAGCCCCGTAAATTGGTATTGCGCAGGAACCTTGTCTAATTAATATTGACCTGACGTAATAATGACTTAACCTGAAAAGTTCTGATAACATCAGCTGTTCTTTCTTCTTTGACGTAATATGATACGCCAGCTGTCAAAAAAAGAACGGCCACGCGCAATAGCATTTGACGGGGCCTATATCTTCATCGATATGGTTTTCAATGAAAGTTTCTGCTAAACTGAAAACCATTAAACCTCAATAGCACTGTCTTTGACTTGATAAACCCAGCAGTAGATTGCGCATTAAATATCGATGTAAACCTCCACGGTGCATTCATGAACTCGCGTCACACTGGC…
CUST_26698_PI425831965	Contig_7456	0.00247661	up	13.9566	3.80288	bel12_ag transposon polyprotein	gi|270016426|gb|EFA12872.1|hypothetical protein TcasGA2_TC010724 [Tribolium castaneum]	EFA12872	1.05e-06	62	F:nucleic acid binding; P:macromolecule metabolic process; P:primary metabolic process; F:catalytic activity	PTHR22954 (PANTHER)	269	AGTCTTACTTCATATCTTCCGTCTGATCTGCGTTTTGTTGTTTCTTCGTAAAACTTGATGACATTTTGATCTGATACTGATAATGATGATGTTTCCGTGATATCCTCGATTTGCCAAAACCGTTGTATTTCGTCCATGTTATGTAATACGATGTTGCATTGATATGATCTGTAATTACCGCTTAAAATCCAACCTAAGCGCGTCTGTTGCGCAATAGGAAGGTTGTCATCAATTTTACAAATTCCGTTCATTAATATTTTTGAATATAC
CUST_31196_PI425831965	Contig_4856	0.000732388	up	13.9518	3.80238	phage-related exonuclease	gi|270010758|gb|EFA07206.1|hypothetical protein TcasGA2_TC010213 [Tribolium castaneum]	EFA07206	2.55e-08	66	F:zinc ion binding; F:protein binding; F:DNA binding; F:nuclease activity	IPR011335; IPR011604; IPR019080	187	TCAACTGGCGGCTCAAGAGGCGATTGATATAAGACCCTGTGGGCTTTTTATAGACCCAGATATTCCATATCTAGGGGCTACTCCGGACGGATTATGTGGGGATGATATTATTGTAGAAGTGAAATGCCCTATAACGGCTTTCAAAATGGGTATCGATGAGGCTATCGCCAAAAAGAAGGTAAATTTC
CUST_25437_PI425831965	Contig_756	0.00131695	up	13.9512	3.80232	glutathione peroxidase	gi|112983348|ref|NP_001036999.1|glutathione peroxidase [Bombyx mori] >gi|71003492|dbj|BAE07196.1| glutathione peroxidase [Bombyx mori]	NP_001036999	6.54e-28	86	F:epoxide hydrolase activity; F:glutathione peroxidase activity; C:membrane; P:oxidation reduction; P:response to toxin; P:response to oxidative stress; P:xenobiotic metabolic process; P:glutathione metabolic process; P:peroxidase reaction	IPR000889; IPR012335; IPR012336; SignalP (SIGNALP)	508	ATTTGTTATTACTATTGTTAAGTTATTTACTATTTATTACTGAAAAAGGACGTAAGTTAACAGCCCACACTGAGATGCAACGTTCACGATGATGCAGACATGACCTTTGTAAGCATCGAGTTTGACTTCTTCTCCCTTTATGTTCTTCACAGTGAACTCATGGATGGACTTAGCCGCCTTGTAGTCCGGGTTATTATCAGCCATTTTAACTGTACTTAATTGAGCACGAAATAAGCAAAATACGTTGCCGGCGACAGGCACAAGCAACTTATTTATCGTTCTAAAGGCGATTGTCATGATTCCGTGATTCTAGAATACCCGGCCGAAGCAGTGGTATCAACGCAGAGTTTACGGCCGGGAGCCAGAGCCAATATAACTGTGTGATGTGATATAATAATT…
CUST_15335_PI425831965	Contig_3704	0.000166901	up	13.9277	3.79989	placental protein 11	gi|56462300|gb|AAV91433.1|putative serine protease-like protein 2 [Lonomia obliqua]	AAV91433	1.74e-23	89	F:peptidase activity; F:endoribonuclease activity; F:RNA binding; P:regulation of RNA metabolic process	SSF142877 (SUPERFAMILY)	696	CTCAAGCAGCACTCGGTCCTCAGCGAAACAAAAGACGCTCCCGAGATCACGATGTTCGTGGGCACATCTCCGGAGCTGGAGACAGCTCTGTACACCCTGTGCTACCTCGCCAGGCCCGACCAGCTCTGCAAGCTGAGGGCTCCTAATAATGTAGCTTTTAGCATACAGACTAAGACCATCAGGGCTGATAACCTGCCTGTCATTGATACGGCGTCGCCGGTTTTCTAATCAGTGAATTGTATTAGAATTAGGCCCAGTTTTACCATACTCTGTTAGATCATAACAAGGGATTAGTTCATCAATTATACGTCATCTTCATATTGAATTCTTGACAGATGTGTCAAAAGTCAACAGTTAATCCCTGGTTATGATCTAACCAAGTATGATGAAACTGGGGCT…
CUST_23696_PI425831965	Contig_36913	0.000443148	up	13.8756	3.79448	calcium calmodulin-dependent serine protein kinase membrane-associated guanylate kinase	gi|157124615|ref|XP_001660485.1|calcium/calmodulin-dependent serine protein kinase membrane-associated guanylate kinase (cask) [Aedes aegypti] >gi|108873908|gb|EAT38133.1| calcium/calmodulin-dependent serine protein kinase membrane-associated guanylate kinase (cask) [Aedes aegypti]	XP_001660485	5.35e-53	72	C:septate junction; C:lateral plasma membrane; F:kinase activity; F:protein binding; P:dorsal trunk growth, open tracheal system; P:regulation of tube length, open tracheal system; P:septate junction assembly	IPR001452; IPR001478; IPR011511; G3DSA:2.30.30.40 (GENE3D), G3DSA:2.30.42.10 (GENE3D), PTHR23122 (PANTHER), PTHR23122:SF8 (PANTHER)	534	ACTGAAGAGAACGGAGACATGCCGATAGAGACAGTGAAAGTTGTTGGCCTGAGGAAGGTGCCTGGCCAGCCACTGGGACTTACTGTGACGACAGATGAACATGGGCAGTTAATAGTAGCTAGAATAATGTCGGGCAGTGCAGCAGCCAAGCAGGCACTCTTGTCTGTCGGAGATGTGCTGCTTGAGGTGGATGGAGTGCAGATAGACTCTGAAGACCAGCTCAAGGAAGCTGTGTCCAAGGACAATGAACGGGTGACACTGAAGGTCGGACCAAACCTGAAGGAAAAAAGCTCACAAATGACCAATAAACTTAGTTGCTATGTCAGAACATTATTTGATTATAATCCAAAAGAAGACTCATTGTTACCATGCAAAGAAATCGGTCTTGCATTCAACAAA…
CUST_5607_PI425831965	Contig_1	0.00056886	up	13.8652	3.79339	zinc binding dehydrogenase	gi|91089675|ref|XP_974428.1|PREDICTED: similar to zinc binding dehydrogenase [Tribolium castaneum] >gi|270012629|gb|EFA09077.1| hypothetical protein TcasGA2_TC006794 [Tribolium castaneum]	XP_974428	4.16e-98	70	F:zinc ion binding; P:oxidation reduction; F:oxidoreductase activity	IPR002085; IPR011032; IPR013149; IPR013154; IPR016040; G3DSA:3.90.180.10 (GENE3D), PTHR11695:SF15 (PANTHER), SSF51735 (SUPERFAMILY)	1768	TCATGTCATGTTGTCAAATCAAAACAATCTCTGAATTTCTTCTCAAATCAAAATAATGATAAAATCTTTTGAAAAAATTGTATAGTTTCAGCTTAAATACCTAAATTTCATACATTATTATCAATTTACTAAATCAGACATGGCTCTTCTACCATTACGACGACTTTTCACGAATAACCTAAAAAAATATGGAGCTTTAACGCCGCTGCGAAATTTGACTTCGAAACAGTTGGTTTACTCTGAATTTGGAGAACCTCTGAACGTGGTAAAGTTCAAAGAAGTCGAGATACCAAAGCTTGGCCCTCAGGATGTGCTAGTCCGTATGCTTGCAGCCCCGATAAACCCAGCTGACATTAATACTATTCAAGGAAAATACCCAGTTAAAGTTAACCTGCCATC…
CUST_30720_PI425831965	Contig_36272	0.000187312	up	13.8599	3.79284	transmembrane protein 60	gi|307180246|gb|EFN68279.1|Transmembrane protein 60 [Camponotus floridanus]	EFN68279	2.5e-38	75	C:integral to membrane	no IPS match	1599	TCAAAAGAGGGACACTTCTTAATACTATTAACCGTTTTTAACCACAACAACAGAACCACGAACCACAATAATGGCAATTTTGCACCGAGCCCTCTTCACCTGGTTCATATTTCTGGTGTTCCTGATCCTCCTATGCTTGCGACTGGAGTCCAAGACGCACTGGAACTGGTTCATCGTGTTCATCCCGATGTGGGTGTACGACAGCATCCTGCTGATCTACGTGTTGTTCCACATGATCTCTCACTGCAGGAACGGGCTGGAGCGGTTCCGAGGCACCATCAACAAACACGTCTGGTACATCGCGGCTATTGGCCTAAAAATGGCGGCGCAGATCATAATATGTATAAAACTAGAGTACACGAAAGTACACCTGCCCATCTACGTCGTGATGACGCCAAT…
CUST_4243_PI425831965	Contig_18858	0.002238	up	13.8194	3.78863	hdd1-like protein	gi|157704337|gb|ABV68857.1|Hdd1-like protein [Trichoplusia ni]	ABV68857	0.0018452	69	-	no IPS match	242	AAATTGGGGGAGGTTTATGTGAAAAGAGGAGGGATTGGAGACAAGTTTGTGACCATAGAGTTGGATAGTCCGAGTGTTTTCAGAGGGTACAACTTTTGGGTTCAAGTGTATGCTATTGAGTCTAACGGGTTTTATAAATGGCACGGGAGAAAGTGAAGTGAAATGAGATGTTTTGGTGAAAATGTAGTAACCTTTATGTTAATTATATTCTGTTAATTACACTGTGTTAAAATAAAATAATA
CUST_28570_PI425831965	Contig_17650	0.000828183	up	13.8166	3.78833	eftud2 protein	gi|57506570|dbj|BAD86656.1|reverse transcriptase [Bombyx mori]	BAD86656	1.72e-64	58	F:binding	PTHR21697 (PANTHER)	1168	TTTTTTTTTTTTTTTTTTGTGTGATGTACCTCTGCTGGGGCTTTAACAATTTCAGCATAGGTAGGGCTGCGGGCTGAAGAAGTAGCCCTCTCCTTCTGTACGTCTGTTGGATGGTAAGTGGATGGTGTCGCGCGGATCTCCTGAGGAGTGGATAAGGGTTCATCGATGGTAAGTGCTCGTTTGTAGGTGCAGTTGTGTTCAGCCATTAACTCACGGATCTTTTTTTCCTTTAAGTATACAGGACAGTTCTTTGCTAGTGCCATGTGTTTACCCGAACAGTTAACACATTTAAATGATGAGGTATCACAGTTGGGGTGAGGTTTTCCGCATTTCGGACAGATGATTTTGTTTTGTGAGCAAGTTTTATAGTTATGTCCAAATCTCCAGCATTTCGAACAC…
CUST_12476_PI425831965	Contig_2570	2.65926e-05	up	13.7604	3.78246	short-chain dehydrogenase	gi|270011800|gb|EFA08248.1|hypothetical protein TcasGA2_TC005876 [Tribolium castaneum]	EFA08248	1.29e-12	77	P:response to X-ray; C:cytoplasm; P:oxidation reduction; F:oxidoreductase activity; F:protein binding	no IPS match	441	TTTGCAACAAGCGGCAAGCACGACTGTGTATGTGGCGACGGCGTCAGAGCTAGTGGGCGTGACCGGTCTCTACTTCAACAACTGTTTCTACTGCGAGGAGTCCCAGTTGGCCAAAGACCAGGACATAGCGAGGGGAGTGTTCTCCATATCCCTGAGGATGATAGAGGAAGCGGTTGGGCCAGACCGCATCACTAAATATTTGTCACTGTATCCAAGTAATCGGCAATCTTGATTCAAGTAATATACCTATCATTTAAACTTTTCTTGCCATCGAGAGATTTTATACTTCAATTAATTTCAACAAAGTACTTTCCTAACACTGGTTTTGGTGCTTATAAATAATTTTATACATATACCTACCCATTGGTGGAACACTGTAAATAAGTAAAAATGTTTAAA…
CUST_14942_PI425831965	Contig_45201	0.000261004	up	13.6065	3.76622	myosin light chain smooth muscle	gi|307172721|gb|EFN64027.1|Myosin light chain kinase, smooth muscle [Camponotus floridanus]	EFN64027	1.61e-54	63	P:auxin biosynthetic process; F:structural constituent of cytoskeleton; F:calmodulin-dependent protein kinase activity; P:protein amino acid phosphorylation; F:myosin light chain kinase activity; F:ATP binding; P:serine family amino acid metabolic process; C:myosin complex	IPR003598; IPR003599; IPR007110; IPR013098; IPR013783; PTHR19897 (PANTHER), PTHR19897:SF19 (PANTHER), SSF48726 (SUPERFAMILY)	1736	TGTGGACGTGATCCCTCAGATCAAGCGCGAGCTCCAAGACCTGCTTTGCTGCGACGGGGACACGGTCGAGTTCGAGTGCCAGTTCGACGGCAAGCCCGAACCAGAGATCAAGTGGTACCGGTACAGTGAGTTGATCCGTGACTCGGACATGCACTGCCAGTACTTCGACGGCAGCACCGCTCGTCTGCGCATCAGGAACGTCACCCCTGATGATGAGGGCATGTACACCTGCAACGCGTCCAACAATCTCGGAAGCACTAACAGCACCGCTTGCCTCGTGGTCCACCCTCCTGGTGAACCAAATATGATGAGTTTGCGATTGCAAAGGCCAGCAAACCTCTCCGCCGTATCAACGCCTAGATCCACTCCAAGGCAGACACCATCACGCTCGGAATCCAT…
CUST_30007_PI425831965	Contig_22965	0.00108187	up	13.5467	3.75987	reverse transcriptase	gi|270003411|gb|EEZ99858.1|hypothetical protein TcasGA2_TC002640 [Tribolium castaneum]	EEZ99858	1.74e-09	63	-	IPR001584; IPR012337; G3DSA:3.30.420.10 (GENE3D), PTHR10178 (PANTHER), PTHR10178:SF14 (PANTHER)	296	ATTTAATGAACTATTACAAACATACCGAATTCAAAATCACACCACGTCACCGCAACATCATAAATCGAATTCTGATGTAGAAAGATTACATAGCACAATACAAGAACTGTTTAGACTACAACGCGAATCTGAATTAGATAACGACCAAAAAATAAACTTCATAACCCATGCTTATAATAATACCAATCATAGTATGACAAATAAAACTCCATTCGAAGTACACTTTAGTAGAAAACCTAAACTCCGAAGTTTTGACAATCTAAAAGTAGCCATCCAAAGATACACCATACAACAAA
CUST_35098_PI425831965	Contig_15535	0.000815432	up	13.4802	3.75277	pol protein	gi|1226168|gb|AAA92249.1|ORF B (bases 1850-5560) first start codon at 2306 [Autographa californica nucleopolyhedrovirus]	AAA92249	0.00013	66	F:RNA binding; F:RNA-directed DNA polymerase activity; F:DNA binding; P:DNA integration; P:RNA-dependent DNA replication	no IPS match	156	AATTTGAAGCTAACTCACTCTGTTGACTATTATTTTCACAATTAACTTCTAATGAATCACCGTCCGTGTGGTGTATCTCGACACGACTGAGCGCGTCCGCGACATGATTGTCTTTGCCCTTCACATGTTCGATATTGAAGTCATAATCTTGTAATT
CUST_23472_PI425831965	Contig_40067	0.000277809	up	13.4529	3.74985	trehalose-6-phosphate synthase	gi|148540960|gb|ABM66814.2|trehalose 6-phosphate synthase [Spodoptera exigua] >gi|187234344|gb|ACD01424.1| trehalose-phosphate synthase [Spodoptera exigua]	ABM66814	5.95e-39	93	F:catalytic activity; P:trehalose biosynthetic process	no IPS match	594	GCTCAAAGGTATGGCGGCAACATTCCGTATCGCATCAGACACGATCACCAAGACGTCTGCGGAGCGGCGTCTCTCCTCCACGGACTCGGTCCTGGCCATGCTCAAGGGGATCGAGAGGCACTTCTCCCGGCGCAAGCCGCGGGCTAACTCCCTCACGTACAAGAATGCAAGGAAAGCCAGAGACACCCTGCAGATGCAGATGTCCTACCAGCTGCCCCTGAAGACCTCGCCCAGGCCTTCGCCTCCAATGTCACCAGATAAATCCTCGAGTGGATCCGAGTCTTCTTAAGCTGGGAGATGTTAGTGCGAGGTGATTCGTAGTAGGGCTGATTTTACAGTCATTGACTGCAAAGTCACTAAGTTTAAAAATACGCGGCTGATCAGCGCCGCATTGCATTA…
CUST_16063_PI425831965	Contig_35282	0.000269699	up	13.3592	3.73976	sentrin-specific protease 8	gi|242015376|ref|XP_002428335.1|Sentrin-specific protease, putative [Pediculus humanus corporis] >gi|212512931|gb|EEB15597.1| Sentrin-specific protease, putative [Pediculus humanus corporis]	XP_002428335	2.52e-54	68	F:NEDD8-specific protease activity; P:proteolysis; P:protein deneddylation	IPR003653; PTHR22875 (PANTHER), PTHR22875:SF2 (PANTHER), SSF54001 (SUPERFAMILY)	1615	GTTTTTTTTTTTTTTGGTTGTAACTAAACGATTTTTAATTAGAATTAAATAACAGAGAGACTAACATTGTTAGGTGTCTATCTAACGAAATTATTTAGGAACCATTCCTTGTCACATTAAATTTTGTGAAATCCCAATAATAATAAGTACATTTTTTTTGTACAAAATAAGATAGTAATTAAACCCAGGTCCTTATTATGTATGTCCAGTTAGGTATTACAATTATGCATTTAATATTGTTGAGTATCTTTACATATTTTGAATGTGATAGTAAGGCAAATAGTTTTTGGTACATTTACGCTGAGTTGTCTTCTACTCTAGAACTATTTTTTATAAGTACCTTCTATGTACTAAGTTATTGAGAATAGGTTTCATTGCATACTGAATGGCTAGTTTGCA…
CUST_19327_PI425831965	Contig_44229	7.37082e-05	up	13.3431	3.73802	transcription elongation factor b polypeptide 1	gi|114050873|ref|NP_001040412.1|transcription elongation factor B polypeptide 1 [Bombyx mori] >gi|95102792|gb|ABF51337.1| transcription elongation factor B polypeptide 1 [Bombyx mori]	NP_001040412	4.94e-42	83	C:cytosol; F:translation elongation factor activity; P:ubiquitin-dependent protein catabolic process; P:regulation of transcription from RNA polymerase II promoter; F:ubiquitin-protein ligase activity; F:protein binding; F:transcription elongation regulator activity; P:interspecies interaction between organisms; C:VCB complex; F:RNA polymerase II transcription factor activity; C:ribosome; P:regul…	no IPS match	564	CCTCAAATAAATTATTTACAACTATTTGATAATGTTTCATCAAAAGAATCAAATTTTCATGAGTATTACAATTTAGATATTGCCGTGTTATCTGATTTCGGGTAACAATGTCTGAAGGAAGTGCCCCGTCTGCTACTACTGTGAAGGATGATTCGGGAACTGGAAGTTCGGTAGTAGAAGAGAAGGTATATGGAGGCTGCGAGGGGGCGGAGGCTATGTATGTGAAACTGGTGCCTTCCGATGGACATGATTTCATCGTGAAACGTGAGCACGCCCTCCCCTCCGGCACCATCAAGGCCATGCTGAGTGGTCCCGGACCGTACGCTGATAATGAAGCTAACGAACCCAACTTTAAAGAAATCCCGTCACATGTGCTGCAAAAAGTGTGCATGTACTTCA…
CUST_19091_PI425831965	Contig_30761	5.23726e-05	up	13.3394	3.73762	cg6465 cg6465-pa	gi|91090496|ref|XP_969212.1|PREDICTED: similar to aminoacylase, putative [Tribolium castaneum] >gi|270013867|gb|EFA10315.1| hypothetical protein TcasGA2_TC012531 [Tribolium castaneum]	XP_969212	7.92e-31	85	C:cytoplasm; F:protein binding; F:aminoacylase activity; P:cellular amino acid metabolic process; P:proteolysis; F:metallopeptidase activity; P:urea cycle intermediate metabolic process	IPR002933; G3DSA:3.40.630.10 (GENE3D), PTHR11014 (PANTHER), PTHR11014:SF8 (PANTHER), SSF53187 (SUPERFAMILY)	244	CGGCCGGGCTGGCCGGTGCAGTGAATGTGCAGCTGCCAAATGCTCCTTTCACCATAGAACAGGATAAACTCTTCACCAGGATTGGCCATACCTTCATCCAAAGCAAATCCTACATTTAGAGATTTGAAGTCTTCTGTATGCACGAACTTGGCCATACCATCGTGTCCACCAATTTCTTCATCAGGCACAAAAGAGATATGAAGCGTTCTCTTCAAGCGGGCACCATCTTGCTGCATCCGGCGGA
CUST_6820_PI425831965	Contig_42535	0.000405146	up	13.2823	3.73143	protein kinase c isoform b	gi|221329866|ref|NP_572797.2|protein kinase C delta, isoform B [Drosophila melanogaster] >gi|220901748|gb|AAF48161.2| protein kinase C delta, isoform B [Drosophila melanogaster]	NP_572797	7.22e-19	41	P:oxidation reduction; F:oxidoreductase activity; F:hydrolase activity; F:protein tyrosine phosphatase activity; F:2-alkenal reductase activity	no IPS match	2374	TCGTCGCTGGGCGGCTACTCGCGCGCGCCGCTCACGCCGCGATGGAGCCCCTCCAGCCGCAACTACTCGCCCATGCTCAGCACCATCTCCGAGCGCAGCAACACGGGGCCCGTGCGCATCCACAGCCCCCGCCGGCTGCCCCCTTTAAAGAGGTCCTACGCGGTCCAAAATTACACTCCCCGACCGATTCACATAAATACTGCTGATATTGATGTATCCAGAGATAGATACAGACCGAAGCCCACTTATGGGGTACAAATTTCGGAGTCAGCACCTAGAGTGAAACCGGTCGAGGAAGAGGTTGTGGTATTGGCAGAGAAACCCCCCGTGGAACCCGTCACTACTACGGAGGAACCGGTGCCTCCAGATCCCGTCCAATTAATGTCTAATGAACCGCCT…
CUST_289_PI425831965	Contig_42837	0.00116246	up	13.1868	3.72102	cytochrome p450	gi|163256092|dbj|BAF95609.1|cytochrome P450 [Plutella xylostella]	BAF95609	0	98	F:heme binding; P:oxidation reduction; F:monooxygenase activity; F:electron carrier activity; P:electron transport	IPR001128; IPR002401; IPR017972; PTHR19383:SF131 (PANTHER)	1469	GATTGGATCGGCGCCTGCGCGTTCGGGATCAACACCGGAGTCATGCAGAAAGACTCCGAAGTAAACCCATTCAGACAAATCGGTGATAAGATTTTCGAAGTGTCAATAATAAGAGGCTTTCTAACTGCTTTTAGGTCGATATGGCCGTCCCTCTTTTACGCTTTAAGACTCTCTATGTTTCCGCCACAAATACCTGCGTTCTTCCACTCAGTATTGATGACTGTATTCAAAGAGCGCAGCCTGACGGCATCTTCCCGGCAAGACTTTGTAGACATGATCCTGGCTCTGAAGAAGAGCAACTACATAACTGGCGACAGCGTGAACAACATGAAAGGTGGAAATGACAAACTGCAGATAAAAGTAGACGATGACTTCCTGGTGGCGCAGTGTGTTCTGTTC…
CUST_28386_PI425831965	Contig_40784	0.000416714	up	13.1686	3.71903	rad51c protein	gi|72085537|ref|XP_788113.1|PREDICTED: similar to RAD51L2/RAD51C protein [Strongylocentrotus purpuratus] >gi|115974679|ref|XP_001193914.1| PREDICTED: similar to RAD51L2/RAD51C protein [Strongylocentrotus purpuratus]	XP_788113	2.22e-23	67	P:auxin biosynthetic process; P:DNA metabolic process; F:DNA-dependent ATPase activity; F:DNA binding; F:ATP binding	SignalP (SIGNALP)	680	GGGCAATGCAATGACAAAAGTAAAAAGTTGGTTAAATTCATGTTAAATTTGGTTTGAGAGAGACCAGCTTACCTTCCATTCCAACATTCTGCCAACAAGTAGACAAATTATTAGGGAGTGATGGCGTGCAACTTGGCACTATCACTGAGCTGCTTGGGCTGCCGGGAACCGGGAAAACTCAAATGTGTTTGCAGTTATGTGCTTCAATTCAAATACCAAAAGCCCTGGGCGGACTAGAAGCCGAGGCGCTCTACATTGATACCAACACCAACTTCAGGATACATCGATATCAAGAAATCCTCAAGTCCTGCTTGCTGAAATGCCAAAACTACTGGACACCTCAGAAGTGATTGATGAAGAATAAGCTCTGAAGAGACTCCCCTATGTGGGGGCATTCGG…
CUST_14235_PI425831965	Contig_33428	0.00195904	up	13.1437	3.7163	ubiquitin-like domain-containing ctd phosphatase 1	gi|91090662|ref|XP_974317.1|PREDICTED: similar to CG6697 CG6697-PA [Tribolium castaneum]	XP_974317	1.95e-60	88	F:phosphoprotein phosphatase activity; C:nucleus; P:protein amino acid dephosphorylation	IPR000626; IPR019955; G3DSA:3.10.20.90 (GENE3D), SSF54236 (SUPERFAMILY)	1855	TGAAAAATGTGTGATATTAATGATACAACACTCAAATTAAGTGTGAAGTGGAATGGAAAAGAGTATGAAATACCCGAATTCCAACCTTCTGATTCGGTGGCCATGCTCAAAATCGCCATCGAAAATGCCACTGGCGTCCGACCGGAAAGACAAAAATTACTCAACATCAAGTTCCAAGGTAATTTTTCTGCAATATTTCATAGATTTCTACTTTTATGCAGTTAATTTCATTGAACATTTAGGGAACACAAAGGTTTTATGTCCTGTATTAAGGAGGGTTAAGTAGTACCCTCGATTTTAAGCATGTTGAGTCATTTATACCTACATACTATGCTGAATTGCCGGACGATGGCCTGCACCAGCGCAGCTGTTGTACTAATGGACCAAACACATTAGTTA…
CUST_3318_PI425831965	Contig_35856	0.0027596	up	13.0373	3.70458	splicing factor 3a subunit 2	gi|307197217|gb|EFN78538.1|Splicing factor 3A subunit 2 [Harpegnathos saltator]	EFN78538	2.93e-83	77	F:nucleic acid binding; C:ribonucleoprotein complex; C:nucleus; F:zinc ion binding	PTHR23205 (PANTHER)	648	TTACATAATATTATATTTCAAACCCATTCAAATACTTCATTTTCACATGGAAGGAGGTGGTGGCGGTACCGGTAGCAACGGCGGTGGCGGCGGCAGCCCCATCATCGGCGTCCCGGGCGGCGGCATGCGCATGCCCGGGTTGTCCCACATCTTCGGGGGAGGAAGCAAACGCAGAGGCTCCATTTTAAACGCAAACTGCAGGAAAAACTGCTTTGTATCCTTGTTCCAATGAGTCCAAAACTTGGTGTCATGTTTCCTACTTTCTCTGCTTGGTACTTTGAAGGCTATAGTTTCATAAGGCTCTGCAGCAAAGAGCAGATATTGCCACCTGCGGTCTGGGGGCTCAATCTTCTGTTCATAAGCAGACATGAACCGGTGTCTAGGTGCCACTCCTTCAGC…
CUST_11039_PI425831965	Contig_32116	0.000854645	up	13.0124	3.70182	sterile alpha and tir motif-containing protein 1	gi|307212792|gb|EFN88463.1|Sterile alpha and TIR motif-containing protein 1 [Harpegnathos saltator]	EFN88463	2.08e-133	95	P:signal transduction; P:innate immune response; C:intrinsic to membrane; F:binding; F:transmembrane receptor activity	IPR011989; IPR016024; PTHR22998 (PANTHER)	797	ACAATTTAACAAATTAAATGACATGATAAGAAAGGCATGGGCTGTACAAACATACGGACATGAGCTGGGATATTCTTTATGCAATGCGTTACGAACATCTGGGGGACTCGACATCCTGATGTCGAATTGTTTACTGACGAGCAACCCAGAGTTACAGTTCTCATCAGCCAAATTATTGGAACAGTGCCTAACTACTGAAAACAGAGACTATTTAGTTAAAAACGGATTAGAAAGGGTCGTTAATGTTGCCTGTGTTTGCACTAAGCACGCAAATTCAGTGGACCATTCGAGAATCGGAACGGGGATTTTAGAACACCTTTTCAAGCATAGCGAAGGAACATGCAGCGATGTAATTAAACTGGGTGGCTTGGATGCAGTATTATTCGAGTGCAGAAAGAA…
CUST_26857_PI425831965	Contig_40262	0.000742889	up	12.9915	3.6995	heterochromatin-associated protein hp1	gi|289743053|gb|ADD20274.1|heterochromatin-associated protein hP1 [Glossina morsitans morsitans]	ADD20274	4.23e-11	49	C:polytene chromosome interband; F:enzyme binding; C:nuclear euchromatin; F:general transcriptional repressor activity; F:protein domain specific binding; C:spindle; C:chromocenter; C:condensed chromosome, centromeric region; P:negative regulation of transcription, DNA-dependent; C:nuclear inner membrane; P:chromatin remodeling; C:nuclear centromeric heterochromatin; C:transcriptional repressor c…	IPR008251; IPR016197; G3DSA:2.40.50.40 (GENE3D), PTHR22812 (PANTHER), PTHR22812:SF4 (PANTHER)	678	GAGAAGAAGAAGGAAAAGAAGATTGATGAAATTGAGAAACCCAGAGGTCTGGCCCGTGGTCTACTCCCGGAGACAATCCTGGCCGGGCAACTGTTCCATGGTACACTCTACTTCTTGGTGCAATGGCACGGCTGCCTAGAGTTCGACGTGGTGCTCGGCCACGACCTCGGCGAGGCGTTCCCGGACTTCGTGATCGCGTACTACGAGAAGTGCGCGCCGTTCAGCGTGAGGCACGCCATCCGGAACATACCCAGACTTGCCCCGGAGCTGCCCCCACTACCGACGCCGGAAGAGCCACCTCAGATGGAGATAGAGCTGCCTCCCGTCAGCGACGCCCCGGCCGAGGCGCCCGTGGAGGTGGAGCCGATACCGCAGGAAGTGCCACAAATGCAATCAGAA…
CUST_9281_PI425831965	Contig_9523	0.00247202	up	12.9638	3.69642	adenylate cyclase type 3	gi|297803538|ref|XP_002869653.1|predicted protein [Arabidopsis lyrata subsp. lyrata] >gi|297315489|gb|EFH45912.1| predicted protein [Arabidopsis lyrata subsp. lyrata]	XP_002869653	0.0277876	56	P:cyclic nucleotide biosynthetic process; F:phosphorus-oxygen lyase activity; F:nucleotide binding; P:intracellular signaling pathway; F:lyase activity	no IPS match	550	CATTATTGCCACTGTCCGAAACATCTGGCTTCTTTTCTACATCATTATTGTTACTATCAATTTCATAAAACGGCTCTTCTACCTCAGTGTCAACTACTACACTAACAGAACTATCTGTCACAGCTTTTATTTTTATCTCAGTTTTTACTTCAATCACATCTTTTGTGTCTTTACTATCAACCTTTTCATCTACTGGCTGAATGACTTCATTCAAACCTTGTTTTACCTCTAATATTGGATTTTTGGTGGCTGTATTAGCGAATAGTGGATTGTCGCCTAGGACTTGTACTATGCGCACTTGATCCCCGACATATTGATAGATGAAGGGTGGGTCTGAGTGAGACAAGAAGAGTGGGGATGGTACGTTCATAAGGGGGGGCATACTCGTGTACTCTAAAT…
CUST_7047_PI425831965	Contig_3436	0.00018249	up	12.9004	3.68934	ecto-nox disulfide-thiol exchanger 1	gi|156543730|ref|XP_001605865.1|PREDICTED: similar to ENOX2 protein [Nasonia vitripennis]	XP_001605865	9.18e-17	48	C:membrane; F:nucleic acid binding; F:nucleotide binding; P:oxidation reduction; F:oxidoreductase activity; C:extracellular region; P:rhythmic process; P:electron transport chain; P:regulation of growth; C:plasma membrane; P:transport; C:extracellular space	SignalP (SIGNALP)	691	TCAACGGATACTTCGATGAAGAGGAAGAGAAGGCNGACAAACCTTCTAGCAAGAAGGTCTTAGAGGAGAAATACGAAGAGCTGAAGCGCGAGAACGAGACGCTGCAGTACGAGCTGGCGGGCTACAAGAACGAGTCCTACATGGCCAAGGAGGAGGCCGAGAGAAAGTTCGAGAAGTTCAGGGCACAGTTCATAGCTCAGCAGGCGCTGCAGGGGTCGCCGCAGGTGTTCCCACCGCTGCCGCCCACACCAGACCAGAAGAAACCGCTAAAACCCATCGACCTGGACGACGAAAAACACCCAGTTTCTGGCATCAAAGTTCCCACCACCGAAGCCAGACTTATCAGCGTCATCACAGCGTTCCTATTGGTCCATCCGCTAGGCGCGTCCGTAGACTATA…
CUST_26085_PI425831965	Contig_17250	0.000238213	up	12.8718	3.68615	clumping factor fibrinogen binding protein	gi|84998648|ref|XP_954045.1|hypothetical protein [Theileria annulata] >gi|65305043|emb|CAI73368.1| hypothetical protein, conserved [Theileria annulata]	XP_954045	1.68e-05	43	F:ATP binding; F:protein kinase activity; P:protein amino acid phosphorylation; F:protein serine/threonine kinase activity; P:signal transduction; C:cellular_component; C:cell wall; C:cell surface; P:cell adhesion; C:membrane; F:protein binding; F:3',5'-cyclic-nucleotide phosphodiesterase activity; F:RNA binding; F:ribonuclease activity; C:cytoplasm; P:RNA processing; F:kinase activity; F:phospho…	no IPS match	705	ATTGTGAAGTGCCGAGTGGAAAAAAATATAAAATATTTTAGATTATTAAAAAGGTGTACAATATGTCGAACAAAAGTGATCAACCCGTATTCGGAAGAAGTATTAAAAATGAAGACAACATTTACGAAGATGACGGATTCTTCAGCGATGTCCCGGCCACCGGTTCCTTGTCCAAGTCCCAAAGGGCACTGAACAAGTACATGAAAACTAATTTGTTGTATGAAAATGGGGAAGAATCAGACAGAAACAGTGACTACTTCTCTAAAGAAGCAAGCCCGAATGAATCAGTTTCAAAATATGATTCGGAAAGTGTACTGAGTGATGAATCATTTGATAAGAAACAGCCTTTCTTATCTATGAGCAACAGTGAATCTAGGAATTCTTCTTTCAGTCCCACTA…
CUST_2797_PI425831965	Contig_1040	0.00112649	up	12.869	3.68582	cytochrome c oxidase copper chaperone	gi|307189249|gb|EFN73692.1|Cytochrome c oxidase copper chaperone [Camponotus floridanus]	EFN73692	5.7e-18	68	C:mitochondrial intermembrane space; P:copper ion transport; F:copper chaperone activity	tmhmm (TMHMM)	746	GGAATCAGATKSCGCGAAAATTGCATCATTTTATGTTATTCACTTGAAAGTAAGTGAAAAATACTACAGAAATGGGTAATGCAAGTGCTAAGGCTGTGGATGTGAAGGTGGCTGAGGCGCCGGCCACCGCTGCTGCGGAGAAACCCAAACTGAAGCCGTGCTGCGCCTGCCCGGAGACCAAGAAGAAGCGAGATGCCTGCATCATCGAGAATGGCGAGGAGAACTGTGGCTCCCTCATTGAGGAACACAAGGCCTGCATGAGACAGATGGGTTTCAACATTTAATTTACTCCTATTATTTATTCGGTACTTAATACTGATACCTGCACAGATTTAGTTCTGTTGGCTCTAAGGAAATTTTATACATTATGTTAACTGCAGGTCAGTTTGTTTTTGATGT…
CUST_3031_PI425831965	Contig_37083	0.000138441	up	12.8466	3.68331	dkfzp564o0523 protein	gi|307173640|gb|EFN64491.1|Uncharacterized protein DKFZP564O0523-like protein [Camponotus floridanus]	EFN64491	4.53e-38	70	-	IPR012677; PTHR20957 (PANTHER), SSF54928 (SUPERFAMILY)	635	TTTTCTTTTCTAGATTCTTATCAAAGACTACATCCCTTATTTGCCTACTAACACCAATTACATTGAATTCTCCCATATTCATTTTAACTGTTTCTTCAACTGTTTTAACTGGATTCTCATCTGTTTTTTTAACCTCACCCTTTGTAATTTTCTTCTTTCTTCTTTTCCAAATTCCTCAGTCTCGATAGAACATCTCTTCTTCTGAGCATTAGCTTAGTTCTTGTATCGTCTATGGTTTCGTATTCCGGTGCATAGCAAACATGTAAAACTCCTCCGTAAAAGCTTTTAGTATCAAGCATTTTCTTTGCTATTCTTGCGTGAGATATCTTTTCGTAGACAACATGGTAGGTCTCCGTGAATATTTCACTTTTGTGTTCCATACTGAGGTTAACTTGTAAT…
CUST_1366_PI425832076	DQ324455.1	0.00040407	up	12.845	3.68314	putative carboxylesterase mRNA, partial cds	0	0	0	0	0	0	0	0
CUST_15462_PI425831990	Contig_38194	0.000394736	up	12.8341	3.68191	williams-beuren syndrome critical region protein	gi|170063668|ref|XP_001867201.1|williams-beuren syndrome critical region protein [Culex quinquefasciatus] >gi|167881252|gb|EDS44635.1| williams-beuren syndrome critical region protein [Culex quinquefasciatus]	XP_001867201	0.000638	63	F:RNA binding; C:extrinsic to membrane; F:mRNA binding; P:cell plate formation involved in plant-type cell wall biogenesis; F:protein anchor; P:biological_process; P:RNA modification; P:pseudouridine synthesis; P:RNA processing; F:pseudouridine synthase activity	SignalP (SIGNALP), tmhmm (TMHMM)	268	AGCTGCCAGATGCTTGTAACACTCAAAGCTCAGAAGAATCACAAACCAAAATTAAAAAGAAGAAACGGAAAAATAAGGAAGTTGAAGATGAGACTGTTGTTGATATAGCACCTGAGGTTACTGGAAATGAAGAAGTGCCTTCTAAAAAACGTAAAAAGAAGAAAAAAGAGAAGCAGGTAGAAAGTGGCGATGTAGATAATTAAATGTAGCTGATGAAAACGCAATTTCTGTAAATAAAACAATATTTTGGAAGAAAAAAAAAAAAAAA
CUST_13791_PI425831965	Contig_31308	0.000139694	up	12.8045	3.67858	protein amnionless precursor	gi|157823609|ref|NP_001101531.1|protein amnionless [Rattus norvegicus] >gi|149044098|gb|EDL97480.1| amnionless (predicted) [Rattus norvegicus]	NP_001101531	3.31e-27	43	P:protein localization; P:excretion; C:apical part of cell	PTHR14995 (PANTHER), SignalP (SIGNALP), tmhmm (TMHMM)	1291	TCACGACAAATACAGATGACTAATCAGAGTGATCACTCATCAGTATCTCCACGCCCCCTTTTAGAGTCATACAATGGATTCCTAAACGCGGTGGCGCTGGGCAGAGACACGGTAGAGTCACGTCTGGTCAGAGTCACCACGCTGTCCGTGCGGCGCTGGAACCTCGTGATCGCCGTGCGACGATCCCGACCCAAACTAGGCAATTGGATACTTGGCAACTTGTAGTAATACGCGTAGATTGCACTCATAAACATTGCTACGACGAAGAACATGGAAACAGCTATCTTTGCACCAAGACCGGCCTTGGACAGAGGACTTCCACTCATCATAGCGGCAACCCACAGTTGGGAGGAGTGGGTCTTTGCCACATACTGAAGATCATTCACAACTTCAGCACTT…
CUST_7469_PI425831965	Contig_44097	6.39973e-05	up	12.7718	3.67489	upf0384 protein cgi-117-like protein	gi|114052352|ref|NP_001040236.1|hypothetical protein LOC692929 [Bombyx mori] >gi|87248469|gb|ABD36287.1| unknown [Bombyx mori]	NP_001040236	1.38e-22	83	C:nucleolus	IPR019002; PTHR13243 (PANTHER)	343	TTGACTTGGCCCTTTTAAGAACTTCCTGCCTGTGACTGGGTATTTTTATTACTTTGTTAGGATCATTTGCTAAACCCATCTCTGTTAGATTCCGTTGAGTCGACTTTCTACTGTCCCATGCATCCTTAATAGCTTTCACAGTAACTTCACCAGTACTCTTCTGTTTAAGGTGCATTCGTTTCCTGTTCAATTTATGCAAATACTTCTTTTTGCGGTGTTGCTTTTTAATCTTCATTTTCTTTAGTTATTTAATTTACAAGGAAACAAACAAGTTCAGTTATGTTGCTTATTATAGGTTATGTTGTTTACACCTTTGACGTTTCCACACGTGTGTCCCCGGCCG
CUST_17843_PI425831965	Contig_35133	0.000860156	up	12.699	3.66664	viral a-type inclusion protein	gi|154414246|ref|XP_001580151.1|Sec63 domain containing protein [Trichomonas vaginalis G3] >gi|121914365|gb|EAY19165.1| Sec63 domain containing protein [Trichomonas vaginalis G3]	XP_001580151	1.19e-09	41	F:binding; P:primary metabolic process; P:macromolecule metabolic process; F:hydrolase activity	no IPS match	1157	ATTTTAAACAAAAATACTCAGATACATCAGTCAGTAAGAAAAGATAGTTTCACAAATAATAAAAGTAAGGATCGAAATACAGATGAAATTATGAATGTTGATGAAGAATGCAATAATGAAATTAATAACAGTAGTAAGGTCCAAAGTCGTGTAAATAATAATAACGGACAAAGTATTTTAGCCATGGAGGAAAAAAATATCAATATAGCTATGTCAGAATGTGGAGAGTCTGTCATAAAAATACCTTTTATTAAAAAGAGTCCATTCCAAGTACCTAGCAGACCAGAACAAGTGACAACTACTAATCAAATCATAAACAATGTGAGTTCCTCCAACCCAGATGATATTCATATCACCATAAGAATTGGGGATGTGGTTACTAATATTACTATAAATAAG…
CUST_25897_PI425831965	Contig_43274	0.00109252	up	12.6663	3.66292	alpha-esterase	gi|157108763|ref|XP_001650375.1|alpha-esterase [Aedes aegypti] >gi|108879217|gb|EAT43442.1| alpha-esterase [Aedes aegypti]	XP_001650375	1.29e-16	46	F:hydrolase activity; P:metabolic process	IPR002018; G3DSA:3.40.50.1820 (GENE3D), PTHR11559:SF27 (PANTHER), SSF53474 (SUPERFAMILY)	717	CAATAAAACAATTTTATTTCAACAATCTAGAGATTACGAACGATACGAAAGAAAACTTTGTGAACATGATAACAGACACGATGTTCTCTATCTCTATAGACTCCTGGATACAACTTCACAAAAGCTCAGGCAAAAGCAACAAAGTATATTACTACGTGTTTGACTTTGTCGGAGACTTGAACTGGTTTCGTCTGAAATACGGCGAGGACTTCGCAGGTACTGCGCACATGGACCAGGCCAGCTATATGTTCGTCACTAGAGCGTCCAGGCCTGTGCTAGATACTGTGAGCGCAGAAAGTAAACATACCATGGATGTTATTCTAGGTTATTGGACAAGTTTTATTAAATACGGGAACCCCAGTGCTACCAGCGACTGTTACGGTCAATATGAATGGACTG…
CUST_19869_PI425831965	Contig_2660	0.000727694	up	12.6598	3.66219	juvenile hormone esterase precursor	gi|109157641|pdb|2FJ0|AChain A, Crystal Structure Of Juvenile Hormone Esterase From Manduca Sexta, With Otfp Covalently Attached	2FJ0_A	7.29e-12	50	F:carboxylesterase activity	IPR002018; G3DSA:3.40.50.1820 (GENE3D), SSF53474 (SUPERFAMILY)	571	AGGCGTACTTCAAGTATGGAGTTATTTACACGGCGCAAAAACGCGAGCAGTTGGGAGGGGCGGAGTCATTCCTGTACCAGTTCGCGTACCGCGGGGAGCACCGCCTACTGGACGTGCTGGGCTACAAGCTGAAGAAGACCTGCCACTTCGAGGACGTGACCTACGTGTTCCAACAACACACCAACGTCAGTATTCCCGAGGACGTGTTCGAAGGAAGCGTCGACCGCGACATGCAGAACTGGCTTGTGGACATTGTCATTAACTTTGTGAAGAAAAGTGACCCAGCAGGCTCCGTGGTGAACTGGCCTCCGATCAGCCGCTTCCTCTTCAGATACCAAGACATCGTCGAGAACAAGTACAAGACCGCCTCCCTGCTCACGGACACAAAGACCAAGGACT…
CUST_1277_PI425831965	Contig_29618	0.000592712	up	12.639	3.65981	trypsin-like serine protease	gi|15072548|gb|AAK81696.1|trypsin-like protein [Galleria mellonella]	AAK81696	6.29e-44	91	C:extracellular space; P:proteolysis; F:serine-type endopeptidase activity	SignalP (SIGNALP), tmhmm (TMHMM)	472	TACATTTAAATTATCTTTAATTCAAAACTAATTGGTCGCGTGACATGTTGACTGGTCACTGCCAAGTCTTACGCGTTGTTCTGAATCCAGGAGGTGTAGCGAGAGACGCGGGCGTTGACGCCAGGGTACTGGGCGCGGGCGCACTCGTGTCCCCAGGAGCAGACACCAACGATCACATTGTTGTGGACGAGGGGACCGCCGGAGTCTCCCTGGCACTGGTCGCGACCGCCGACATCCAGCCAACCCGAGCACAACATGTTGTCGGTGACAGAGTATCCGAGCTGGGCGTAACGGTTCCTGCAGGTGGACTGGTTCACGGTCCAGATCTGCACGTGACGCAGCTGCTCGGAGGACTGGCCAAGGAACTGTATTGAAAAAAATAAACATTATTAGACACAA…
CUST_22375_PI425831965	Contig_8692	0.00149671	up	12.6366	3.65954	cdna sequence	gi|289724822|gb|ADD18353.1|putative nitrite reductase [Glossina morsitans morsitans]	ADD18353	1.78e-54	86	-	SignalP (SIGNALP)	466	CACTGGTTCCAGCTGCGGCTGTGGACTCAGGCCAGGCAGATGGCCGGCATGGCAGCTAAAGCCATGCATGCACGGGTCACGGACACAGAAGTGCTACAAGACTTTTGCTTTGAACTCTTTACTCATTGCACTACACTTTTTGGCTACAGAGTTGTACTTCTAGGAAAGTATAATGGACAAGGTTTGGGGACTGATTATGAGATTCTACTACGGACCACTCCTGGCATGGAGTATATCAAATTTGTTCTTCAGAATGGAAGACTGCAAGGTGCTATACTTATTGGAGAAACAGATTTAGAAGAAATGTGTGAAAACCTTATTCTAGATCAGATTGACTTGACACCATTTGGAGATGATATTTTAAATCCAGACATTGATATTGATGATTACTTTGACTAA…
CUST_6406_PI425831965	Contig_1098	0.00119911	up	12.6016	3.65553	isoform a	gi|307205585|gb|EFN83877.1|hypothetical protein EAI_00430 [Harpegnathos saltator]	EFN83877	4.44e-51	81	-	SignalP (SIGNALP), tmhmm (TMHMM)	1321	GGTTGGTCGCTTGTTTGACATTTTGTCATTTTTGCATASTATGCTTAAAAAAAGCTGAAATTTCAGAAGTTTGTTTTTGTAGTTATTTGTGCATTCAATTAATATTATTGTGTTACAAAGATGAATTCCTTTACTAAAAGTACAATTTGTTTATTGGTAATTTTTTCACTGGTCCCATACGTGTTTAGCATCAAATGCTGGAACTGCCGCTCCAACAACGATCCCAAATGTGCGGATCCTTTCGACAACAGCACAGTTCCCATTACGGACTGCAAGCAGGAGCGCGGCTTGCCCCACCTCCCGGGGATCCGGCCAAGCATGTGCCGGAAGATACGACAAAAAGTGAATGGTGAATGGAGATACTTCAGGGACTGTGCCTACCTCGGTGAGGTTGGCATC…
CUST_3872_PI425831965	Contig_37004	0.00176582	up	12.5636	3.65118	vacuolar protein sorting-associated protein 45	gi|91092324|ref|XP_970273.1|PREDICTED: similar to Vacuolar protein sorting-associated protein 45 (mVps45) [Tribolium castaneum] >gi|270015700|gb|EFA12148.1| hypothetical protein TcasGA2_TC002297 [Tribolium castaneum]	XP_970273	2.31e-16	77	F:SNARE binding; C:synaptic vesicle; P:protein targeting; P:vesicle docking during exocytosis; P:synaptic vesicle priming; P:endocytosis; P:endosomal vesicle fusion; P:lysosome organization	IPR001619; G3DSA:3.40.50.1910 (GENE3D), PTHR11679:SF3 (PANTHER)	844	AGGCGGCGACGACGGCTACGGACGTAAACCACAAGACGTCATAGTATTCATAGTAGGGGGCGCCACTTACGAGGAGTCCCTCTGCATACACCAAATCAACCAGAACTGGCCCGGAGTAAAAGTCATCCTCGGGGGCACGACTATACATAACTCCACGTCGTTTTTAGAAGAAGTCAAGTCAGCAATGCAAGGGGTTCATAGGACGCATACGCGCCATATTAAGAATGTTGCTTGAGAGCGTTAAGTTTTTGTATGATTTTCGCTGACGTAGGATGAACCTGCGTGCGGAGTGTGAGTTTTTAGAAAAGTAAACGCAAATTTGTATGGAGCGAGAGAGTAGCCGCGTACTCGCGCTGCGCTAGCCTATAAAGCCACACGAATTCTTGTTTATGTTTCACT…
CUST_15994_PI425831965	Contig_44021	0.000810188	up	12.5553	3.65023	cg31284 cg31284-pa	gi|91079404|ref|XP_966629.1|PREDICTED: similar to CG31284 CG31284-PA [Tribolium castaneum] >gi|270004822|gb|EFA01270.1| hypothetical protein TcasGA2_TC002715 [Tribolium castaneum]	XP_966629	0.0259824	53	-	no IPS match	871	ATATCATCGAGCGGCTCGACCGCGGGCGCCTACTCTTGCTTCAGAAAGTACGAGAACAATAACGATTCTGGCTACCCAGAGTACGGGTACTCGTCTGGGCTTGGTTCCCTGCATTCACGACTGGATGACACTACGGAGAATGTCCGTCAGCTGGCTCAGGAGATAAGGGAGTTGAAGAAGGTGATAAACGCGCAACAACTAGTCATCCAACAGGCGCTCGCCGGCGCGATGGACGCCCCTACTTGATCACATAATAGCCGAGCCATTCAGTTTCAATGCCACGTACAAGTCAATAAACTACACATCTGTTGGGTTGTCACATGCGTCCCTTTCGCGATAAAGACAAACAAGGAAAAATTCGTCCTGCCAGTGGAATGTTTTCACCGAGTTGTTGTCTGT…
CUST_22397_PI425831990	Contig_30882	0.000285927	up	12.5428	3.64878	PREDICTED: similar to Y54G2A.42 [Acyrthosiphon pisum]	gi|193613001|ref|XP_001952572.1|PREDICTED: similar to Y54G2A.42 [Acyrthosiphon pisum]	XP_001952572	0.000836	58	-	no IPS match	199	AAGGGTTGGCGAGAATCGGAGCCGAACAATGGTCGAAATGCGTAAGTCACGTCCTAAAGGAAGAGGAAGAAATGAAAAAGCTCGACGGCATTTTAGACACGGCAAGCGATGACACAGTGGTTCCATTTATAATTACGGTCACCGGCGACACTTCTGATAGTGATGATGACGAAGACGAAGATTTAAATTTGTTTTAATA
CUST_33594_PI425831965	Contig_19431	0.00194366	up	12.5003	3.64389	protein	gi|156339309|ref|XP_001620137.1|hypothetical protein NEMVEDRAFT_v1g48053 [Nematostella vectensis] >gi|156204580|gb|EDO28037.1| predicted protein [Nematostella vectensis]	XP_001620137	1.35e-10	62	F:RNA binding; P:RNA-dependent DNA replication; F:RNA-directed DNA polymerase activity; F:nucleic acid binding; F:ribonuclease H activity	IPR000477; IPR015706; PTHR19446:SF100 (PANTHER)	1127	TTTTTTTTTTTGTTTATTTTCCAAAAACATTTTATAATAGGTACATAAGAGTTTACAACAAAAACCTGCCGCTTAAACCACGCAGGGTTTATGTGTGGCAAGTGCAGTCAGAAGTTGTGCATTAAACAATAATAATGGTTGACTATATAAAATTAATGTTGATAAATGTTACTAATAGCTAATTAGGTATTACAATTACAATTTGAGAGAAAGTACTGTTTCATTATAGTTTTACATTTATTCCTGTTTATTAGTAGACTTTCAAGTGTATCAGTAGGTAGTTCATTTAATATCATTGGTAGTAGGTATTCCCATGTTCTAGAACCGTATACATTCATATACCTTGGTAATTTGTATGTAGACAAGTATGACAAATAACGCAACTGCTTTGGTCGCTCC…
CUST_30718_PI425831965	Contig_15325	0.000398022	up	12.375	3.62936	bel12_ag transposon polyprotein	gi|193596779|ref|XP_001952570.1|PREDICTED: similar to BEL12_AG transposon polyprotein [Acyrthosiphon pisum]	XP_001952570	1.22e-10	64	-	PTHR22955 (PANTHER)	223	AGCTGCCCATCAATTGTTTTGAAGCTTCAGCTTTGTGTCTACAACAAACTACACACTTGTGTATTACACTTTTACATTCTCTTACAGAATTAATAATATAATATCTCTGCTGAAGGCTACTTAAGGTAAGTTTTAAACCACCATGCATGAGAGCCAAGTGCTCTTGTCTTATGATAAGTTTTGTTATATGACAATATTTTGGCAATATTATAGGAAATTTCTT
CUST_19922_PI425831965	Contig_42283	0.00137329	up	12.3479	3.6262	rrp15-like protein	gi|270010815|gb|EFA07263.1|hypothetical protein TcasGA2_TC013294 [Tribolium castaneum]	EFA07263	7.13e-50	65	P:biological_process; C:cellular_component; F:molecular_function	SignalP (SIGNALP), tmhmm (TMHMM)	992	GCAGTTTTAAATGTCAAACTAGCACACGTGAGATTTGTTTTTATGTTTTTATTGAAAATTTACTTCAATATTGTGAGACAAATTACAAAATAAGCATGATAAAAACAGTCGAAATGACTAAGCCCACGGTAAAAGTATCAGTCTCGGATTCTGAAGAATCAAGTGTAGAAGACTCGGGAGAGTCAGACAATGAAGTGGAAATGGCAGCAGACGAAGAAGCAGCTGGATCTGACGAAGCCGATGTATCAAGCGACGCCGATGAGTCCAGTGACGATGAAAACAGTGGGGAAGAGGGCAATCTCGTCACCAACGAGGGCTGGAGAGACTCCGTAGCCAAAATCCTCAGCTCCAGCAAACCTAAAAATAAGAAAACTCTAGTTCTATCTAGAGCCAAAAAGC…
CUST_11102_PI425831965	Contig_35498	0.00153291	up	12.3156	3.62241	amp-dependent synthetase and ligase	gi|157134829|ref|XP_001656463.1|AMP dependent coa ligase [Aedes aegypti] >gi|108884340|gb|EAT48565.1| AMP dependent coa ligase [Aedes aegypti]	XP_001656463	2.13e-51	72	F:4-coumarate-CoA ligase activity; P:coumarin biosynthetic process; P:lignin biosynthetic process; P:stilbene biosynthetic process	IPR000873; G3DSA:2.30.38.10 (GENE3D), G3DSA:3.30.300.30 (GENE3D), PTHR11968 (PANTHER), PTHR11968:SF43 (PANTHER), SSF56801 (SUPERFAMILY)	1391	ACGCGTCAGTCGGATACACTCTCGGCAGCACACAGACCAAGATCGTGGACGTCAGCAGTGGACGAGCGCTGGGGCCTAACCAGGAAGGCGAGATCTGGTTCCGAGGCCCGAACCTTATGCGAGGCTACTGGAACAACGAGGAAGCGACCCGTGAAGTGTTGACTGAAGACGGCTGGTTCAAGACCGGGGACATCGGGAAGTACGACGAGAAACACTCCTTCTATGTCACTGACCGGATTAAGGAGCTTATTAAGGTAAAAGGCTTCCAAGTACCGCCAGCAGAACTGGAGGCGATCATTCGAACACATCCCAAAGTGATGGACTGCGCTGTTGTCGGTACCAAAGACCCTATAACCGGGGAAGCCCCGAAAGCCTTCCTAGTTGTCAAACCGAACCAAA…
CUST_20812_PI425831965	Contig_7945	0.000130354	up	12.2834	3.61863	tetratricopeptide repeat protein 37	gi|307168162|gb|EFN61441.1|Tetratricopeptide repeat protein 37 [Camponotus floridanus]	EFN61441	2.4e-11	63	F:binding	IPR011990	241	TATTCTTCGTAAGGATAAACAAAATTACTTAGCTTTAGTTCTTCTCGGCAAGTCTCTTCAAGATGCTGAACAAGCTCCACTGGCATACCAGAAAGCTATAGCTTGTAAACCAGACCAACCACTAGCTTGGCAAGGACTTGCCAACTACTATGAGAGGCAAAATGGCTCTACTGGTACTAACAAATTATTATCAACTTATGCTGAAATATTGAAACTTCAAATTGACACTGAGAAAGCATTA
CUST_22809_PI425831965	Contig_40379	0.000390889	up	12.2401	3.61354	cdp-diacylglycerol--glycerol-3-phosphate 3-phosphatidyltransferase	gi|270011218|gb|EFA07666.1|cardiolipin synthase 1 [Tribolium castaneum]	EFA07666	1.19e-10	55	C:membrane; F:phosphotransferase activity, for other substituted phosphate groups; P:phospholipid biosynthetic process	no IPS match	492	TCACTATTCTTGTTACACAAAGCACATTTGGGATTGTATAAATATTTTCTTTCTCAACAACTTCTTCAAAACGTTCTTTAACCTTTGCTTTAGTCTCTAAAATGTCCTTCACAATGTGATCTTTTCTATCCCTTATGATTTGTCCAGTGACTTCCCTCTGATGCTTTATATCTTTTATGATTTTCTCACCTTTCTGCCTTATTCTATGTTCTGTATCTTTCAATTGCTCTTTTCGATGTTCAAATGCATCTTTCAAAACTTCTGTCTTTTTAACAAATTGCTTTTTATGATCATCAGAGTACAGACAGATATTAGATAGCTTAATGGTGTTATGGTAAATAATATTTTTTGAGCTCAGAATCGAGAAATATCTTTTAATGTTTAAGCTATCATGGTTCG…
CUST_15603_PI425831990	Contig_19522	0.00236851	up	12.1577	3.6038	endonuclease-reverse transcriptase	gi|298204341|gb|ADI61819.1|endonuclease-reverse transcriptase [Bombyx mori]	ADI61819	0.0347006	64	-	no IPS match	334	TAGACACTGGACTAGACTCGCACAGGACCGGAAGAGATGGCGTGATAGGGAAGAGGCTTATACCCAGCAGTGGGCAGATACGGGCTGATAATGATGATGATGATGAACGGTGGAAATAAGCAGTCGATGAGAATGTGTGTAGTTCAAACATTTCTTATAGAATTGTATGATGTATCTCTTTGCCTTATCGTTGGTATGCTATCAGCATCTCCCTAATGTAAAGCGATCGAGCAGTGCCGTCGTATAACGTAAGATAATGATATTGGTTTTTTTGTAGAAAATGTTAGCCATTAGGTATCGACAATTATAAACAATGTACTGTACATAATATAAT
CUST_32966_PI425831965	Contig_29140	0.000898591	up	12.0769	3.59418	poly-zinc finger protein 2	gi|154345724|ref|XP_001568799.1|poly-zinc finger protein 2 [Leishmania braziliensis MHOM/BR/75/M2904] >gi|134066141|emb|CAM43931.1| poly-zinc finger protein 2, putative [Leishmania braziliensis]	XP_001568799	9.75e-05	58	P:auxin biosynthetic process; F:ATP-dependent helicase activity; F:nucleic acid binding; F:ATP binding; F:zinc ion binding	IPR001878; IPR013084; PTHR23002 (PANTHER), PTHR23002:SF11 (PANTHER), SSF57756 (SUPERFAMILY)	175	TTATAGGTTTAGAACATTTTGACCATGGATGACCCTTTTCTTTGCAGTTGTAACATAAAAGGTTACTATTATTCGTGTTACGACAGTGGATACTCTTATGGCCAACTTTGTGGCATTTAAAGCATGTGATTTCACTATTGGAAGTACTGGCATTGTTCTGTTTAGGCACATTTAT
CUST_9387_PI425831965	Contig_39332	0.000948881	up	12.0652	3.59278	solute carrier family 27 (fatty acid transporter) member 6	gi|251857561|gb|ACT22576.1|FATP [Manduca sexta]	ACT22576	1.84e-10	81	P:metabolic process; F:very-long-chain-fatty-acid-CoA ligase activity	PTHR11968 (PANTHER), PTHR11968:SF15 (PANTHER)	639	CTGAAGAAAAAGGAACTTCTAGAAGATGGATACAATCCTAATACCGTCACTGATCCTTTGTTCTATTTGGACCAGAAGATGGGAGAATTTGTACCGCTGACTCCGAAGCTTTATGATGATATAGTCCAAGGAGTGGTAAGGTTGTGATGAGTATCATATTTTTATGGGTACTCTTGTAAAAATATCAACCAGTATATATTATAGTAGTCTATGTTATCAACAAAGAAAGTTCTATGTAAGATATCTGAGCTATTGATATATCATCGTCTGATGATAAATTTAAAACATTGATTAAGTAAGTATATTGATGAAACTGATGTATATTTTCCTAAATTGATTATTAAGCGTGTAGATATTTTATGTACCTAGTTGTTTTTATGCCTTAGATGTATCTTTTAT…
CUST_4705_PI425831965	Contig_43367	0.00105938	up	12.0598	3.59214	monocarboxylate transporter 14	gi|307167293|gb|EFN60961.1|Monocarboxylate transporter 14 [Camponotus floridanus]	EFN60961	3.52e-21	70	P:transmembrane transport	PTHR11360 (PANTHER), PTHR11360:SF15 (PANTHER), SignalP (SIGNALP), tmhmm (TMHMM)	781	GTACACCTACATGTAAAAGTTTGCGAGTACATATTTTAGTGGTACTTAATACACTCACGAGCAATACTTAATTAGCTAATGACGCCGCGCCGTCTTCAATATGGAAGTAAGTATACATTTATCAGCGCACCAGAATATTACCAATACCAAGTACTTAATTAGAAAATTTCAGTTGTTAAAATGAAATGTATTGGGGTGATTTTTGTGTCGCCATTTTGTGAAAACTTTTTCATTGCTCGCGAGTGATTAACAACTCTTGTCCATCATTAACCACTCACTTCCCGATGACCCATTCATAAACCAGGCACAAAAGATTTTTAACTGTCCTGATTTCCCTGGATGTGACAGGTTAATGAGCGACAATGATCCTAATGCCCGGGTCCGGTTCAGACGCCACGT…
CUST_26269_PI425831965	Contig_36091	0.000408146	up	11.9262	3.57607	tmc7 protein	gi|170059490|ref|XP_001865386.1|tmc6 protein [Culex quinquefasciatus] >gi|167878252|gb|EDS41635.1| tmc6 protein [Culex quinquefasciatus]	XP_001865386	3.96e-08	52	C:integral to membrane	PTHR23302 (PANTHER), PTHR23302:SF7 (PANTHER)	991	TCTGACGAGGCCAGCGGTGATCGGGTTTCATATTTGTGTTCTTGTGTATCGCAGTATACTACATGCGCGCGCGCTCGCTGGCCCAACGTTCGATGGTGGACATTCTGCGGCAGATGCTCGTCATAGAAGCCAAGGATAAAGACTTCCTCCTGACGGCCATATCGAAGGTCTCTAATGGAGAATGGCTCTACAGTCCCCGAGACGACACAAACATCCAGGACAATTCGTACACCTGGAAATACCTACACGATGACAAAGTACGCAAGCCTTCCAACTCGGGCTATCAGTTCGCTGGACCGCGCCTCAACCACGGGGAAACTTCTAGACCCCAACAGAGGGAAGATGTGAAGTCTTTTGTGAAGGATGAGGGGGATACGGATAGTGAGTTCAGCTATAGGG…
CUST_14501_PI425831965	Contig_33993	1.81088e-05	up	11.8745	3.56979	short-chain dehydrogenase	gi|260907980|gb|ACX53789.1|short-chain dehydrogenase [Heliothis virescens]	ACX53789	5.39e-98	86	P:oxidation reduction; F:binding; F:carbonyl reductase (NADPH) activity; P:leukotriene metabolic process; P:prostaglandin metabolic process	IPR002198; IPR002347; IPR016040; PTHR19410:SF18 (PANTHER), SSF51735 (SUPERFAMILY)	991	GGTTTGAGAATTGTCATCTTTGACGTAAAATATCAAAGCAGAGACAAGGGAATTCACTTCACACATGCAGTTGTCGTAAGAGCGAGGCGGATATATTACTCAATATTTAGTGCTACCGGTGAAATCACAAGATGAAGTCAGTTTTAATCACTGGAGCCAACAGGGGCTTGGGACTCGGAATGGTGAAACACCTCACCAAACAGAACAAGGCCGAAAACATATTCGCGACATGCCGAACCCCATCCGATGAACTCAAACAGCTGGCTCAGGAGAACAAGAACCTCCACATTTTGAATTTGGATTTAACAAACCTGAATAGCTTCGGTGATGTGGTACCGAAAATCTCTCAAGTGATGGGTGACCAAGGATTGAATCTTCTTGTTAACAATGCAGGGATTT…
CUST_34437_PI425831965	Contig_27542	0.000350525	up	11.8281	3.56414	transposable element p transposase (p-element transposase)	gi|270015789|gb|EFA12237.1|hypothetical protein TcasGA2_TC002044 [Tribolium castaneum]	EFA12237	5.79e-05	71	-	no IPS match	164	CTTGACTCTCCATGCTTGCAGTCAGCGTTGTAAACATCTACAATGTCATTCCATGTCACCCTTTTCCCCTCAAACAGCATGTCTTTCGTTAGTAAATTGTTACGAATGCCTTTTAACAGATGAGGTGGATCGAAAAAGACACCCAGCGAAGCGCCATTTAAATG
CUST_24910_PI425831965	Contig_43735	0.00196557	up	11.7969	3.56034	retinol dehydrogenase 11	gi|239791006|dbj|BAH72025.1|ACYPI002894 [Acyrthosiphon pisum]	BAH72025	2.05e-08	58	F:oxidoreductase activity; P:oxidation reduction; F:binding	IPR002198; PTHR19410:SF98 (PANTHER), SignalP (SIGNALP)	560	GGGCCTTCAACAACCTCATGGCCTGGTTCGTGAAGTCCCCGCGCTGCGGCGCACAGACCTCCATCTATTGTGCCATAGATGAGGCCTGCGCGGGACAGAGCGGACTTTATTACCAAGACTGCGCCGCCTACCCGACGTCGAAGCAATGCAGAAAGGACGAAGTGGCGGACGAGTTCTGGCTGAAAACCGTCGCCGCTCTCAAACTGGGCAGCTATAACGCGTTTGGTGACGACGATCCTACTGATGACATTTTGAAATTAAATTAGTCATTTTATTGGTAACCTTTGTAACTAGATGTAAACGTATAACAACACCACCATCGGATACAGTTGTTTTCTACCGTGCAGGGTACGATAATAAAAATATTATGATGATGCAAGCAATATAAAAAAGTTTATT…
CUST_25511_PI425831965	Contig_10102	8.26205e-05	up	11.7464	3.55414	endonuclease and reverse transcriptase-like protein	gi|1079026|pir||B56679probable reverse transcriptase - house mosquito >gi|403081|gb|AAA28291.1| reverse transcriptase [Culex pipiens]	B56679	1.21e-18	57	F:RNA binding; F:RNA-directed DNA polymerase activity; P:RNA-dependent DNA replication	IPR000477; IPR015706; PTHR19446:SF100 (PANTHER)	462	AACACGGCTTCACAAGGGCAAGAGGCACAGGAACCCAGATTCTACGAACCGGAAAACTAATAACCGATGCGTTAGCCGATGACGAAAGTATTGCCATGATATCGACTGACCTATCGAAGGCCTTCGATTCTATTAACCATAAAGGCCTGATAAAGAAACTTCAAAATAAGGAAGTCTCGAATAATATCATTAAGATAATCGAGAACTACCTCGAAGGCAGAAACTTGAGAGGTAGATTTAGAACTACGACAACCGAAGATAAACCAATACACAACGGCGTACCTCAAGGTTCAATCCTGGGACCAGTTATCTTCAATCTGTACGTTCATGATATTTGGGACATCCAAGACCGTATCAAAGGACTCAAACTGTCACAGTATGCTGACGATCTATGTATAC…
CUST_23159_PI425831965	Contig_26970	0.000860868	up	11.7119	3.5499	gag protein	gi|195454977|ref|XP_002074496.1|GK22754 [Drosophila willistoni] >gi|194170581|gb|EDW85482.1| GK22754 [Drosophila willistoni]	XP_002074496	3.86e-17	52	F:nucleic acid binding; F:zinc ion binding	IPR006579	885	AGTACTCGCTGGTGAAAGATATATCTTATTTCCTTTACCAGTTTGTTGTTTTCATTTTGCTCAACATTGACAATGAAGATGTTGTATGGTTCTTTAGTACCTCTCCTTCGAATGTTAACTACTTCACCTCTTACCTTGTTACCAGTATCTTCGATTGCTTTTATGATCACATCCTTTGGAGTAGTGTGATGTAGGTTTTTAATGAAGAACTTGACAGAGCGGTCTTCTTTCCTGGTGAATGTGTGCCCAATAAGCCCCTTCTCCCTAATGTGCTCAATGAGCTTTTTGTAAATGTCTGCTGTTTTAGAGGATAATATAAGCTGATTTTTTGAAACAACTTTATATGAATAGTCGTCCTGGCCTACTACTTCTTCGATGCTAATGGTTAGCTGGTTTAGG…
CUST_30795_PI425831965	Contig_43223	0.00214553	up	11.7081	3.54944	protein	gi|156540113|ref|XP_001602303.1|PREDICTED: hypothetical protein [Nasonia vitripennis]	XP_001602303	2.73e-50	70	P:transcription termination; F:transcription termination factor activity; P:regulation of transcription	no IPS match	851	CGATACTACTAATAAAACGAATAAATTACTTACAGCTGATAAATTAATTGCCAAACCTAATTTTCACAGTATAACGATATTTTCTGAAAATTTAGCTGCAATTCAATTAAAAAAAGACTGTGTTGTTTTAGATAAACCTATTTACATAGGTTTTACGGTATTAGAATTATCAAAAAGCCACATGTATGATTTTCACTACAAAGTTATGAAACCGTTTTACAAAGATAAAATAAAATTATGTTACACGGATACAGATAGTTTCTTGTACTCAATACAAACGAATGATGTTTACCGAGATGTAAGATTGAATTTTCTTCAATATTTTGACACCAGTAATTACCCTAAAAACAATGCTTATAAAATAGAACCAAAGAACAATAAAATTCCTGGTTTATTTAA…
CUST_15121_PI425831965	Contig_38876	0.000143027	up	11.6524	3.54256	chymotrypsin-like protease c1	gi|151199948|gb|ABR88231.1|chymotrypsin-like protease C1 [Heliothis virescens]	ABR88231	1.69e-28	78	C:extracellular space; P:proteolysis; F:serine-type endopeptidase activity	no IPS match	343	TTTTTTTTTTTTTCCAAAGAATATTATAATATTTTATTGCAACAACTTAACCTCTCAGATGGCGTTTTTCTCGATGAAGTCCCGGAAGGCACTGATCCGCGCGAACATGTCGGGGGCACCACGCGCGCAGGGGAAGCCCCACGACACAATGCCCACCTGCCCGCCGATGTCCGTGCGCACCAGCGGACTGCCGCTGTCACCGCTGCACAGGCCGCGGTTGAGGGAGTGGAAGACGCACAGCTCCAGGTGCGGCTCGATGGCGGGCGCGGGGATGTCGAAGTCCACGGAGGCCTGCGCCACCTTCTCCTTGCAATCCTCACCGCCGATGGTGGTCAGCGTCAGC
CUST_8338_PI425831965	Contig_29203	0.000334231	up	11.5764	3.53311	lysosomal alpha-mannosidase (mannosidase alpha class 2b member 1)	gi|242016705|ref|XP_002428888.1|predicted protein [Pediculus humanus corporis] >gi|212513656|gb|EEB16150.1| predicted protein [Pediculus humanus corporis]	XP_002428888	2.82e-28	84	F:pseudouridine synthase activity; F:alpha-mannosidase activity; F:carbohydrate binding; F:RNA binding; C:lysosome; P:mannose metabolic process; P:pseudouridine synthesis; F:zinc ion binding	IPR000602; IPR011330; IPR015341; G3DSA:1.20.1270.50 (GENE3D), PTHR11607 (PANTHER), PTHR11607:SF3 (PANTHER), SSF88688 (SUPERFAMILY)	275	GCATCACCCCCATAGTGCTCTTAAGTTCATCGATAGCATCCATGTTCTTTGAATCCAGTTGTGCTAACACTTGCAATTGCTTCACCATCTGCAGCACGTTGTTCCCCTCGCGCTCGTACAGCTTGATGGTGGGCTTGGACGTGAAGTAGCCGGTCCAGAAGGAGTTGGGGTCGCTGGCGTACGGGAAGAAGTCGTCTCGTTTGGTGGGCAAAGTCGGGTTCGCATCATGCACAGCCTTCAAGTAGCAGTTTGGTGTGGAATAGAACAAGTGCACT
CUST_33688_PI425831965	Contig_44988	0.00181616	up	11.571	3.53244	uncoordinated family member (unc-89)	gi|66804691|ref|XP_636078.1|hypothetical protein DDB_G0289719 [Dictyostelium discoideum AX4] >gi|60464424|gb|EAL62571.1| hypothetical protein DDB_G0289719 [Dictyostelium discoideum AX4]	XP_636078	3.82e-23	40	C:intracellular; F:phosphotransferase activity, alcohol group as acceptor; P:myosin filament assembly; F:protein binding	no IPS match	3099	TTTTTTATCTTAATTACATAACATATTTAATTATTTAAAAGTGGTACAAAGACTTAAAGTACAACAAAATAACAATAACAAGGATTCGTGGATTGGGGTAAAGAAAACCTGACCCTCTCAACTCAAAGTGACAATGCTATAAGTACATAGCGGTATAGCGGTTTATTTACCTGACTACCAGAGCATGTACACCACTATAATCTCACTATAATATACAAATAATACAATAATACCAATGTCCACATTATTCCTGATCCTCACACACAGAACGTCGTTTTTTCTTTTTCTTCCCTTTTTTTCGCGGACTTCTTTCGGATGACCCATTTTCACGCTCTGACTGTGGTTCTATCTCATTTTGCGACATTGTTCCTGATTCGTTTTCGTAGCCTAAAAGCCTAT…
CUST_4933_PI425831965	Contig_38974	0.00167213	up	11.5596	3.53102	spermatogenesis associated 5	gi|193698861|ref|XP_001947817.1|PREDICTED: similar to spermatogenesis associated 5 [Acyrthosiphon pisum]	XP_001947817	0.000219	71	F:ATP binding; F:nucleotide binding; F:nucleoside-triphosphatase activity; P:auxin biosynthetic process; F:binding; F:hydrolase activity; C:endoplasmic reticulum; P:cell division; F:microtubule-severing ATPase activity	PTHR23077 (PANTHER), PTHR23077:SF13 (PANTHER)	354	TCACGAAGCCGCGCTGAATGCTCTAGAGACAGATATAAATTGTAAGGAAGTCACTATGCAATATTTTGAGAATGTTTTAAAAGATTTCAAGCCCAGAACACCACACGATTTGCTAAAGATCTATGACGAATTTGCTTTAGGGCAGAAGTCAGGTTAGACTTATTTGATGACTTATGATGAAAACGGAAAGTTAAGTAGGTAACAAGAATGTTGCAGCTTACAGGTGAACAATAAAATAGAAAAATGACGAGAGAAGTTACGTGAATCTAACTTTACTGTGAATAACTTTACCTACCATAGTTTTTAAGGGGATTTATAAATCTATTATAAATAAAACAAATATTTTATCACTGA
CUST_18493_PI425831965	Contig_42878	0.00154046	up	11.5551	3.53046	valacyclovir hydrolase	gi|270001736|gb|EEZ98183.1|hypothetical protein TcasGA2_TC000612 [Tribolium castaneum]	EEZ98183	2.71e-86	71	P:cellular amino acid and derivative metabolic process; F:hydrolase activity; C:mitochondrion; P:response to toxin	IPR000073; G3DSA:3.40.50.1820 (GENE3D), PTHR10992 (PANTHER), PTHR10992:SF17 (PANTHER), SSF53474 (SUPERFAMILY)	1164	GGANAGGGACACATCGAAGGTAAAATTTGCCAAAGTTGCAAAAACTTGTTGACGAAAAATTGGATTTCATTTGATAAATAAAATTAATAAAATAGGAATTCAGAGTTATACAATACCTGCAGGGAGAGACTACGTTAATAATTGCAAAGTGAAGAACTTTACCTATGTTGGTTTAGACTGCCTTTTATCATCATGATAAGAAATACTTTGAGTAAAATTCGCGCTGTAGTGCCGATAACGATAACAAAACAAAATTGTACATTTTCGACTGCTTCTAAGCCAAAGTTTCAGGAAGACCAAGTGCAAGTGAAAGGTTGTAATGTTAACTACTTAAAAGTAGGCAATGGGCCGCACAATATCCTCTGTTTACCAGGTGCCCTTGGCAGCATCTGGACTGAC…
[truncated: 1,436 more rows]

## Sheet: Table S3 CM vs CHL annotated
ProbeName	PrimaryAccession	Corrected p-value	Regulation	Fold change	Log Fold change	Seq. Description	Hit desc.	Hit ACC	E-Value	Similarity	GOs	InterProScan	Seq. Length	Sequence_FINAL_Seqman_Reassembly_Plutella_Sanger_454_Illumina_ALL.fasta		UniGeneID
[truncated: 767 more rows]

## Sheet: Table S4 CM vs FLU annotated
ProbeName	PrimaryAccession	Corrected p-value	Regulation	Fold change	Log Fold change	Seq. Description	Hit desc.	Hit ACC	E-Value	Similarity	GOs	InterProScan	Seq. Length	Sequence_FINAL_Seqman_Reassembly_Plutella_Sanger_454_Illumina_ALL.fasta		UniGeneID
[truncated: 1,555 more rows]
